# Supplementary material for: Integrative miRNOMe profiling reveals the miR‐195‐5p–CHEK1 axis and its impact on luminal breast cancer outcomes
Source: Mol Oncol. 2025 Jun 23;19(11):3409–26. doi: 10.1002/1878-0261.70077 (PMC12591302; doi:10.1002/1878-0261.70077)
Supplement: Supplementary file 2 — Table S1. Clinical characteristics of luminal breast carcinoma patients used for miRNome profiling (N = 101). Table S2. The list of TaqMan Gene and miRNA expression assays. Table S3. Quantile normalized and log2 transformed expression levels of 2006 miRNA determined in luminal breast carcinoma samples (N = 101). Table S4. Significantly dysregulated miRNAs in luminal breast carcinomas stratified by grade. Table S5. Significantly dysregulated miRNAs in luminal breast carcinomas stratified by Ki‐67 expression status. Table S6. Significantly dysregulated miRNAs in luminal breast carcinomas stratified by HER2 status. Table S7. Significantly dysregulated miRNAs in luminal B versus luminal A breast carcinomas. Table S8. The list of potential target genes of 25 miRNAs associated with grade and Ki‐67 expression in luminal breast carcinomas. Table S9. Significantly enriched pathways (N = 109) revealed by the KEGG pathway's enrichment analysis predicted targets of 25 miRNAs associated with grade and Ki‐67 expression in luminal breast carcinomas. Table S10. The list of miRNA target genes (Table S9) prioritized by help of the DAVID database. Table S11. Associations of relative transcript levels of the genes positively correlated with candidate miRNAs in tumors with clinical data of subgroup of luminal breast carcinoma patients treated with adjuvant chemotherapy (N = 79). Table S12. Differences in relative transcript levels of the examined genes between tumors and non‐tumor tissues. Table S13. Associations of relative transcript levels of the examined genes in tumors with clinical data of luminal breast carcinoma patients treated with adjuvant chemotherapy (N = 177). Table 14. Densitometry data from western blot analysis of CDC25A, CHK1, and CCNE proteins presented as normalized signals (protein of interest signal divided by GAPDH signal) (a) and as a percentage of the control (calculated from the normalized signals) (b). [file MOL2-19-3409-s002.xlsx]

## Sheet: Title page
Integrative miRNOMe profiling reveals the miR-195-5p-CHEK1 axis and its impact on luminal breast cancer outcomes
Veronika Boušková1,2*, Marie Ehrlichová1,2, Alžběta Spálenková1,2, Ivona Krus1, Simona Šůsová1,2, Viktor Hlaváč1,2, Vlasta Němcová3, Renata Koževnikovová4, Markéta Trnková5, David Vrána6, Jiří Gatěk7, Kateřina Kopečková8, Marcela Mrhalová9, Soňa Měšťáková10, and Pavel Souček1,2
1Toxicogenomics Unit, National Institute of Public Health, Prague, Czech Republic
2Biomedical Center, Faculty of Medicine in Pilsen, Charles University, Pilsen, Czech Republic
3Department of Biochemistry, Cell and Molecular Biology, Third Faculty of Medicine, Charles University, Prague, Czech Republic
4MEDICON a.s., Prague, Czech Republic
5Unilabs Pathology k.s., Prague, Czech Republic
6Comprehensive Cancer Center of Hospital AGEL Novy Jicin, Novy Jicin, Czech Republic
7EUC Hospital Zlin and Tomas Bata University in Zlin, Zlin, Czech Republic
8Department of Oncology, Second Faculty of Medicine, Charles University and Motol University Hospital, Prague, Czech Republic
9Department of Pathology and Molecular Medicine, Second Faculty of Medicine, Charles University and Motol University Hospital, Prague, Czech Republic
10Department of Surgery, Second Faculty of Medicine, Charles University and Motol University Hospital, Prague, Czech Republic
Corresponding author: Veronika Boušková, PhD, Toxicogenomics Unit, National Institute of Public Health, Srobarova 49/48, Prague 10, 100 42, Czech Republic, email: veronika.bouskova@szu.cz
ORCID: 0000-0002-0758-4657
Supplementary Tables
Table S1	Clinical characteristics of luminal breast carcinoma patients used for miRNome profiling (N=101)
Table S2	The list of TaqMan Gene and miRNA expression assays
Table S3	Quantile normalized and log2 transformed expression levels of 2006 miRNA determined in luminal breast carcinoma samples (N=101)
Table S4	Significantly dysregulated miRNAs in luminal breast carcinomas stratified by grade
Table S5	Significantly dysregulated miRNAs in luminal breast carcinomas stratified by Ki-67 expression status
Table S6	Significantly dysregulated miRNAs in luminal breast carcinomas stratified by HER2 status
Table S7	Significantly dysregulated miRNAs in luminal B versus luminal A breast carcinomas
Table S8	The list of potential target genes of 25 miRNAs associated with grade and Ki-67 expression in luminal breast carcinomas
Table S9	Significantly enriched pathways (N = 109) revealed by the KEGG pathway's enrichment analysis predicted targets of 25 miRNAs associated with grade and Ki-67 expression in luminal breast carcinomas
Table S10	The list of miRNA target genes (Supplementary Table S9) prioritised by help of the DAVID database
Table S11	Associations of relative transcript levels of the genes positively correlated with candidate miRNAs in tumors with clinical data of subgroup of luminal breast carcinoma patients treated with adjuvant chemotherapy (N = 79)
Table S12	Differences in relative transcript levels of the examined genes between tumors and non-tumor tissues
Table S13	Associations of relative transcript levels of the examined genes in tumors with clinical data of luminal breast carcinoma patients treated with adjuvant chemotherapy (N = 177)
Table S14	Densitometry data from Western blot analysis of CDC25A, CHK1, and CCNE proteins presented as normalized signals (protein of interest signal divided by GAPDH signal) (a) and as a percentage of the control (calculated from the normalized signals) (b)

## Sheet: Supplementary Table S1
Supplementary Table S1: Clinical characteristics of luminal breast carcinoma patients used for miRNome profiling (N=101)
Characteristics	Patients, N (%)
Menopausal status
Premenopausal	31 (30.7)
Postmenopausal	68 (67.3)
Not available	2 (2.0)
Histological type
Invasive ductal carcinoma	90 (89.1)
Invasive lobular carcinoma	11 (10.9)
Tumor size (pT)
pT1	70 (69.3)
pT2	29 (28.7)
pT3	2 (2.0)
Lymph node metastasis (pN)
Absent (pN0)	48 (47.5)
Present (pN1-3)	53 (52.5)
Pathological TNM stage
SI	40 (39.6)
SII	60 (59.4)
SIII	1 (1.0)
Pathological grade
G1	23 (22.8)
G2	55 (54.5)
G3	19 (18.8)
GX	4 (3.9)
Progesterone receptor expression
Positive	80 (79.2)
Negative	21 (20.8)
HER2 expression
Positive	25 (24.8)
Negative	76 (75.2)
Ki-67 expression
<14% (low)	36 (35.6)
≥14% (high)	54 (53.5)
Not available	11 (10.9)
Subtype
Luminal A	23 (22.8)
Luminal B	69 (68.3)
Not available	9 (8.9)

## Sheet: Supplementary Table S2
Supplementary Table S2: The list of TaqMan Gene and miRNA expression assays
Gene name (alias)	Assay ID	Gene type	Assay type
hsa-miR-125b-5p	449	target	miRNA
hsa-miR-195-5p	494	target	miRNA
hsa-miR-497-5p	1043	target	miRNA
RNU44 (SNORD44)	1094	reference	miRNA
RNU48 (SNORD48)	1006	reference	miRNA
RNU6B (RNU6-6P)	1093	reference	miRNA
U6 (RNU6-1)	1973	reference	miRNA
hsa-miR-16-5p	391	reference	miRNA
hsa-miR-23a-3p	399	reference	miRNA
ACVR2A	Hs00155658_m1	target	mRNA
CCND1	Hs00765553_m1	target	mRNA
CCND2	Hs00153380_m1	target	mRNA
CCND3	Hs00236949_m1	target	mRNA
CCNE1	Hs01026536_m1	target	mRNA
CDC25A	Hs00947994_m1	target	mRNA
CDK4	Hs00364847_m1	target	mRNA
CDK6	Hs01026372_m1	target	mRNA
CDKN1B	Hs00153277_m1	target	mRNA
GHR	Hs00174872_m1	target	mRNA
CHEK1	Hs00967506_m1	target	mRNA
IGF1R	Hs00609566_m1	target	mRNA
IRS1	Hs00178563_m1	target	mRNA
MAPK1	Hs01046830_m1	target	mRNA
NCOR2	Hs00196955_m1	target	mRNA
PIK3CA	Hs00907957_m1	target	mRNA
PIK3CB	Hs00927728_m1	target	mRNA
PLK1	Hs00983227_m1	target	mRNA
RARB	Hs00977140_m1	target	mRNA
SMAD3	Hs00969210_m1	target	mRNA
SMAD7	Hs00998193_m1	target	mRNA
WEE1	Hs00268721_m1	target	mRNA
EIF2B1	Hs01103796_m1	reference	mRNA
IPO8	Hs00183533_m1	reference	mRNA
MRPL19	Hs00608519_m1	reference	mRNA

## Sheet: Supplementary Table S3
Supplementary Table S3: Quantile normalized and log2 transformed expression levels of 2006 miRNA determined in luminal breast carcinoma samples (N=101)
miRNA name	Z297T	Z303T	Z309T	Z315T	Z320T	M408T	M420T	P044T	Z084T	Z194T	Z206T	Z223T	Z229T	Z256T	Z265T	Z267T	Z168T	Z182T	Z183T	Z187T	Z188T	P021T	P049T	P494T	M098T	M250T	M315T	M318T	M389T	Z042T	Z069T	Z138T	Z139T	Z145T	Z148T	Z157T	Z159T	Z160T	Z161T	Z163T	P489T	P525T	P534T	P535T	P539T	P596T	P611T	P377T	P400T
hsa-let-7a-3p	0	2.56402	1.12139	0	2.56402	0.895777	2.56402	0	1.65776	1.26731	2.84955	2.03829	0.922178	0	0	0	0.544385	2.22474	2.62802	0	2.83866	0	0	0	2.66703	0	3.82907	3.69632	3.59609	0	1.70417	1.61433	1.85995	1.54232	2.08015	0	1.61433	0.220791	2.44473	2.3454	2.22474	1.28369	3.17128	0	0.977311	2.28226	2.27228	0	2.52423
hsa-let-7a-5p	12.0005	12.5158	12.0005	11.8398	11.6672	11.6672	12.5158	12.0005	12.5158	12.3284	12.8966	12.7153	11.6672	12.3284	11.8398	11.8398	12.1612	12.5158	12.8966	12.5158	12.5158	11.376	12.0005	12.1612	12.0005	12.1612	12.7153	12.3284	12.0005	12.1612	12.8966	12.5158	12.3284	12.1612	12.3284	11.6672	12.3284	11.8398	11.6672	12.1612	12.1612	12.1612	12.8966	11.1443	12.7153	13.2183	12.7153	11.1443	12.3284
hsa-let-7b-3p	2.03829	2.37374	0	0	0	0	0	0	0	0	0	0	0	0	0	0	0.446861	0	0	0	2.87442	0	0	0	0	0	0	3.64277	0	2.08015	0	0	0	0	0	0	1.28369	0	0	0	0	0	0	0	0.552001	2.13675	0	0	2.53354
hsa-let-7b-5p	11.2495	12.3284	11.6672	11.6672	11.376	11.8398	12.7153	11.0706	13.4336	12.1612	13.6794	12.8966	11.8398	12.0005	11.6672	11.6672	12.0005	11.376	13.2183	12.8966	12.7153	10.8119	11.6672	11.6672	12.8966	11.8398	12.8966	12.7153	11.8398	12.0005	12.7153	13.4336	11.8398	11.5217	12.7153	11.2495	12.1612	11.2495	11.1443	12.5158	11.8398	11.1443	12.7153	10.396	12.5158	12.8966	12.3284	10.2946	12.5158
hsa-let-7c-5p	9.33353	10.4567	10.0556	9.24725	9.89483	10.1454	10.6797	9.27501	11.1443	10.6183	11.5217	11.0706	9.89483	10.396	10.0556	9.5832	10.6183	10.1941	11.2495	11.376	10.5104	9.38615	9.54502	9.974	10.9829	10.396	11.1443	10.9829	10.9829	10.8882	10.9829	11.2495	10.4567	10.1454	11.1443	9.5832	11.0706	9.33353	9.6441	10.7487	9.93217	9.7136	11.2495	8.81157	10.9829	11.2495	10.7487	9.04242	10.7487
hsa-let-7d-3p	0	0	0	0	0	0	0	0	0	0	0	0	0	0	0	0	0	0	0	0	0	0	0	0	0	0	0	0	0	0	0	0	0	0	0	0	0	0	0	0	0	0	0	0	0	0	0	0	0
hsa-let-7d-5p	8.7162	8.92367	8.38232	8.29325	8.58284	7.84886	8.41233	8.95089	7.8713	8.84037	9.27501	8.7162	8.32195	9.22081	8.18112	8.89454	8.62775	8.65961	9.04242	8.97992	9.30579	8.26368	8.60656	8.68829	8.23394	8.60656	9.24725	8.84037	8.55523	8.55523	9.04242	8.52545	8.84037	8.20646	8.68829	8.38232	8.52545	7.84886	8.06565	8.81157	8.46708	8.15264	9.38615	8.01798	8.58284	9.13224	8.68829	7.49934	8.32195
hsa-let-7e-3p	0	0	0	0	0	0	0	0	0	0	0	0	0	0	0	0	0	0	0	0	0	0	0	0	0	0	0	0	0	0	0	0	0	0	0	0	0	0	0	0	0	0	0	0	0	0	0	0	0
hsa-let-7e-5p	9.1012	9.22081	8.55523	7.44579	8.81157	7.62266	8.26368	9.24725	8.43886	9.22081	9.5832	8.84037	8.43886	8.60656	8.32195	9.974	8.60656	9.24725	9.13224	8.89454	9.33353	8.52545	8.92367	9.50959	8.60656	8.32195	9.4456	7.84886	8.74622	8.68829	9.89483	8.92367	8.09502	8.32195	9.16173	9.13224	8.74622	8.23394	9.22081	9.27501	8.89454	8.95089	9.50959	8.32195	8.43886	9.85523	9.30579	7.26611	8.68829
hsa-let-7f-1-3p	0	0	0	0	0	0	0	0	1.13884	0	0	0	0	0	0	0	0	0	0	0	0	0	0	0	2.38609	0	0	0	0	0	0	1.46466	0	0	0	0	1.59079	0	0	0	0	0	0	0.993421	0	0	0	0	0
hsa-let-7f-2-3p	0	0	0	0	0	0	0	0	0	0	0	0	0	0	0	0	0	0	0	0	0	0	0	0	0	0	0	0	0	0	0	0	0	0	0	0	0	0	0	0	0	0	0	0	0	0	0	0	0
hsa-let-7f-5p	11.376	11.8398	11.5217	11.2495	11.1443	11.0706	11.6672	11.5217	11.5217	11.6672	12.3284	11.6672	11.0706	11.8398	11.5217	11.2495	11.8398	11.8398	12.0005	11.6672	11.5217	11.1443	11.2495	11.2495	11.376	11.6672	12.3284	11.376	11.2495	11.2495	12.0005	11.5217	11.6672	11.376	11.5217	11.376	11.5217	11.1443	10.8882	11.6672	11.5217	11.2495	12.5158	10.7487	11.5217	12.5158	11.6672	10.5104	11.5217
hsa-let-7g-3p	0	0	0	0	0	0	0	0	0	0	0	0	0	0	0	0	0	0	0	0	0	0	0	0	0	0	0	0	0	0	0	0	0	0	0	0	0	0	0	0	0	0	0	0	0	0	0	0	0
hsa-let-7g-5p	10.8882	9.93217	9.82066	9.6441	9.85523	9.27501	9.61191	9.82066	9.85523	10.396	10.4567	10.2946	9.41355	10.8882	10.0145	10.1941	9.93217	10.2394	10.2946	10.4567	10.1454	10.0145	10.2946	10.2394	9.38615	10.0556	10.3477	10.396	9.85523	10.1941	10.2946	10.0556	10.6797	9.7824	9.93217	9.68408	10.0556	9.7824	9.38615	10.1941	9.74602	9.41355	10.4567	9.41355	9.93217	10.0556	10.1941	10.1074	10.0145
hsa-let-7i-3p	0	0	1.06926	0	0	0	2.06822	0	1.15262	0	0	2.15789	0	0	1.38874	0	1.21242	2.10008	0	0	0	0	0	0	2.4829	0	0	0	0	2.15789	2.33236	0	1.93574	1.44918	1.92562	0	1.75909	0	0	0	0	0	2.53354	0	0.709626	2.67743	0	0	0
hsa-let-7i-5p	9.61191	9.5832	9.7824	8.65961	9.7136	8.92367	9.13224	9.22081	9.1012	9.5832	9.7824	10.2394	9.47859	9.13224	9.89483	10.1074	9.74602	10.0145	9.74602	9.82066	9.7136	9.82066	9.1012	9.16173	9.54502	9.5832	9.82066	9.89483	9.7136	10.1454	10.1074	9.41355	10.0145	9.61191	9.6441	9.4456	9.85523	9.41355	9.24725	10.0556	9.16173	9.50959	10.1454	8.92367	9.7824	10.1074	9.7136	9.6441	9.22081
hsa-miR-100-3p	0	0	0	0	0	0	0	0	0	0	0	0	0	0	0	0	0	0	0	0	0	0	0	0	0	0	0	0	0	0	0	0	0	0	0	0	0	0	0	0	0	0	0	0	0	0	0	0	0
hsa-miR-100-5p	7.0056	5.84816	7.21799	5.22753	7.28644	7.64393	8.125	5.48533	7.39603	7.26611	6.55574	8.74622	6.62454	6.87776	7.19811	6.14836	7.54971	7.96776	7.64393	7.49934	6.98317	6.74514	6.0496	6.25006	8.41233	7.71174	7.66766	7.17735	8.41233	8.38232	7.89638	8.26368	7.89638	8.06565	7.04428	6.64411	8.43886	6.83651	6.38303	7.41982	7.38002	6.30758	5.74678	6.46089	9.74602	8.29325	7.71174	7.0056	7.0056
hsa-miR-101-3p	7.17735	7.21799	6.76762	7.24038	6.83651	7.49934	7.92394	7.68681	7.75437	6.79148	8.55523	7.78015	6.1831	7.46979	7.57824	6.83651	7.89638	7.52539	8.26368	8.125	7.52539	6.83651	7.04428	6.68243	7.80331	7.99347	8.125	7.15557	7.82738	7.31075	7.78015	8.01798	8.06565	7.60038	7.39603	7.49934	7.78015	7.02653	6.28648	7.19811	7.71174	7.31075	7.19811	7.02653	8.41233	7.96776	7.39603	7.17735	6.89686
hsa-miR-101-5p	0	0	0	0	0	0	0	0	0	0	0	0	0	0	0	0	0.57441	0	0	0	0	0	0	0	0	0	0	0	0	0	0	1.56204	0	0	0	0	0	0	0	0	0	0	0	0	2.13675	0	0	0	0
hsa-miR-103a-2-5p	0	0	0	0	0	0	0	0	0	0	0	0	0	0	0	0	0	0	0	0	0	0	0	0	0	0	0	0	0	0	0	0	0	0	0	0	0	0	0	0	0	0	0	0	0	0	0	0	0
hsa-miR-103a-3p	10.3477	10.1074	9.61191	9.00792	10.0145	8.41233	9.33353	10.396	9.54502	10.2946	10.0556	8.92367	9.82066	10.4567	9.7824	10.7487	9.85523	9.7824	9.85523	9.93217	10.2394	9.7136	9.27501	10.5104	9.18914	9.6441	10.1454	9.93217	9.13224	9.7824	9.93217	9.7136	9.82066	9.54502	9.30579	11.0706	9.18914	9.4456	10.6183	9.7136	9.974	10.1074	10.8119	9.74602	8.95089	9.974	9.7824	9.4456	10.1941
hsa-miR-103b	0	0	0	0	0	0	0	0	0	0	0	0	0	0	0	0	0	0	0	0	0	0	0	0	0	0	0	0	0	0	0	0	0	0	0	0	0	0	0	0	0	0	0	0	0	0	0	0	0
hsa-miR-105-3p	0	0	0	0	0	0	0	0	0	0	0	0	0	0	0	0	0	0	0	0	0	0	0	0	0	0	0	0	0	0	0	0	0	0	0	0	0	0	0	0	0	0	0	0	0	0	0	0	0
hsa-miR-105-5p	2.33236	0	0	0	0	0	0	0	0	0	0	0	0	0	0	0	0	0	0	0	0	0	0	0	0	0	0	0	0	0	0	0	0	0	0	0	0	0	0	0	0	0	0	0	0	0	0	0	0
hsa-miR-106a-3p	0	0	0	0	0	0	0	0	0	0	0	0	0	0	0	0	0	0	0	0	0	0	0	0	0	0	0	0	0	0	0	0	0	0	0	0	0	0	0	0	0	0	0	0	0	0	0	0	0
hsa-miR-106b-3p	2.17932	0	0	0	0	0	0	0	0	1.27439	0	0	0	0	0	0	0	0	0	0	2.89522	0	0	0	0	0	0	0	0	0	0	0	0	0	0	0	0	0.20839	0	0	0	0	0	0	0	0	0	0	0
hsa-miR-106b-5p	9.6441	9.13224	8.23394	9.07186	8.95089	7.68681	7.64393	9.1012	8.55523	9.27501	9.41355	7.84886	8.3505	10.2946	8.46708	9.24725	8.87042	8.84037	8.81157	9.35789	9.82066	8.84037	8.89454	8.81157	8.38232	8.89454	8.97992	9.18914	8.04158	7.92394	8.84037	8.7162	8.7162	8.52545	8.62775	8.49452	7.84886	9.27501	9.00792	8.74622	8.52545	9.18914	9.22081	8.38232	7.8713	8.87042	8.32195	9.22081	8.26368
hsa-miR-107	9.68408	9.74602	9.38615	8.84037	9.5832	8.23394	8.87042	9.89483	9.04242	9.54502	9.4456	8.60656	9.1012	10.0145	9.22081	10.3477	9.24725	9.4456	9.54502	9.5832	9.89483	9.30579	8.81157	10.1074	8.78053	9.24725	9.5832	9.24725	8.62775	8.97992	9.24725	9.35789	9.50959	9.24725	8.95089	10.1941	8.84037	8.89454	9.89483	9.04242	9.61191	9.68408	10.396	9.07186	8.81157	9.50959	9.50959	8.78053	9.54502
hsa-miR-10a-3p	3.61936	0	0	0	0	0	0	0	0	0	0	0	0	0	0	2.97798	3.54941	0	0	0	0	0	0	4.46289	0	0	0	0	0	0	2.95601	2.57473	0	0	1.94551	1.32588	1.84284	0	0	0	0	1.74155	0	0	1.01761	0	0	0	0
hsa-miR-10a-5p	9.974	6.16788	6.32414	4.70567	7.54971	6.7208	6.68243	5.08504	7.62266	6.34516	5.71915	6.8156	5.84816	5.14132	6.1831	9.33353	10.0145	6.53586	6.55574	6.68243	6.64411	5.73314	4.46289	9.85523	6.83651	6.06777	7.17735	6.51422	6.89686	6.74514	9.27501	9.16173	6.98317	6.76762	8.65961	8.09502	8.62775	5.56638	5.55391	6.87776	5.82097	7.96776	6.03174	6.00355	8.09502	7.26611	7.02653	4.96882	6.8156
hsa-miR-10b-3p	0	0	1.31776	2.98946	0	3.32718	2.28226	0	1.91438	1.78414	3.4137	2.57473	1.44918	0	1.66969	0	0	0	0	0	3.0091	0	0	3.584	0	0	0	0	0	0	0	0	0	2.44473	0	0	1.85995	0.402082	0	0	0	0	0	1.33945	3.25782	2.42082	0	0	0
hsa-miR-10b-5p	7.44579	6.74514	7.08923	5.2655	7.68681	7.41982	7.71174	7.17735	6.87776	7.52539	6.66358	8.01798	6.49683	5.96014	7.24038	7.19811	8.01798	7.60038	7.44579	7.21799	8.3505	6.30758	5.60535	9.35789	7.60038	8.06565	8.09502	8.65961	8.38232	7.78015	7.96776	8.3505	8.26368	8.7162	7.44579	7.13608	8.09502	6.7208	7.35956	7.89638	7.17735	6.8156	6.76762	7.31075	8.89454	7.92394	7.78015	5.99119	7.02653
hsa-miR-1178-3p	0	0	0	0	0	0	0	0	0	0	0	0	0	0	0	0	0	0	0	0	0	0	0	0	0	0	0	0	0	0	0	0	0	0	0	0	0	0	0	0	0	0	0	0	0	0	0	0	0
hsa-miR-1178-5p	0	0	0	0	0	0	0	0	0	0	0	0	0	0	0	0	0	0	0	0	0	0	0	0	0	0	0	0	0	0	0	0	0	0	0	0	0	0	0	0	0	0	0	0	0	0	0	0	0
hsa-miR-1179	0	0	0	0	0	0	0	0	0	0	0	0	0	0	0	0	0	0	0	0	0	0	0	0	0	0	0	0	0	0	0	0	0	0	0	0	0	0	0	0	0	0	0	0	0	0	0	0	0
hsa-miR-1180-3p	0	0	0	0	0	0	0	0	0	0	0	0	1.17953	0	1.65776	0	0	2.76618	0	0	0	0	0	0	0	0	0	0	0	0	0	0	0	0	0	0	0	0.638359	0	0	0	3.32718	2.69938	0	0	0	0	0	0
hsa-miR-1181	5.02121	4.44108	4.57452	4.61119	5.25096	5.71915	4.46289	4.8296	5.19525	3.62981	3.6859	3.45541	4.86648	4.67475	4.07067	4.98169	4.21473	3.56128	6.25006	4.67475	5.11575	4.5306	3.57216	4.14363	5.03388	4.95648	4.68591	5.97389	4.86648	3.81807	4.15713	4.34389	4.01504	3.23551	4.84106	4.66423	4.23892	3.78515	4.87625	4.09971	4.75128	5.16814	4.8899	4.34389	3.57216	3.70615	4.39212	4.91536	4.63326
hsa-miR-1182	0	0	0	3.23551	0	1.63886	0	0	0	2.90718	0	0	3.42441	0	1.77481	0	2.50542	0	0	0	0	0	2.8141	0	0	0	0	0	0	0	0	2.15789	0	0	0	2.497	0	3.05666	0	0	0	0	0	2.56402	1.17214	0	0	0	0
hsa-miR-1183	3.70615	3.96055	4.08944	4.85399	0	4.21473	3.86022	4.11069	4.54157	4.18428	0	4.02336	4.85399	0	4.40389	3.8507	4.15713	4.43139	3.07065	4.15713	0	0	5.09937	4.31147	2.92059	0	0	0	0	4.44108	3.35469	4.59932	3.98282	4.03338	3.98282	4.41201	4.11069	4.644	4.21473	3.53865	3.98282	3.91855	2.71714	4.70567	4.16785	3.78515	3.75046	4.02336	4.24839
hsa-miR-1184	0	0	0	0	0	0	0	0	0	0	0	0	0	0	0	0	0	0	0	0	0	0	0	0	0	0	0	0	0	0	0	0	0	0	0	0	0	0	0	0	0	0	0	0	0	0	0	0	0
hsa-miR-1185-1-3p	4.66423	4.37482	4.95648	5.28928	4.86648	5.08504	4.66423	4.644	5.00951	4.48618	3.36784	4.68591	4.8296	4.30005	4.86648	4.51838	4.74021	4.81796	4.51838	4.38292	4.46289	4.67475	5.05521	4.65367	4.57452	4.37482	4.21473	4.5306	4.81796	4.65367	4.65367	4.8899	4.49555	4.62155	5.00951	4.87625	4.70567	5.16814	4.67475	4.54157	5.15464	4.79527	3.98282	5.49861	4.92973	4.36525	4.63326	4.69643	4.72992
hsa-miR-1185-2-3p	3.81807	3.6538	4.35698	4.43139	4.03338	4.5306	3.99508	4.07067	4.23892	3.46729	0	3.71792	4.13322	0	4.00454	3.6859	3.80625	3.53865	3.72915	3.70615	3.07065	0	4.27792	4.03338	3.72915	0	0	0	0	3.73956	3.71792	4.08944	3.53865	3.78515	4.24839	4.27792	4.03338	4.33374	3.90734	3.72915	4.33374	3.99508	0	4.76255	4.33374	3.3918	3.80625	4.01504	4.04693
hsa-miR-1185-5p	0	0	0	0	0	0	0	0	0	0	0	0	0	0	0	0	0	0	0	0	0	0	0	0	0	0	0	0	0	0	0	0	0	0	0	0	0	0	0	0	0	0	0	0	0	0	0	0	0
hsa-miR-1193	0	0	0	0	0	0	0	0	0	0	0	0	0	0	0	0	0	0	0	0	0	0	0	0	0	0	0	0	0	0	0	0	0	0	0	0	0	0	0	0	0	0	0	0	0	0	0	0	0
hsa-miR-1197	0	0	0	0	0	0	0	0	0	0	0	0	0	0	0	0	0	0	0	0	0	0	0	0	0	0	0	0	0	0	0	0	0	0	0	0	0	0	0	0	0	0	0	0	0	0	0	0	0
hsa-miR-1200	0	0	0	0	0	0	0	0	0	0	0	0	0	0	0	0	0	0	0	0	0	0	0	0	0	0	0	0	0	0	0	0	0	0	0	0	0	0	0	0	0	0	0	0	0	0	0	0	0
hsa-miR-1202	9.85523	9.974	11.376	10.566	9.93217	12.0005	11.1443	10.3477	10.2946	10.0556	9.16173	10.1941	10.7487	9.5832	10.9829	9.7824	10.8882	10.3477	10.1454	9.13224	9.38615	9.93217	11.8398	10.4567	10.8119	11.1443	9.89483	8.43886	10.6183	10.7487	9.82066	10.6797	9.89483	11.0706	10.6797	10.8882	10.3477	11.5217	10.5104	10.4567	10.6797	10.1941	9.07186	11.6672	11.6672	9.7824	10.4567	10.7487	10.1074
hsa-miR-1203	0	0	0	0	0	0	0	0	0	0	0	0	0	0	0	0	0	0	0	0	0	0	0	0	0	0	0	0	0	0	0	0	0	0	0	0	0	0	0	0	0	0	0	0	0	0	0	0	0
hsa-miR-1204	0	0	0	0	0	0	0	0	0	0	0	0	0	0	0	0	0	0	0	0	0	0	0	0	0	0	0	0	0	0	0	0	0	0	0	0	0	0	0	0	0	0	0	0	0	0	0	0	0
hsa-miR-1205	0	0	0	0	0	0	0	0	0	0	0	0	0	0	0	0	0	0	0	0	0	0	0	0	0	0	0	0	0	0	0	0	0	0	0	0	0	0	0	0	0	0	0	0	0	0	0	0	0
hsa-miR-1206	0	0	0	0	0	0	0	0	0	0	0	0	0	0	0	0	0	0	0	0	0	0	0	0	0	0	0	0	0	0	0	0	0	0	0	0	0	0	0	0	0	0	0	0	0	0	0	0	0
hsa-miR-1207-3p	0	0	0	0	0	0	0	0	0	0	0	0	0	0	0	0	0	0	0	0	0	0	0	0	0	0	0	0	0	0	0	0	0	0	0	0	0	0	0	0	0	0	0	0	0	0	0	0	0
hsa-miR-1207-5p	9.16173	8.95089	9.74602	9.54502	9.33353	10.2946	9.82066	8.97992	9.68408	8.81157	8.23394	9.30579	9.74602	8.38232	9.6441	9.18914	9.54502	9.30579	9.00792	8.92367	8.81157	9.07186	10.1454	9.24725	9.7136	9.7136	8.74622	9.04242	9.54502	9.33353	8.7162	9.74602	9.27501	8.95089	9.61191	9.38615	9.7136	9.85523	9.4456	8.87042	9.6441	9.5832	8.41233	10.2394	10.1941	8.46708	9.1012	9.7136	9.7824
hsa-miR-1208	0	0	0	0	0	0	0	0	0	0	0	0	0	0	0	0	0	0	0	0	0	0	0	0	0	0	0	0	0	0	0	0	0	0	0	0	0	1.23315	0	0	0	0	0	0.82222	0	0	0	0	0
hsa-miR-122-3p	0	0	0	0	0	0	0	0	0	0	0	0	0	0	0	0	0	0	0	0	0	0	0	0	0	0	0	0	0	0	0	0	0	0	0	0	0	0	0	0	0	0	0	0	0	0	0	0	0
hsa-miR-1224-3p	0	0	0	0	0	0	0	0	0	0	0	0	0	0	0	0	0	0	0	0	0	0	0	0	0	0	0	0	0	0	0	0	0	0	0	0	0	0	0	0	0	0	0	0	0	0	0	0	0
hsa-miR-1224-5p	5.47098	5.55391	5.66062	6.40361	5.49861	5.94103	5.84816	5.70557	6.25006	5.76231	6.20104	5.82097	6.32414	5.34472	5.89467	5.644	6.01889	5.73314	5.43204	5.74678	5.82097	5.47098	6.20104	5.47098	5.6177	5.45797	5.00951	5.00951	5.52617	5.8645	5.76231	5.94103	5.6751	5.76231	5.79238	5.62954	5.8793	5.68999	5.4447	5.35762	5.76231	5.76231	4.997	5.90977	5.66062	5.41493	5.90977	5.28928	5.73314
hsa-miR-1225-3p	3.53865	3.77376	3.04624	2.71714	3.67648	2.9331	3.5034	3.86022	3.20381	2.61331	2.98946	3.14384	2.76618	3.21464	2.92059	2.37374	2.79084	3.29634	3.61936	2.58683	3.81807	4.22963	3.20381	0	3.62981	4.34389	4.55271	3.90734	4.40389	3.379	2.9331	2.79084	3.03096	2.52423	3.24753	2.94519	3.13305	2.28226	2.88477	0	3.6859	3.05666	2.86086	3.14384	2.56402	2.4829	3.32718	3.42441	3.78515
hsa-miR-1225-5p	8.81157	8.60656	9.35789	9.89483	9.30579	9.82066	9.68408	8.60656	9.30579	8.29325	7.94394	8.78053	9.22081	8.32195	9.16173	8.78053	8.89454	8.74622	9.1012	8.3505	8.43886	9.13224	9.93217	9.18914	9.47859	9.4456	8.3505	8.97992	9.35789	9.04242	8.49452	9.33353	8.81157	8.49452	9.35789	9.24725	9.33353	9.74602	9.04242	8.58284	9.4456	9.35789	8.18112	10.0145	9.68408	8.49452	8.89454	9.41355	9.30579
hsa-miR-122-5p	0	0	0	0	0	0	0	0	0	0	0	0	0	0	0	0	0	0	0	0	0	0	0	0	0	0	0	0	0	0	0	0	0	0	0	0	0	0	0	0	0	0	0	0	0	0	0	0	0
hsa-miR-1226-3p	0	0	0	0	0	0	0	0	0	0	0	0	0	0	0	0	0	0	0	0	0	0	0	0	0	0	0	0	0	0	0	0	0	0	0	0	0	0	0	0	0	0	0	0	0	0	0	0	0
hsa-miR-1226-5p	4.19314	2.71714	4.15713	4.04693	4.14363	4.38292	4.39212	3.66489	4.37482	3.70615	0	3.96055	4.03338	0	4.02336	3.64277	3.71792	3.21464	0	3.66489	0	0	4.13322	0	3.60755	0	0	0	0	3.36784	2.88477	3.52815	3.73956	3.45541	4.14363	3.99508	4.26865	4.09971	3.6859	3.6538	3.83992	3.70615	0	4.45144	4.54157	2.3454	3.66489	3.23551	4.05782
hsa-miR-1227-3p	0	0	0	0	0	0	0	0	0	0	0	0	0	0	0	0	0	0	0	0	0	0	0	0	0	0	0	0	0	0	0	0	0	0	0	0	0	0	0	0	0	0	0	0	0	0	0	0	0
hsa-miR-1227-5p	6.40361	6.11691	7.78015	6.70038	6.1831	8.58284	7.35956	6.66358	7.19811	6.64411	5.62954	7.11326	7.64393	5.89467	7.68681	6.06777	7.41982	6.89686	6.7208	6.7208	5.89467	6.36451	8.43886	6.87776	7.24038	7.19811	6.95868	5.74678	7.60038	7.38002	6.40361	7.62266	6.58005	7.31075	6.68243	6.85499	7.64393	7.39603	6.7208	7.31075	7.02653	6.74514	5.99119	8.125	8.20646	6.70038	7.19811	6.51422	7.35956
hsa-miR-1228-3p	4.95648	5.04535	4.8899	5.33185	5.51236	5.03388	5.14132	5.06859	5.11575	4.76255	5.53957	4.72992	4.96882	5.03388	4.95648	4.86648	5.06859	4.61119	4.76255	4.70567	5.28928	5.22753	5.02121	5.14132	4.92973	5.80679	5.73314	5.48533	5.31687	5.09937	4.68591	4.66423	4.57452	4.66423	5.03388	4.76255	4.72992	4.5306	4.85399	4.76255	5.12919	5.18226	4.644	5.08504	4.37482	4.74021	4.78237	5.2655	5.21128
hsa-miR-1228-5p	0	0	0	0.761311	0	0	0	0	0	0	0	0	1.77481	0	0	0	0	3.4137	0	0	0	0	0	0	0	0	0	0	0	0	0	0	0	0	0	0	0	0.905324	0	0	0	0	0	0	0	0	0	0	0
hsa-miR-1229-3p	0	0	0	0	0	2.23497	0	0	0	0	0	0	0	0	0	0	0	0	0	0	0	0	0	0	0	0	0	0	0	0	0	0	0	0	0	0	0	0	0	0	0	0	0	0	0	0	0	0	0
hsa-miR-1229-5p	7.38002	7.13608	8.65961	10.6183	7.38002	8.43886	7.46979	7.78015	8.81157	9.7136	6.49683	7.80331	9.7824	6.83651	8.65961	7.80331	9.00792	7.80331	8.49452	8.49452	7.64393	7.94394	8.68829	7.89638	7.11326	7.04428	6.55574	6.30758	6.95868	8.20646	7.68681	8.29325	7.73163	8.65961	8.125	8.46708	7.92394	8.92367	8.7162	7.82738	7.8713	8.23394	6.87776	9.13224	7.60038	7.94394	7.80331	8.06565	8.41233
hsa-miR-1231	0	0	0	0	0	0	0	0	0	0	0	0	0	0	0	0	0	0	0	0	0	0	0	0	0	0	0	0	0	0	0	0	0	0	0	0	0	0	0	0	0	0	0	0	0	0	0	0	0
hsa-miR-1233-5p	6.14836	7.04428	6.36451	6.89686	7.0056	5.30252	5.99119	6.95868	6.01889	6.13139	6.95868	6.30758	6.44244	7.06775	6.20104	6.49683	5.7766	5.22753	5.41493	5.68999	5.8645	6.20104	4.8899	5.38511	4.84106	5.21128	5.76231	5.57909	5.62954	5.11575	5.18226	5.34472	6.09975	7.33416	6.44244	6.13139	6.44244	5.6177	6.89686	6.64411	6.14836	5.8793	6.98317	5.56638	5.03388	6.62454	6.53586	6.03174	5.8645
hsa-miR-1234-3p	4.16785	4.34389	3.94065	3.6859	4.59932	3.88771	4.07067	4.34389	3.81807	3.45541	4.00454	3.66489	3.71792	4.39212	3.98282	3.82907	3.62981	3.71792	4.04693	3.89843	4.49555	4.80516	3.94987	4.25875	4.43139	5.28928	4.92973	4.80516	4.78237	4.13322	3.6538	3.46729	3.79625	3.67648	3.99508	3.5034	3.87301	3.3171	4.0793	4.0793	4.32238	4.24839	4.21473	4.11069	3.24753	4.04693	3.8507	4.56464	4.62155
hsa-miR-1234-5p_v19.0	9.30579	9.07186	10.1074	10.7487	10.2394	10.0145	9.974	9.18914	10.1941	9.47859	8.26368	9.54502	10.1074	8.78053	9.93217	9.38615	9.6441	9.74602	9.82066	9.41355	9.61191	9.61191	10.0556	9.5832	9.7824	9.82066	9.35789	9.47859	9.93217	9.7136	9.41355	9.93217	9.47859	9.41355	10.2394	9.974	10.1074	10.1074	9.7824	9.41355	9.89483	9.89483	8.92367	10.566	9.85523	9.07186	9.61191	10.0556	9.974
hsa-miR-1236-3p	0	0	0	0	0	0	0	0	0	0	0	0	0	0	0	0	0	0	0	0	0	0	0	0	0	0	0	0	0	0	0	0	0	0	0	0	0	0	0	0	0	0	0	0	0	0	0	0	0
hsa-miR-1236-5p	3.8507	3.73956	4.09971	4.58813	3.61936	4.44108	3.72915	3.929	4.00454	4.644	0	3.67648	5.04535	0	4.57452	3.99508	4.33374	3.89843	0	3.98282	0	0	4.98169	3.929	3.70615	0	0	0	0	4.33374	3.66489	4.49555	4.03338	4.04693	4.08944	4.50718	4.00454	4.76255	4.03338	3.80625	3.88771	4.13322	3.54941	4.54157	4.20473	3.23551	3.76228	4.14363	4.16785
hsa-miR-1237-3p	0	0	2.33236	1.85995	3.45541	2.2939	0	0	2.57473	0	0	0	0	0	0	0	2.03829	0	0	0	0	0	2.68813	0	0	0	0	0	0	0	0	0	0	0	0	2.24694	2.38609	0.385547	0	0	0	2.40569	0	2.22474	0.866656	0	0	0	2.75783
hsa-miR-1237-5p	0	0	0	0	0	0	0	0	0	0	0	0	0	0	0	0	0	0	0	0	0	0	0	0	0	0	0	0	0	0	0	0	0	0	0	0	0	0	0	0	0	0	0	0	0	0	0	0	0
hsa-miR-1238-3p	3.56128	3.82907	3.20381	3.04624	3.90734	3.01806	3.584	3.94065	3.28264	3.00055	3.79625	2.61331	2.98946	4.04693	3.00055	3.30612	3.07065	3.40216	3.75046	3.51497	4.09971	4.40389	3.4137	4.00454	3.90734	5.02121	4.75128	4.55271	4.47414	3.69632	3.08665	3.05666	3.15851	2.79084	3.34129	2.83866	3.0091	2.08015	3.73956	3.43586	3.72915	3.15851	3.52815	2.94519	2.61331	3.26988	3.45541	4.18428	3.98282
hsa-miR-1238-5p	3.4464	0	1.33945	1.6309	2.8022	0	0	0	0	2.62802	0	3.35469	2.67743	4.02336	3.0986	3.34129	1.6059	4.34389	0	2.62802	0	0	0	0	0	0	0	0	0	0	2.82657	0	3.40216	0	0	2.3454	0	2.61331	0	0	0	2.87442	3.86022	0	0	0	0	0	0
hsa-miR-1243	0	0	0	0	0	0	0	0	0	0	0	0	0	0	0	0	0	0	0	0	0	0	0	0	0	0	0	0	0	0	0	0	0	0	0	0	0	0	0	0	0	0	0	0	0	0	0	0	0
hsa-miR-124-3p	0	0	0	0	0	0	0	0	0	0	0	0	0	0	0	0	0	0	0	0	0	0	0	0	0	0	0	0	0	0	0	0	0	0	0	0	0	0	0	0	2.94519	0	0	0	0	0	0	0	0
hsa-miR-1244	0	0	0	1.04896	0	0	0	0	0	2.00268	0	0	0	0	0	2.2139	0.734804	0	0	2.76618	3.24753	0	0	0	0	0	0	0	0	0	0	0	0	0	0	0	0	0.836417	0	0	0	0	0	1.62297	0	0	0	0	0
hsa-miR-1245a	0	0	0	0	0	0	0	0	0	0	0	0	0	0	0	0	0	0	0	0	0	0	0	0	0	0	0	0	0	0	0	0	0	0	0	0	0	0	0	0	0	0	0	0	0	0	0	0	0
hsa-miR-1245b-3p	0	0	0	0	0	0	0	0	0	0	0	0	0	0	0	0	0	0	0	0	0	0	0	0	0	0	0	0	0	0	0	0	0	0	0	0	0	0	0	0	0	0	0	0	0	0	0	0	0
hsa-miR-1245b-5p	0	0	0	0	0	0	0	0	0	0	0	0	0	0	0	0	0	0	0	0	0	0	0	0	0	0	0	0	0	0	0	0	0	0	0	0	0	0	0	0	0	0	0	0	0	0	0	0	0
hsa-miR-124-5p	0	0	0	0	0	0	0	0	0	0	0	0	0	0	0	0	0	0	0	0	0	0	0	0	0	0	0	0	0	0	0	0	0	0	0	0	0	0	0	0	0	0	0	0	0	0	0	0	0
hsa-miR-1246	6.16788	7.44579	8.15264	8.81157	7.57824	6.79148	6.76762	9.16173	7.52539	5.03388	6.83651	7.19811	8.65961	7.21799	8.74622	7.06775	7.02653	8.68829	6.01889	7.99347	6.11691	7.96776	7.24038	6.53586	6.70038	6.32414	5.15464	5.82097	6.28648	7.41982	6.14836	6.08549	7.33416	6.06777	7.57824	10.4567	7.11326	7.80331	7.89638	6.93928	8.65961	8.18112	8.55523	7.66766	6.68243	7.0056	6.93928	8.49452	6.91621
hsa-miR-1247-3p	0	0	0	2.3454	0	2.32483	0	0	2.54738	1.6309	0	0	3.584	0	0	0	1.82738	0	0	0	0	0	3.22584	0	0	0	0	0	0	0	0	1.70417	0	0	0	1.31776	0	3.1243	3.01806	0	0	0	0	3.11231	1.96832	0	0	0	0
hsa-miR-1247-5p	0	0	0	0	0	0	0	0	0	0	0	0	0	0	0	0	0	0	0	0	0	0	0	0	0	0	0	0	0	0	0	0	0	0	0	0	0	0	0	0	0	0	0	0	0	0	0	0	0
hsa-miR-1248	0	0	0	0	0	0	0	0	0	0	0	0	0	0	0	0	0	0	0	0	0	0	0	0	0	0	0	0	0	0	0	0	0	0	0	0	0	0	0	0	0	0	0	0	0	0	0	0	0
hsa-miR-1249-3p	5.2655	5.33185	5.59207	6.14836	6.03174	5.57909	5.59207	5.35762	5.73314	5.23906	5.02121	5.02121	5.53957	5.21128	5.4447	5.19525	5.83641	5.04535	5.22753	5.04535	5.8793	5.33185	5.644	5.4447	5.47098	6.13139	6.08549	5.83641	5.71915	5.70557	5.28928	5.19525	5.18226	5.40002	5.80679	5.43204	5.33185	5.33185	5.25096	5.18226	5.79238	5.84816	5.11575	5.7766	4.98169	5.27744	5.37314	5.6177	5.71915
hsa-miR-1250-5p	0	0	0	0	0	0	0	0	0	0	0	0	0	0	0	0	0	0	0	0	0	0	0	0	0	0	0	0	0	0	0	0	0	0	0	0	0	0	0	0	0	0	0	0	0	0	0	0	0
hsa-miR-1251-5p	0	0	0	0	0	0	0	0	0	0	0	0	0	0	0	0	0	0	0	0	0	0	0	0	0	0	0	0	0	0	0	0	0	0	0	0	0	0	0	0	0	0	0	0	0	0	0	0	0
hsa-miR-1252-5p	0	0	0	0	0	0	0	0	0	0	0	0	0	0	0	0	0	0	0	0	0	0	0	0	0	0	0	0	0	0	0	0	0	0	0	0	0	0	0	0	0	0	0	0	0	0	0	0	0
hsa-miR-1253	0	0	0	0	0	0	0	0	0	0	0	0	0	0	0	0	0	0	0	0	0	0	0	0	0	0	0	0	0	0	0	0	0	0	0	0	0	0	0	0	0	0	0	0	0	0	0	0	0
hsa-miR-1254	0	0	0	0	0	0	0	0	0	0	0	0	0	0	0	0	0	0	0	0	0	0	0	0	0	0	0	0	0	0	0	0	0	0	0	0	0	0	0	0	0	0	0	0	0	0	0	0	0
hsa-miR-1255a	0	0	0	0	0	0	0	0	0	0	0	0	0	0	0	0	0	0	0	0	0	0	0	0	0	0	0	0	0	0	0	0	0	0	0	0	0	0	0	0	0	0	0	0	0	0	0	0	0
hsa-miR-1255b-2-3p	0	0	0	0	0	0	0	0	0	0	0	0	0	0	0	0	0	0	0	0	0	0	0	0	0	0	0	0	0	0	0	0	0	0	0	0	0	0	0	0	0	0	0	0	0	0	0	0	0
hsa-miR-1255b-5p	0	0	0	0	0	0	0	0	0	0	0	0	0	0	0	0	0	0	0	0	0	0	0	0	0	0	0	0	0	0	0	0	0	0	0	0	0	0	0	0	0	0	0	0	0	0	0	0	0
hsa-miR-1256	0	0	0	0	0	0	0	0	0	0	0	0	0	0	0	0	0	0	0	0	0	0	0	0	0	0	0	0	0	0	0	0	0	0	0	0	0	0	0	0	0	0	0	0	0	0	0	0	0
hsa-miR-1257	0	0	0	0	0	0	0	0	0	0	0	0	0	0	0	0	0	0	0	0	0	0	0	0	0	0	0	0	0	0	0	0	0	0	0	0	0	0	0	0	0	0	0	0	0	0	0	0	0
hsa-miR-1258	0	0	0	0	0	0	0	0	0	0	0	0	0	0	0	0	0	0	0	0	0	0	0	0	0	0	0	0	0	0	0	0	0	0	0	0	0	0	0	0	0	0	0	0	0	0	0	0	0
hsa-miR-125a-3p	6.60265	6.66358	6.68243	6.25006	6.70038	6.44244	7.19811	5.99119	6.74514	5.74678	5.97389	6.79148	6.40361	6.14836	6.83651	6.51422	5.99119	6.00355	6.58005	5.99119	6.42136	5.74678	6.58005	6.46089	6.36451	6.58005	5.90977	5.99119	6.79148	6.60265	6.11691	6.06777	6.83651	6.58005	7.21799	6.83651	7.19811	7.41982	7.38002	6.66358	6.55574	6.09975	5.89467	7.46979	5.56638	6.44244	6.00355	6.7208	6.53586
hsa-miR-125a-5p	7.60038	7.89638	7.04428	6.0496	7.60038	6.14836	6.89686	7.71174	6.83651	7.57824	8.32195	7.15557	7.60038	7.41982	6.62454	8.15264	7.31075	7.46979	7.33416	7.08923	7.68681	7.06775	7.82738	7.41982	7.04428	7.13608	7.99347	6.2297	7.13608	7.19811	7.80331	7.28644	6.44244	6.95868	8.06565	7.41982	7.08923	6.60265	7.80331	7.46979	7.96776	7.78015	8.38232	7.19811	6.83651	8.06565	7.8713	6.32414	7.57824
hsa-miR-125b-1-3p	0	2.42082	1.21892	0	0	1.04244	3.3171	0	2.16861	0	0	2.58683	0	0	1.44918	0	0	0	2.59761	0	0	0	1.54232	0	2.42082	0	0	0	3.64277	2.28226	1.56204	1.47263	2.03829	0	2.0528	1.06926	2.76618	1.80559	0	0	2.2139	1.22561	0	2.36162	0.65128	2.2139	0	0	2.57473
hsa-miR-125b-2-3p	0	0	1.89769	1.61433	0	2.77809	3.1243	0	2.90718	0	0	4.33374	0	3.45541	2.26079	0	3.03096	3.08665	3.17128	2.67743	0	0	0	0	4.35698	0	4.07067	0	4.22963	4.21473	4.11069	3.40216	3.62981	3.30612	2.74824	1.30552	4.12225	2.02252	0	3.584	0	0	0	1.27439	4.79527	3.94987	3.25782	0	0
hsa-miR-125b-5p	9.18914	8.58284	10.396	8.68829	10.1454	10.8882	10.8882	8.32195	10.5104	10.3477	9.04242	11.5217	9.5832	9.7136	10.4567	8.81157	10.4567	11.2495	10.5104	10.396	9.7824	9.4456	8.52545	9.38615	11.5217	11.0706	11.6672	9.68408	11.5217	11.376	10.8882	10.8119	10.9829	10.8119	10.3477	9.85523	11.2495	10.3477	9.54502	10.6183	10.1454	9.33353	8.49452	9.50959	12.3284	11.376	10.8119	9.85523	9.74602
hsa-miR-1260a	10.566	11.2495	10.566	10.2946	11.8398	9.33353	11.2495	11.6672	9.974	9.974	10.6797	10.396	10.566	11.2495	10.566	10.9829	10.1941	10.1454	10.0556	10.566	11.1443	11.5217	9.47859	10.2946	10.1074	10.6183	10.566	10.8882	11.0706	10.2394	10.8119	10.396	10.396	11.6672	11.0706	11.1443	10.1454	9.38615	11.2495	10.566	11.2495	10.9829	10.9829	9.82066	9.30579	10.6183	11.376	11.5217	10.9829
hsa-miR-1260b	8.97992	10.3477	9.85523	9.82066	11.2495	8.7162	9.74602	11.2495	8.60656	9.00792	9.33353	9.1012	10.2946	9.50959	9.18914	9.50959	8.78053	9.7136	9.6441	9.38615	9.93217	12.0005	8.23394	9.54502	9.35789	9.68408	9.85523	10.8119	10.6797	9.50959	9.7824	8.89454	9.38615	10.2394	9.7136	10.5104	8.87042	8.41233	11.376	9.47859	10.3477	10.1454	9.54502	9.30579	8.62775	9.54502	9.974	11.0706	9.47859
hsa-miR-1261	0	0	0	2.33236	0	0	0	0	0	1.80559	0	0	1.43204	0	0	0	1.21892	0	0	0	0	0	0	0	0	0	0	0	0	0	0	0	2.20533	2.37374	0	0	0	0.895777	0	0	0	0	0	1.73502	0	0	0	0	0
hsa-miR-1262	0	0	0	0	0	0	0	0	0	0	0	0	0	0	0	0	0	0	0	0	0	0	0	0	0	0	0	0	0	0	0	0	0	0	0	0	0	0	0	0	0	0	0	0	0	0	0	0	0
hsa-miR-1263	0	0	0	0	0	0	0	0	0	0	0	0	0	0	0	0	0	0	0	0	0	0	0	0	0	0	0	0	0	0	0	0	0	0	0	0	0	0	0	0	0	0	0	0	0	0	0	0	0
hsa-miR-126-3p	9.07186	9.33353	8.7162	8.74622	8.97992	9.6441	9.5832	8.68829	9.27501	8.43886	9.47859	9.74602	8.97992	8.7162	9.7136	8.38232	9.5832	9.68408	8.97992	8.87042	8.52545	9.41355	7.71174	8.78053	9.61191	9.18914	9.04242	9.00792	9.7824	9.47859	9.35789	9.6441	9.68408	9.89483	8.78053	9.00792	9.68408	9.35789	9.27501	9.85523	9.33353	9.22081	9.30579	9.00792	10.1454	9.04242	10.1074	8.81157	8.46708
hsa-miR-1264	0	0	0	0	0	0	0	0	0	0	0	0	0	0	0	0	0	0	0	0	0	0	0	0	0	0	0	0	0	0	0	0	0	0	0	0	0	0	0	0	0	0	0	0	0	0	0	0	0
hsa-miR-1265	0	0	0	0	0	0	0	0	0	0	0	0	0	0	0	0	0	0	0	0	0	0	0	0	0	0	0	0	0	0	0	0	0	0	0	0	0	0	0	0	0	0	0	0	0	0	0	0	0
hsa-miR-126-5p	4.0793	4.22963	3.22584	2.69938	3.76228	4.62155	4.72992	3.61936	4.39212	2.37374	4.29042	4.36525	2.87442	3.83992	3.99508	3.1243	3.94987	3.70615	3.59609	3.25782	3.40216	3.91855	1.73502	3.59609	3.97185	4.40389	4.25875	4.04693	4.49555	3.584	3.56128	4.13322	4.84106	4.75128	3.5034	3.35469	4.95648	3.99508	3.929	4.59932	4.91536	4.18428	4.31147	3.88771	5.68999	4.55271	4.92973	4.40389	3.88771
hsa-miR-1266-5p	3.72915	4.15713	3.77376	3.3171	4.07067	3.23551	3.79625	4.31147	3.43586	3.51497	6.79148	3.584	3.35469	4.27792	3.42441	4.22963	0	0	0	0	0	0	0	0	0	0	0	0	0	0	0	0	0	0	0	0	0	0	0	0	0	0	0	0	0	0	0	0	0
hsa-miR-1267	0	0	0	0	0	0	0	0	0	0	0	0	0	0	0	0	0	0	0	0	0	0	0	0	0	0	0	0	0	0	0	0	0	0	0	0	0	0	0	0	0	0	0	0	0	0	0	0	0
hsa-miR-1268a	6.58005	6.32414	7.17735	7.66766	7.06775	7.38002	7.28644	6.60265	6.93928	6.89686	5.66062	6.76762	7.44579	6.44244	6.87776	6.58005	6.89686	6.98317	6.8156	6.53586	6.51422	6.60265	7.44579	6.47918	6.49683	6.79148	6.58005	6.32414	6.76762	6.87776	6.70038	6.89686	6.42136	6.64411	7.24038	7.17735	6.83651	7.0056	6.62454	6.47918	6.8156	7.11326	6.64411	7.52539	7.11326	6.01889	6.64411	6.79148	7.13608
hsa-miR-1268b	6.68243	6.8156	7.68681	9.47859	6.76762	7.89638	7.17735	7.08923	7.82738	8.52545	6.34516	6.74514	9.00792	6.74514	7.66766	7.21799	7.64393	7.06775	7.13608	7.11326	6.76762	7.04428	7.73163	6.64411	6.40361	6.76762	6.0496	6.0496	6.74514	7.52539	6.95868	7.15557	7.0056	7.66766	7.15557	7.75437	6.91621	7.92394	7.57824	7.33416	6.93928	7.39603	6.85499	8.15264	6.7208	6.95868	6.79148	7.41982	7.82738
hsa-miR-1269a	0	0	0	0	0	0	0	0	0	0	0	0	0	0	0	0	0	0	0	0	0	0	0	0	0	0	0	0	0	0	0	0	0	0	0	0	0	0	0	0	0	0	0	0	0	0	0	0	0
hsa-miR-1269b	0	0	0	0	0	0	0	0	0	0	0	0	0	0	0	0	0	0	0	0	0	0	0	0	0	0	0	0	0	0	0	0	0	0	0	0	0	0	0	0	0	0	0	0	0	0	0	0	0
hsa-miR-1270	0	0	0	0	0	0	0	0	0	0	0	0	0	0	0	0	0	0	0	0	0	0	0	0	0	0	0	0	0	0	0	0	0	0	0	0	0	0	0	0	0	0	0	0	0	0	0	0	0
hsa-miR-1271-3p	0	0	0	0	0	0	0	0	0	0	0	0	0	0	0	0	0	0	0	0	0	0	0	0	0	0	0	0	0	0	0	0	0	0	0	0	0	0	0	0	0	0	0	0	0	0	0	0	0
hsa-miR-1271-5p	0	0	1.54232	0	0	0	0	0	2.10008	0	0	2.4308	0	0	0	0	0.82222	0	0	0	0	0	0	0	0	0	0	0	0	2.76618	2.54738	2.66703	0	0	0	0	2.03829	0	0	0	0	1.57149	0	0	2.72676	3.00055	2.42082	0	0
hsa-miR-1272	0	0	0	0	0	0	0	0	0	0	0	0	0	0	0	0	0	0	0	0	0	0	0	0	0	0	0	0	0	0	0	0	0	0	0	0	0	0	0	0	0	0	0	0	0	0	0	0	0
hsa-miR-1273a	0	0	0	0	0	0	0	0	0	0	0	0	0	0	0	0	0	0	0	0	0	0	0	0	0	0	0	0	0	0	0	0	0	0	0	0	0	0	0	0	0	0	0	0	0	0	0	0	0
hsa-miR-1273c	0	0	0	2.62802	0	4.70567	2.22474	0	0	0	0	0	3.04624	0	0	0	0	0	3.929	0	0	0	0	0	3.21464	0	0	0	0	0	0	0	0	0	0	1.00105	0	2.40569	0	0	0	2.00268	0	1.41677	1.89769	0	0	0	0
hsa-miR-1273d	0	0	2.0528	2.90718	0	3.20381	0	0	2.06822	2.33236	0	0	2.26079	0	2.42082	2.52423	3.66489	2.87442	0	2.90718	0	3.62981	4.23892	3.23551	0	0	0	0	0	3.13305	0	3.36784	2.497	2.53354	2.65633	3.24753	1.74155	2.94519	0	0	0	2.23497	0	3.49079	1.38874	0	0	0	2.79084
hsa-miR-1273e	2.44473	2.57473	2.8022	3.89843	2.68813	3.28264	2.24694	2.82657	3.52815	3.81807	0	2.4829	3.94987	3.04624	3.30612	2.56402	3.57216	3.49079	2.79084	3.08665	2.9331	3.57216	4.15713	3.18243	2.8022	0	0	0	0	3.54941	2.08015	3.51497	3.21464	2.8141	2.22474	3.14384	1.77481	3.57216	2.58683	2.88477	2.54738	3.1243	2.58683	3.76228	3.30612	2.31407	2.37374	3.17128	3.07065
hsa-miR-1273f	4.36525	4.04693	4.70567	5.31687	3.56128	4.79527	3.94987	4.43139	4.71727	4.56464	3.0091	4.51838	4.71727	3.6859	5.14132	4.23892	4.94321	5.02121	4.37482	4.69643	4.04693	4.56464	5.76231	4.95648	3.4464	4.11069	0	0	4.43139	5.37314	4.01504	5.33185	4.90312	4.67475	4.39212	4.72992	4.5306	5.04535	4.46289	4.31147	4.644	4.75128	3.1243	5.16814	4.71727	3.379	4.27792	4.81796	4.61119
hsa-miR-1273g-3p	10.5104	11.1443	10.8119	11.1443	11.5217	10.5104	10.6183	11.1443	10.0145	10.6797	11.2495	10.4567	11.2495	11.1443	11.1443	11.0706	10.5104	11.0706	9.7824	10.2946	10.7487	11.6672	11.0706	10.6797	10.7487	9.89483	10.2946	10.4567	11.1443	10.8119	10.396	10.8882	10.2946	10.6183	9.974	10.3477	10.5104	10.6183	12.0005	10.8882	11.0706	12.0005	9.74602	10.6797	10.2394	10.2946	10.8882	11.6672	11.1443
hsa-miR-1273g-5p	0	0	0	2.96521	0	1.03391	0	0	0	1.55316	0	0	1.6059	0	0	0	2.27228	0	0	0	0	0	2.94519	0	0	0	0	0	0	0	0	1.82738	0	0	0	1.70417	0	2.06822	0	0	0	0	0	2.46634	0.82222	0	0	0	0
hsa-miR-127-3p	3.0091	3.43586	4.98169	1.57149	4.45144	3.87301	4.8899	3.34129	4.22963	4.66423	4.41201	6.28648	3.86022	3.18243	4.92973	3.36784	4.5306	5.43204	4.74021	5.28928	4.92973	4.13322	2.61331	4.49555	6.16788	4.75128	6.16788	4.71727	5.97389	5.79238	6.26891	4.997	5.23906	5.30252	5.25096	3.70615	5.4447	4.01504	4.14363	5.8793	4.44108	3.56128	3.90734	3.72915	5.644	6.14836	5.19525	3.6859	4.8899
hsa-miR-1275	5.60535	5.71915	6.09975	7.84886	5.47098	7.17735	6.28648	5.76231	6.28648	6.26891	5.76231	5.96014	7.15557	5.57909	6.36451	6.09975	6.14836	6.21358	6.06777	6.38303	5.31687	6.21358	6.42136	6.08549	6.76762	6.38303	5.97389	6.83651	6.06777	6.38303	5.97389	6.55574	5.96014	5.89467	6.1831	6.21358	6.11691	6.53586	5.99119	5.644	6.09975	5.8645	5.2655	6.34516	6.44244	5.62954	5.4447	6.1831	6.11691
hsa-miR-127-5p	0	0	0	0	0	0	0	0	0	0	0	0	0	0	0	0	0	0	0	0	0	0	0	0	0	0	0	0	0	0	0	0	0	0	0	0	0	0	0	0	0	0	0	0	0	0	0	0	0
hsa-miR-1276	0	0	0	0	0	0	0	0	0	0	0	0	0	0	0	0	0	0	0	0	0	0	0	0	0	0	0	0	0	0	0	0	0	0	0	0	0	0	0	0	0	0	0	0	0	0	0	0	0
hsa-miR-1277-3p	0	0	0	0	0	0	0	0	0	0	0	0	0	0	0	0	0	0	0	0	0	0	0	0	0	0	0	0	0	0	0	0	0	0	0	0	0	0	0	0	0	0	0	0	0	0	0	0	0
hsa-miR-1278	0	0	0	0	0	0	0	0	0	0	0	0	0	0	0	0	0	0	0	0	0	0	0	0	0	0	0	0	0	0	0	0	0	0	0	0	0	0	0	0	0	0	0	0	0	0	0	0	0
hsa-miR-1279	0	0	0	0	0	0	0	0	0	0	0	0	0	0	0	0	0	0	0	0	0	0	0	0	0	0	0	0	0	0	0	0	0	0	0	0	0	0	0	0	0	0	0	0	0	0	0	0	0
hsa-miR-1281	3.47947	3.69632	2.57473	1.91438	3.96055	2.65633	2.62802	3.11231	2.2139	3.01806	3.29634	2.54738	2.88477	3.51497	3.04624	3.4464	2.40569	3.34129	3.01806	2.88477	3.79625	3.8507	1.96832	0	3.5034	4.81796	4.05782	3.75046	3.89843	2.56402	3.1243	1.66969	3.36784	1.96832	2.76618	2.53354	2.79084	2.2139	3.6538	2.92059	3.59609	3.14384	3.584	2.50542	1.23315	2.61331	2.4308	4.0793	4.03338
hsa-miR-1282	0	0	0	0	0	0	0	0	0	0	0	0	0	0	0	0	0	0	0	0	0	0	0	0	0	0	0	0	0	0	0	0	0	0	0	0	0	0	0	0	0	0	0	0	0	0	0	0	0
hsa-miR-1283	0	0	0	0	0	0	0	0	0	0	0	0	0	0	0	0	0	0	0	0	0	0	0	0	0	0	0	0	0	0	0	0	0	0	0	0	0	0	0	0	0	0	0	0	0	0	0	0	0
hsa-miR-128-3p	4.61119	4.86648	3.60755	1.71925	4.18428	2.116	3.04624	3.53865	3.70615	3.42441	5.47098	3.77376	3.36784	4.91536	3.75046	4.50718	4.22963	4.03338	4.65367	4.47414	5.94103	3.80625	5.45797	5.16814	4.07067	0	5.70557	4.42271	4.16785	3.67648	4.92973	4.76255	4.23892	4.39212	3.88771	3.53865	3.96055	3.80625	4.34389	4.16785	4.08944	4.43139	5.52617	3.35469	4.39212	4.79527	4.70567	3.98282	3.69632
hsa-miR-1284	0	0	0	0	0	0	0	0	0	0	0	0	0	0	0	0	0	0	0	0	0	0	0	0	0	0	0	0	0	0	0	0	0	0	0	0	0	0	0	0	0	0	0	0	0	0	0	0	0
hsa-miR-1285-3p	2.9331	3.0986	2.27228	3.0986	3.24753	2.14855	2.59761	3.32718	2.31407	2.9331	0	2.497	3.03096	0	2.66703	2.84955	2.77809	2.88477	0	3.20381	0	0	3.3918	0	0	0	0	0	0	3.0091	0	2.62802	3.04624	2.96521	2.72676	3.20381	2.32483	2.66703	3.40216	2.89522	3.11231	2.84955	0	2.97798	1.62297	0	2.79084	3.379	2.98946
hsa-miR-1285-5p	0	0	0	0	0	0	0	0	0	0	0	0	0	0	0	0	0	0	0	0	0	0	0	0	0	0	0	0	0	0	0	0	0	0	0	0	0	0	0	0	0	0	0	0	0	0	0	0	0
hsa-miR-1286	0	0	0	0	0	0	0	0	0	0	0	0	0	0	0	0	0	0	0	0	0	0	0	0	0	0	0	0	0	0	0	0	0	0	0	0	0	0	0	0	0	0	0	0	0	0	0	0	0
hsa-miR-1287-5p	3.32718	4.43139	3.29634	3.34129	4.20473	2.42082	3.51497	4.65367	2.4562	2.66703	5.12919	3.24753	3.05666	4.12225	3.43586	4.00454	0	0	0	0	0	0	0	0	0	0	0	0	0	0	0	0	0	4.00454	0	2.95601	2.88477	1.97911	3.60755	3.73956	0	2.92059	2.76618	0.836417	0	0	3.57216	0	0
hsa-miR-1288-3p	4.03338	3.97185	3.76228	3.08665	4.24839	3.66489	4.02336	4.30005	3.1243	3.03096	4.16785	3.75046	3.1243	4.0793	3.51497	4.18428	2.65633	0	3.79625	3.73956	3.08665	0	2.72676	3.89843	3.67648	0	0	3.73956	0	0	3.60755	3.5034	3.64277	3.53865	4.05782	3.6538	4.04693	3.0986	3.91855	4.35698	3.66489	3.64277	4.26865	3.05666	3.91855	3.81807	4.58813	4.27792	3.79625
hsa-miR-1289	0	0	0	0	0	0	0	0	0	0	0	0	0	0	0	0	0	0	0	0	0	0	0	0	0	0	0	0	0	0	0	0	0	0	0	0	0	0	0	0	0	0	0	0	0	0	0	0	0
hsa-miR-1290	3.57216	4.8899	6.20104	4.67475	6.66358	3.54941	3.60755	5.19525	4.56464	2.10008	3.82907	3.94987	5.94103	5.4447	5.92443	4.37482	3.61936	5.79238	3.0091	4.33374	4.13322	5.48533	3.51497	3.76228	3.71792	4.42271	0	4.29042	4.34389	5.02121	2.94519	2.497	4.47414	3.13305	4.46289	5.25096	4.33374	4.55271	5.11575	4.78237	7.19811	5.55391	7.46979	4.21473	3.42441	4.38292	4.24839	5.06859	4.00454
hsa-miR-1291	0	0	0	4.84106	0	0	0	0	2.13675	2.22474	0	0	4.22963	0	0	2.9331	0.993421	2.75783	0	2.79084	0	0	2.17932	0	0	0	0	0	0	0	0	0	0	2.22474	0	3.43586	0	1.27439	3.35469	0	0	2.06822	0	1.71925	0	0	0	0	0
hsa-miR-129-1-3p	0	0	0	0	0	0	0	0	0	0	0	0	0	0	0	0	0	0	0	0	0	0	0	0	0	0	0	0	0	0	0	0	2.67743	0	0	0	0	0	0	0	0	0	0	0	0	0	0	0	0
hsa-miR-1292-3p	0	0	0	0	0	0	0	0	0	0	0	0	0	0	0	0	0	0	0	0	0	0	0	0	0	0	0	0	0	0	0	0	0	0	0	0	0	0	0	0	0	0	0	0	0	0	0	0	0
hsa-miR-129-2-3p	0	0	0	0	0	0	0	0	0	0	0	0	0	0	0	0	0.709626	0	0	0	0	0	0	0	0	0	0	0	0	0	0	0	0	0	0	0	0	0	0	0	0	0	0	0	3.03096	0	0	0	0
hsa-miR-1292-5p	0	0	0	0	0	0	0	0	0	0	0	0	0	0	0	0	0	0	0	0	0	0	0	0	0	0	0	0	0	0	0	0	0	0	0	0	0	0	0	0	0	0	0	0	0	0	0	0	0
hsa-miR-1293	0	0	0	0	0	0	0	0	0	0	0	0	0	0	0	0	0	0	0	0	0	0	0	0	0	0	0	0	0	0	0	0	0	0	0	0	0	0	0	0	0	0	0	0	0	0	0	0	0
hsa-miR-1294	0	0	0	0	0	0	0	0	0	0	0	0	0	0	0	0	0	0	0	0	0	0	0	0	0	0	0	0	0	0	0	0	0	0	0	0	0	0	0	0	0	0	0	0	0	0	0	0	0
hsa-miR-1295a	0	0	0	0	0	0	0	0	0	0	0	0	0	0	0	0	0	0	0	0	0	0	0	0	0	0	0	0	0	0	0	0	0	0	0	0	0	0	0	0	0	0	0	0	0	0	0	0	0
hsa-miR-1295b-3p	0	0	0	0	0	0	0	0	0	0	0	0	0	0	0	0	0	0	0	0	0	0	0	0	0	0	0	0	0	0	0	0	0	0	0	0	0	0	0	0	0	0	0	0	0	0	0	0	0
hsa-miR-1295b-5p	0	0	0	0	0	0	0	0	0	0	0	0	0	0	0	0	0	0	0	0	0	0	0	0	0	0	0	0	0	0	0	0	0	0	0	0	0	0	0	0	0	0	0	0	0	0	0	0	0
hsa-miR-129-5p	0	0	0	0	0	0	0	0	0	0	0	0	0	0	0	0	0	0	0	0	0	0	0	0	0	0	0	0	0	0	0	0	0	0	0	0	0	0	0	0	0	0	0	0	0	0	0	0	0
hsa-miR-1296-5p	0	0	0	0	0	0	0	0	0	0	0	0	0	0	0	0	0	0	0	0	0	0	0	0	0	0	0	0	0	0	0	0	0	0	0	0	0	0	0	0	0	0	0	0	0	0	0	0	0
hsa-miR-1297	0	0	0	0	0	0	0	0	0	0	0	0	0	0	0	0	0	0	0	0	0	0	0	0	0	0	0	0	0	0	0	0	0	0	0	0	0	0	0	0	0	0	0	0	0	0	0	0	0
hsa-miR-1298-5p	0	0	0	0	0	0	0	0	0	0	0	0	0	0	0	0	0	0	0	0	0	0	0	0	0	0	0	0	0	0	0	0	0	0	0	0	0	0	0	0	0	0	0	0	0	0	0	0	0
hsa-miR-1299	0	0	0	2.53354	0	2.26079	0	0	0	1.48018	0	0	1.13884	0	0	0	0	0	0	0	0	0	0	0	0	0	0	0	0	0	0	0	0	0	0	2.2139	0	1.92562	0	0	0	0	0	0	0	0	0	0	0
hsa-miR-1301-3p	0	0	0	0	0	0	0	0	0	0	0	0	0	0	0	0	0	0	0	0	0	0	0	0	0	0	0	0	0	0	0	0	0	0	0	0	0	0.471878	0	0	0	0	0	0	0	0	0	0	0
hsa-miR-1302	0	0	0	0	0	0	0	0	0	0	0	0	0	0	0	0	0	0	0	0	0	0	0	0	0	0	0	0	0	0	0	0	0	0	0	0	0	0	0	0	0	0	0	0	0	0	0	0	0
hsa-miR-1303	0	0	0	0	0	0	0	0	0	0	0	0	0	0	0	0	0	0	0	0	0	0	0	0	0	0	0	0	0	0	0	0	0	0	0	0	0	0	0	0	0	0	0	0	0	0	0	0	0
hsa-miR-1304-3p	3.20381	3.76228	2.77809	1.94551	3.54941	2.38609	3.28264	3.01806	2.83866	2.68813	0	0	2.4562	3.87301	2.79084	2.20533	2.39407	0	0	0	3.88771	0	3.17128	3.83992	3.59609	4.91536	4.58813	4.41201	4.33374	3.3171	2.76618	0	0	1.80559	3.05666	2.27228	2.65633	1.6309	2.79084	0	3.3918	2.79084	2.68813	2.32483	1.79704	2.36162	0	3.22584	3.8507
hsa-miR-1304-5p	0	0	0	0	0	0	0	0	0	0	0	0	0	0	0	0	0	0	0	0	0	0	0	0	0	0	0	0	0	0	0	0	0	0	0	0	0	0	0	0	0	0	0	0	0	0	0	0	0
hsa-miR-1305	5.6177	5.37314	5.45797	5.06859	5.73314	5.31687	5.6751	5.8645	4.86648	4.98169	5.73314	5.59207	4.98169	5.59207	5.27744	5.82097	4.75128	4.96882	5.35762	5.4447	5.45797	5.53957	5.23906	5.35762	5.53957	4.86648	5.38511	5.60535	4.71727	4.75128	5.35762	5.38511	5.43204	5.43204	5.62954	5.45797	5.71915	5.14132	5.66062	5.97389	5.28928	5.47098	5.92443	4.80516	5.49861	5.52617	6.14836	5.73314	5.34472
hsa-miR-1306-3p	3.23551	2.76618	3.07065	3.05666	3.64277	2.22474	2.27228	3.91855	0	2.52423	3.1243	3.29634	2.62802	3.32718	3.08665	3.32718	0.889846	2.64418	0	0	0	0	0	0	0	0	0	0	0	0	0	0	3.22584	3.40216	2.33236	2.58683	2.42082	2.36162	0	3.51497	0	3.08665	4.12225	1.03391	1.06926	0	3.42441	0	0
hsa-miR-1306-5p	0	0	0	0	0	0	0	0	0	0	0	0	0	0	0	0	0	0	0	0	0	0	0	0	0	0	0	0	0	0	0	0	0	0	0	0	0	0	0	0	0	0	0	0	0	0	0	0	0
hsa-miR-1307-3p	0	3.08665	1.93574	1.01011	0	1.62297	0	0	0	0	0	0	1.26731	0	1.74155	2.66703	1.57989	0	0	0	0	0	1.6309	0	0	0	0	0	0	0	2.06822	1.6309	0	2.66703	0	1.79704	2.26079	2.14855	2.97798	2.62802	0	2.02252	0	1.79704	1.69514	0	0	0	0
hsa-miR-1307-5p	3.25782	3.30612	1.68674	1.24998	0	1.48018	0	3.08665	2.96521	0	3.5034	0	1.69514	3.47947	0	2.69938	2.16861	0	3.29634	2.82657	3.64277	0	1.74155	0	2.84955	0	0	0	0	0	3.75046	0	2.77809	1.84284	2.44473	2.44473	1.91438	1.21892	0	2.90718	3.04624	2.4829	4.25875	1.2048	0.922178	2.59761	0	3.3171	0
hsa-miR-130a-3p	6.83651	7.54971	8.29325	5.90977	7.8713	8.18112	8.58284	7.82738	8.09502	7.38002	7.66766	8.68829	7.49934	6.60265	8.58284	6.7208	7.82738	8.23394	7.8713	7.80331	7.49934	7.35956	7.02653	7.8713	8.55523	8.38232	8.92367	7.44579	8.7162	8.62775	9.16173	8.58284	8.32195	8.01798	7.64393	7.33416	8.49452	8.65961	8.46708	8.65961	8.3505	7.49934	7.82738	7.39603	9.50959	9.27501	8.3505	6.91621	7.17735
hsa-miR-130a-5p	0	0	0	0	0	0	0	0	0	0	0	0	0	0	0	0	0	0	0	0	0	0	0	0	0	0	0	0	0	0	0	0	0	0	0	0	0	0	0	0	0	0	0	0	0	0	0	0	0
hsa-miR-130b-3p	5.57909	5.59207	4.92973	5.23906	5.11575	3.0091	4.27792	4.75128	3.94987	5.53957	6.01889	4.47414	5.37314	5.52617	4.65367	5.57909	4.84106	5.27744	4.35698	5.15464	5.83641	5.15464	4.997	4.75128	4.55271	4.50718	4.95648	4.69643	4.76255	4.62155	4.95648	5.30252	4.54157	4.46289	4.44108	6.14836	4.44108	5.31687	5.59207	5.40002	4.27792	6.14836	5.27744	4.46289	3.61936	5.40002	4.48618	5.25096	5.7766
hsa-miR-130b-5p	0	0	0	0	0	0	0	0	0	0	0	0	0	0	0	0	0	0	0	0	0	0	0	0	0	0	0	0	0	0	0	0	0	0	0	0	0	0	0	0	0	0	0	0	0	0	0	0	0
hsa-miR-1321	0	0	0	0.884606	0	0	0	0	0	0	0	0	0	0	0	0	0	0	0	0	0	0	0	0	0	0	0	0	0	0	0	0	0	0	0	0	0	0.424926	0	0	0	0	0	0	0	0	0	0	0
hsa-miR-1322	0	0	0	0	0	0	0	0	0	0	0	0	0	0	0	0	0	0	0	0	0	0	0	0	0	0	0	0	0	0	0	0	0	0	0	0	0	0	0	0	0	0	0	0	0	0	0	0	0
hsa-miR-1323	0	0	0	0	0	0	0	0	1.52167	0	0	0	0	0	0	0	0	0	0	0	0	0	0	0	0	0	0	0	0	0	0	0	0	0	0	0	0	0	0	0	0	0	0	0	2.28226	0	0	0	0
hsa-miR-132-3p	4.09971	4.25875	4.41201	2.17932	3.3171	3.46729	4.59932	3.18243	4.04693	3.35469	7.02653	4.67475	3.15851	4.13322	4.68591	3.73956	4.47414	4.8296	4.44108	4.16785	4.25875	4.15713	3.69632	4.42271	4.65367	4.46289	5.28928	4.79527	5.2655	5.53957	4.98169	5.80679	4.70567	4.70567	3.75046	4.26865	4.80516	4.23892	4.44108	4.65367	4.59932	4.49555	5.37314	3.52815	4.86648	5.09937	5.03388	4.37482	4.01504
hsa-miR-1324	0	0	0	0	0	0	0	0	0	0	0	0	0	0	0	0	0	0	0	0	0	0	0	0	0	0	0	0	0	0	0	0	0	0	0	0	0	0	0	0	0	0	0	0	0	0	0	0	0
hsa-miR-132-5p	0	0	0	0	0	0	0	0	0	0	3.28264	0	0	0	0	0	0	0	0	0	0	0	0	0	0	0	0	0	0	0	1.92562	2.36162	0	0	0	0	1.79704	0	0	0	0	0	0	0	1.55316	2.52423	0	0	0
hsa-miR-133a-3p	0	0	0	0	0	0	0	0	0	0	0	0	0	0	0	0	0	0	0	0	0	0	0	0	0	0	0	0	0	0	0	0	0	0	0	0	0	0	0	0	0	0	0	0	0	0	0	0	0
hsa-miR-133b	0	0	0	0	0	2.01453	2.53354	0	0	0	0	2.77809	0	0	0	0	1.04896	0	0	0	0	0	0	0	3.73956	0	0	0	0	2.74824	0	0	0	0	0	0	2.31407	0	0	0	0	0	0	0	1.66969	0	0	0	0
hsa-miR-1343-3p	0	0	0	0	0	0	0	0	0	0	0	0	0	0	0	0	0	0	0	0	0	0	0	0	0	0	0	0	0	0	0	0	0	0	0	0	0	0	0	0	0	0	0	0	0	0	0	0	0
hsa-miR-134-5p	6.44244	6.03174	6.7208	6.68243	6.47918	7.39603	7.39603	6.32414	6.7208	5.89467	4.98169	6.64411	6.8156	5.8793	6.66358	6.21358	6.62454	6.32414	6.21358	6.28648	6.40361	6.03174	7.11326	6.49683	6.7208	6.70038	6.14836	6.20104	6.7208	6.44244	5.92443	6.47918	6.26891	6.20104	6.87776	6.30758	6.98317	6.58005	6.16788	6.16788	6.60265	6.28648	5.76231	7.26611	7.33416	5.90977	6.32414	6.36451	6.76762
hsa-miR-135a-3p	4.31147	3.62981	4.37482	3.97185	4.49555	6.01889	4.03338	3.57216	4.30005	2.8022	3.61936	3.34129	4.31147	4.37482	3.56128	4.14363	3.4137	3.0091	5.71915	4.55271	4.26865	4.86648	3.70615	3.71792	5.23906	4.49555	4.23892	5.84816	4.37482	3.0986	3.46729	4.20473	3.69632	2.33236	4.49555	4.05782	4.20473	4.13322	4.00454	3.01806	3.75046	4.41201	4.20473	3.929	3.49079	3.4137	4.01504	4.63326	3.87301
hsa-miR-135a-5p	0	0	0	0	0	0	0	0	0	0	5.09937	0	0	0	0	0	0	0	0	0	0	0	0	0	0	0	0	0	0	0	0	0	0	0	0	0	0	0	0	0	4.56464	0	0	0	0	0	0	0	0
hsa-miR-135b-3p	0	0	0	0	0	0	0	0	0	0	0	0	0	0	0	0	0	0	0	0	0	0	0	0	0	0	0	0	0	0	0	0	0	0	0	0	0	0	0	0	0	0	0	0	0	0	0	0	0
hsa-miR-135b-5p	0	0	3.54941	0	3.81807	1.09238	0	0	1.55316	1.75032	0	3.32718	1.55316	0	0	0	5.33185	3.60755	0	0	0	0	0	0	0	0	4.98169	0	0	2.54738	3.13305	4.81796	2.53354	1.77481	0	1.21892	3.62981	6.00355	5.62954	0	2.82657	1.72819	0	0	3.72915	0	0	0	0
hsa-miR-136-3p	0	0	1.92562	0	0	0.993421	0	0	1.41677	0	0	3.54941	0	0	1.70417	0	1.57149	2.69938	0	0	0	0	0	0	3.00055	0	0	0	3.91855	2.64418	4.12225	2.38609	2.82657	2.28226	2.31407	0	3.17128	0.552001	0	3.13305	0	0	0	0	4.47414	3.94065	2.4829	0	0
hsa-miR-136-5p	2.75783	0	4.56464	0.922178	3.584	3.61936	3.97185	0	3.87301	4.00454	4.07067	4.94321	3.23551	0	3.64277	3.08665	3.53865	4.58813	4.33374	4.61119	4.39212	0	1.6059	3.75046	5.62954	4.20473	4.22963	3.94987	5.00951	3.04624	5.55391	3.3918	4.8899	3.96055	3.96055	3.52815	4.22963	3.19459	2.9331	5.08504	3.929	2.83866	3.00055	2.44473	4.80516	5.18226	3.584	0	4.02336
hsa-miR-137	0	0	0	0	0	0	0	0	0	0	0	0	0	0	0	0	0	0	0	0	0	0	0	0	0	0	0	0	0	0	0	0	0	0	0	0	0	0	0	0	0	0	0	0	0	0	0	0	0
hsa-miR-138-1-3p	0	0	0	0	0	0	0	0	0	0	0	0	0	0	0	0	0	0	0	0	0	0	0	0	0	0	0	0	0	0	0	0	0	0	0	0	0	0	0	0	0	0	0	0	0	0	0	0	0
hsa-miR-138-2-3p	3.29634	2.58683	1.23315	1.78414	2.58683	0.905324	0	3.24753	0	1.38197	2.74824	2.13675	1.00105	3.05666	1.41677	2.03829	0	0	0	0	0	0	0	0	0	0	0	0	0	0	0	0	0	0	0	0.993421	1.46466	0.829981	2.4829	2.33236	0	1.35535	2.66703	0	0	0	0	0	0
hsa-miR-138-5p	0	0	0	0	0	0	0	0	0	0	0	0	0	0	0	0	0	0	0	0	0	0	0	0	0	0	0	0	0	0	0	0	0	0	0	0	0	0	0	0	0	0	0	0	0	0	0	0	0
hsa-miR-139-3p	2.98946	2.98946	1.75032	1.30552	2.84955	2.39407	3.54941	0	2.64418	0	3.35469	2.82657	1.23315	0	1.99043	2.77809	1.27439	2.39407	3.24753	0	0	3.584	0	3.36784	3.45541	0	4.29042	0	0	2.79084	2.71714	2.4829	2.74824	1.99043	2.83866	1.48018	2.53354	1.26731	0	2.79084	2.8022	1.63886	0	1.52167	2.76618	2.98946	2.88477	3.36784	2.90718
hsa-miR-139-5p	0	0	0	0	0	1.38874	2.30564	0	0	0	0	0	0	0	0	0	0	0	0	0	0	0	0	0	2.9331	0	0	0	0	0	0	2.33236	0	0	0	0	0	0	0	0	0	0	0	0	3.4137	0	0	0	0
hsa-miR-1-3p	0	0	0	0	0	2.54738	2.61331	0	0	0	0	3.51497	0	0	0	0	1.65776	0	0	0	0	0	0	0	3.30612	0	0	0	0	2.92059	0	0	0	2.2139	0	0	3.00055	0	0	0	0	0	0	0	1.92562	0	0	0	0
hsa-miR-140-3p	6.55574	5.8793	5.8793	4.24839	5.84816	6.16788	6.46089	5.84816	5.6751	5.37314	6.26891	6.66358	5.28928	6.26891	6.49683	5.7766	6.49683	6.38303	6.0496	6.32414	5.74678	6.66358	5.90977	5.82097	7.46979	6.87776	7.0056	6.46089	6.87776	6.79148	6.30758	6.25006	7.02653	6.53586	6.11691	5.59207	6.51422	6.0496	5.47098	6.1831	6.13139	5.49861	5.70557	5.82097	7.15557	6.34516	6.49683	6.95868	5.48533
hsa-miR-140-5p	5.90977	5.2655	5.92443	3.87301	5.6751	5.70557	6.11691	5.37314	5.6177	5.16814	5.96014	6.70038	4.63326	5.62954	5.90977	5.22753	6.40361	6.42136	6.36451	6.36451	6.08549	6.09975	5.31687	5.7766	6.68243	6.26891	6.64411	6.08549	6.58005	6.42136	6.46089	6.0496	6.47918	6.25006	5.8645	5.34472	6.32414	5.57909	5.00951	6.30758	5.74678	5.23906	5.62954	5.23906	6.70038	6.28648	6.46089	5.8793	5.30252
hsa-miR-141-3p	11.1443	11.376	10.2394	11.376	10.566	9.5832	10.1941	10.9829	10.8882	11.5217	11.8398	10.5104	11.1443	12.1612	9.41355	12.0005	11.0706	10.566	11.376	11.5217	12.8966	10.8882	11.5217	11.1443	10.2394	11.2495	10.6183	11.0706	10.566	8.92367	11.1443	10.4567	10.5104	10.5104	10.566	11.8398	9.89483	9.7136	10.9829	10.2946	10.9829	11.376	11.376	10.4567	9.13224	11.0706	10.0556	10.1454	11.0706
hsa-miR-141-5p	0	2.92059	0	2.66703	2.96521	0	0	3.25782	2.02252	2.08015	3.64277	0	1.56204	3.71792	0	3.13305	1.69514	2.16861	3.46729	3.75046	4.91536	0	2.36162	3.01806	0	0	0	3.6859	0	0	2.74824	2.23497	1.85164	2.3454	0	3.25782	0	0.200859	3.04624	2.20533	2.15789	1.99043	2.96521	1.04896	0.617507	2.76618	2.16861	0	0
hsa-miR-142-3p	11.5217	9.4456	9.89483	7.82738	9.54502	8.32195	8.78053	9.61191	7.11326	8.87042	9.13224	8.06565	8.89454	9.47859	10.5104	10.5104	9.7136	9.1012	7.89638	9.50959	7.8713	10.5104	10.2394	8.84037	8.46708	9.974	7.46979	9.85523	8.68829	9.07186	8.68829	6.93928	11.2495	9.18914	8.15264	9.50959	8.95089	10.1941	9.16173	9.16173	9.7136	8.49452	8.89454	9.27501	7.13608	7.99347	8.74622	11.376	7.49934
hsa-miR-142-5p	9.04242	6.76762	6.64411	4.41201	6.58005	5.644	5.96014	6.51422	4.69643	5.71915	6.60265	4.77296	5.68999	6.93928	7.41982	7.38002	7.15557	6.30758	4.81796	6.74514	4.67475	8.04158	7.75437	6.21358	6.13139	7.35956	4.81796	7.39603	6.09975	6.32414	6.49683	4.21473	8.74622	6.0496	5.08504	6.55574	5.94103	7.04428	5.90977	5.76231	7.24038	5.70557	6.30758	6.62454	4.50718	5.35762	5.40002	8.92367	4.33374
hsa-miR-143-3p	5.55391	5.66062	7.02653	4.27792	6.49683	7.11326	6.95868	4.8899	6.46089	6.58005	5.83641	7.44579	6.09975	5.23906	5.96014	4.47414	6.64411	7.02653	6.83651	6.2297	6.36451	6.13139	4.37482	5.80679	7.54971	6.68243	7.38002	5.96014	7.33416	7.0056	7.19811	6.21358	6.60265	6.87776	6.16788	5.89467	7.21799	6.25006	5.82097	6.74514	6.7208	6.2297	6.60265	5.92443	7.41982	7.08923	6.85499	5.68999	6.68243
hsa-miR-143-5p	0	0	3.80625	0	3.70615	3.4464	3.64277	0	2.03829	3.40216	0	4.20473	3.14384	0	2.116	0	2.9331	3.61936	3.15851	2.59761	3.25782	0	0	0	4.54157	0	3.97185	0	3.94987	3.83992	4.39212	2.19032	2.8022	3.26988	2.32483	1.93574	3.80625	2.31407	2.76618	4.07067	2.8141	2.16861	3.15851	1.23315	3.62981	3.54941	3.929	0	3.19459
hsa-miR-144-3p	4.25875	4.48618	5.34472	0	3.83992	7.31075	5.71915	3.05666	4.29042	3.21464	4.44108	0	2.92059	3.89843	4.23892	0	3.28264	3.97185	4.00454	4.74021	0	0	0	5.25096	6.42136	4.21473	0	0	5.38511	4.36525	5.05521	3.64277	4.77296	4.5306	4.62155	3.11231	3.97185	3.90734	4.63326	5.8645	5.25096	5.08504	5.12919	6.89686	5.00951	5.51236	4.85399	0	4.31147
hsa-miR-144-5p	0	0	0	0	0	1.82738	0	0	0	0	0	0	0	0	0	0	0	0	0	0	0	0	0	0	0	0	0	0	0	0	0	0	0	0	0	0	0	0	0	0	0	0	0	1.93574	1.56204	0	0	0	0
hsa-miR-145-3p	0	0	2.87442	0	3.30612	3.35469	3.32718	0	2.4829	2.31407	2.92059	4.30005	2.116	0	2.497	0	2.42082	3.379	3.43586	2.87442	3.19459	0	0	0	4.34389	0	4.38292	0	4.18428	3.71792	4.0793	3.0091	3.0091	3.24753	2.46634	2.0528	4.07067	2.38609	2.77809	3.47947	3.34129	2.24694	3.07065	1.75032	4.96882	3.4464	4.03338	0	3.08665
hsa-miR-145-5p	7.39603	7.11326	8.60656	6.2297	8.29325	9.13224	8.92367	6.38303	8.125	8.46708	7.54971	9.35789	8.04158	6.98317	7.82738	6.03174	8.125	8.43886	8.15264	7.41982	7.75437	7.92394	5.94103	7.21799	9.6441	8.62775	9.38615	7.73163	9.1012	9.00792	8.62775	7.92394	8.55523	8.41233	8.09502	7.52539	9.13224	7.99347	7.52539	8.49452	8.62775	8.09502	7.78015	7.8713	9.82066	8.62775	8.78053	7.73163	8.43886
hsa-miR-1468-5p	0	0	0	0	0	0	0	0	0	0	0	0	0	0	0	0	0	0	0	0	0	0	0	0	0	0	0	0	0	0	0	0	0	0	0	0	0	0	0	0	0	0	0	0	0	0	0	0	0
hsa-miR-1469	2.59761	0	2.03829	3.47947	3.14384	2.82657	0	0	2.20533	0	0	0	2.14855	0	1.59079	2.44473	1.35535	0	3.04624	3.01806	0	0	2.08015	0	0	0	0	0	0	0	0	0	0	0	2.54738	2.31407	1.96832	1.57989	0	0	0	2.17932	0	1.82738	1.22561	0	0	0	0
hsa-miR-146a-3p	0	0	0	0	0	0	0	0	0	0	0	0	0	0	0	0	0	0	0	0	0	0	0	0	0	0	0	0	0	0	0	0	0	0	0	0	0	0	0	0	0	0	0	0	0	0	0	0	0
hsa-miR-146a-5p	7.78015	5.82097	6.38303	4.87625	6.25006	4.58813	6.14836	6.13139	4.50718	5.8793	5.49861	5.2655	5.34472	6.91621	7.0056	7.11326	6.79148	6.44244	4.75128	5.60535	5.38511	7.39603	6.83651	5.06859	5.30252	7.21799	5.09937	7.62266	6.03174	6.47918	6.16788	5.11575	7.82738	6.1831	4.72992	5.90977	5.97389	6.46089	5.41493	5.92443	6.30758	5.53957	5.71915	6.25006	6.93928	4.8296	6.40361	8.20646	4.37482
hsa-miR-146b-3p	0	0	0	0	0	0	0	0	0	0	0	0	0	0	0	0	0	0	0	0	0	0	0	0	0	0	0	0	0	0	0	0	0	0	0	0	0	0	0	0	0	0	0	0	0	0	0	0	0
hsa-miR-146b-5p	7.35956	6.83651	6.83651	4.54157	6.44244	6.00355	6.44244	6.25006	6.06777	5.79238	6.98317	6.42136	6.06777	6.40361	7.17735	7.71174	6.51422	6.74514	5.84816	5.79238	5.70557	6.7208	6.7208	6.28648	6.03174	6.89686	6.76762	6.28648	7.26611	6.58005	6.79148	6.34516	7.39603	6.60265	5.53957	6.7208	6.85499	7.17735	7.0056	7.02653	6.83651	6.13139	6.40361	6.1831	6.95868	7.06775	6.91621	7.15557	5.51236
hsa-miR-1470	0	0	0	0	0	0	0	0	0	0	0	0	0	0	0	0	0	0	0	0	0	0	0	0	0	0	0	0	0	0	0	0	0	0	0	0	0	0	0	0	0	0	0	0	0	0	0	0	0
hsa-miR-1471	0	0	3.21464	4.21473	0	4.98169	0	0	3.21464	4.05782	0	0	4.35698	0	3.28264	2.26079	4.31147	3.66489	4.11069	4.01504	0	0	4.14363	0	0	0	0	0	0	3.6538	2.89522	3.70615	3.19459	3.3918	3.36784	3.51497	3.15851	3.82907	3.47947	0	0	2.8022	0	3.584	2.96521	0	0	0	0
hsa-miR-147a	0	0	0	0	0	0	0	0	0	0	0	0	0	0	0	0	0	0	0	0	0	0	0	0	0	0	0	0	0	0	0	0	0	0	0	0	0	0	0	0	0	0	0	0	0	0	0	0	0
hsa-miR-147b	0	0	0	0	0	0	0	0	0	0	0	0	0	0	0	0	0	0	0	0	0	0	0	0	0	0	0	0	0	0	0	0	0	0	0	0	0	0	0	0	0	0	0	0	0	0	0	0	0
hsa-miR-148a-3p	7.31075	8.18112	7.92394	9.13224	8.01798	8.52545	9.00792	5.80679	9.16173	9.16173	9.1012	9.5832	6.95868	9.61191	7.15557	8.46708	7.75437	7.66766	8.89454	8.74622	10.566	9.50959	5.99119	9.4456	9.13224	8.58284	9.27501	9.50959	9.974	7.64393	9.13224	10.3477	9.1012	9.974	8.97992	6.40361	8.78053	7.8713	8.01798	8.18112	6.95868	6.21358	7.73163	6.85499	8.78053	9.38615	9.4456	8.04158	6.83651
hsa-miR-148a-5p	0	0	0	0	0	0	0	0	0	0	0	0	0	0	0	0	0	0	0	0	2.97798	0	0	0	2.39407	0	0	0	0	0	1.52167	1.62297	0	1.47263	0	0	0	0	0	0	0	0	0	0	0	0	0	0	0
hsa-miR-148b-3p	5.03388	5.92443	3.98282	3.4137	4.76255	3.70615	4.38292	5.56638	4.51838	4.80516	6.08549	5.00951	3.81807	5.43204	4.75128	5.49861	5.23906	5.7766	5.80679	5.47098	6.74514	4.91536	4.95648	6.26891	5.06859	5.18226	5.8645	4.98169	4.8899	5.00951	5.2655	5.6177	5.53957	5.18226	4.90312	5.27744	5.09937	5.25096	5.08504	4.92973	5.22753	5.48533	4.65367	4.81796	5.23906	5.99119	5.18226	4.44108	5.33185
hsa-miR-148b-5p	0	0	0	0	0	0	0	0	0	0	0	0	0	0	0	0	0	0	0	0	0	0	0	0	0	0	0	0	0	0	0	0	0	0	0	0	0	0	0	0	0	0	0	0	0	0	0	0	0
hsa-miR-149-3p	0	0	1.24998	3.80625	0	2.40569	2.08015	0	2.116	2.46634	0	0	2.96521	0	2.2939	1.97911	1.94551	2.13675	0	0	0	0	2.87442	0	0	0	0	0	0	0	0	1.55316	0	1.6309	2.71714	2.59761	1.42363	1.96832	2.46634	2.26079	2.14855	1.38197	0	2.54738	1.57149	0	2.15789	0	2.56402
hsa-miR-149-5p	4.07067	5.94103	2.61331	0.929207	4.69643	3.97185	3.4137	6.64411	4.81796	5.96014	0	4.32238	4.75128	0	4.67475	6.91621	4.08944	5.74678	5.96014	3.46729	4.75128	5.18226	4.87625	5.70557	4.32238	6.16788	5.27744	4.26865	4.23892	4.07067	2.83866	2.28226	2.65633	3.91855	5.14132	6.91621	4.66423	4.96882	6.00355	4.66423	6.53586	4.77296	6.91621	5.644	3.88771	3.97185	4.43139	5.03388	5.47098
hsa-miR-150-3p	5.16814	5.27744	5.8645	5.68999	5.30252	6.40361	6.47918	5.30252	5.7766	5.04535	4.25875	5.33185	5.49861	4.5306	5.40002	5.00951	5.66062	5.2655	5.59207	5.21128	5.16814	5.16814	6.00355	5.37314	5.79238	6.21358	4.90312	5.19525	6.32414	5.48533	5.08504	5.96014	5.28928	5.09937	6.40361	5.83641	6.03174	6.1831	4.94321	4.8296	5.8645	5.38511	4.49555	6.2297	5.74678	4.8899	5.23906	5.30252	5.49861
hsa-miR-150-5p	10.2946	8.06565	7.99347	5.14132	8.20646	7.44579	8.04158	8.87042	5.97389	6.87776	8.01798	6.53586	7.06775	8.09502	9.5832	8.32195	8.65961	7.99347	6.46089	7.68681	3.929	9.89483	9.6441	7.71174	7.28644	9.61191	7.35956	8.81157	8.15264	9.4456	7.57824	6.87776	10.3477	8.15264	7.02653	7.96776	7.73163	9.18914	8.52545	6.60265	9.1012	7.02653	7.66766	8.52545	7.82738	6.68243	8.15264	10.6183	4.51838
hsa-miR-151a-3p	6.47918	7.06775	4.85399	3.43586	5.4447	4.18428	5.644	6.70038	5.644	5.73314	6.06777	5.52617	5.76231	6.38303	5.52617	6.42136	5.57909	5.71915	5.68999	5.84816	6.0496	5.51236	6.28648	7.17735	6.00355	4.644	5.8793	5.7766	5.73314	6.25006	6.08549	5.97389	5.55391	5.6177	5.41493	6.03174	5.34472	5.6751	6.06777	6.11691	5.59207	6.03174	5.8645	6.55574	5.37314	5.8793	5.84816	6.16788	6.09975
hsa-miR-151a-5p	8.32195	8.65961	6.85499	5.92443	7.19811	6.58005	7.49934	8.09502	7.49934	7.68681	7.57824	7.71174	7.46979	7.89638	7.39603	7.66766	7.35956	7.49934	7.94394	7.94394	7.84886	7.41982	8.20646	8.58284	7.15557	6.91621	7.68681	7.52539	7.80331	7.89638	7.84886	7.54971	7.62266	7.44579	6.91621	7.68681	7.13608	7.46979	7.75437	7.73163	7.41982	7.68681	7.33416	7.94394	7.24038	7.8713	7.44579	7.71174	7.84886
hsa-miR-151b	7.19811	7.41982	5.76231	4.80516	5.7766	5.48533	6.20104	7.06775	6.34516	6.66358	6.25006	6.40361	6.20104	6.70038	6.08549	6.36451	6.25006	6.25006	6.64411	6.60265	6.46089	5.83641	7.19811	7.24038	6.11691	5.60535	6.47918	5.79238	6.36451	6.55574	6.66358	6.46089	6.36451	6.34516	5.73314	6.47918	6.16788	6.28648	6.51422	6.34516	6.25006	6.51422	6.2297	7.04428	6.53586	6.85499	6.25006	6.28648	6.47918
hsa-miR-152-3p	3.94065	4.72992	5.49861	2.54738	5.19525	4.19314	4.47414	3.45541	3.99508	4.997	5.00951	6.21358	4.26865	4.62155	4.11069	4.20473	4.92973	5.21128	4.68591	5.05521	5.66062	4.644	2.83866	4.644	5.34472	4.63326	5.53957	4.92973	5.47098	5.55391	6.21358	4.33374	5.38511	5.56638	4.74021	3.88771	5.06859	4.0793	4.22963	5.53957	4.24839	3.89843	4.02838	3.80625	5.27744	5.96014	5.04535	3.80625	5.18226
hsa-miR-153-3p	2.61331	0	1.36405	0	0	0	0	0	0	0	6.7208	0	0	0	0	0	0	0	0	0	0	0	0	0	0	0	0	0	0	0	1.79704	3.54941	2.46634	0	0	0	0	0	0	0	0	2.01453	0	0	0	0	0	0	0
hsa-miR-1537-3p	0	0	0	0	0	0	0	0	0	0	0	0	0	0	0	0	0	0	0	0	0	0	0	0	0	0	0	0	0	0	0	0	0	0	0	0	0	0	0	0	0	0	0	0	0	0	0	0	0
hsa-miR-1538	0	0	0	0	0	0	0	0	0	0	0	0	0	0	0	0	0	0	0	0	0	0	0	0	0	0	0	0	0	0	0	0	0	0	0	0	0	0	0	0	0	0	0	0	0	0	0	0	0
hsa-miR-1539	0	0	1.29274	1.69514	0	0	0	0	0	0	0	0	1.17214	0	0	0	1.87935	0	0	0	0	0	2.59761	0	0	0	0	0	0	0	0	0	0	0	0	0	0	1.48018	0	0	0	0	0	2.08015	0	0	0	0	0
hsa-miR-154-3p	0	0	0	0	0	0	0	0	0	0	0	0	0	0	0	0	0	0	0	0	0	0	0	0	0	0	0	0	0	0	3.20381	0	0	0	0	0	0	0	0	0	0	0	0	0	0	3.42441	0	0	0
hsa-miR-154-5p	0	0	2.19032	0	0	1.6309	2.92059	0	1.71925	1.8711	0	3.61936	0	0	2.3454	0	2.13675	3.0986	3.00055	3.04624	3.11231	0	0	0	3.25782	0	4.33374	0	4.08944	3.17128	4.27792	3.13305	2.98946	2.65633	2.90718	1.33945	2.90718	0.884606	0	3.42441	2.40569	0	0	1.00105	4.66423	4.05782	3.22584	0	0
hsa-miR-155-3p	0	0	0	0	0	0	0	0	0	0	0	0	0	0	0	0	0	0	0	0	0	0	0	0	0	0	0	0	0	0	0	0	0	0	0	0	0	0	0	0	0	0	0	0	0	0	0	0	0
hsa-miR-155-5p	7.66766	6.21358	6.01889	4.78237	6.55574	4.75128	5.60535	6.26891	4.25875	5.92443	5.74678	5.03388	5.82097	6.66358	6.74514	7.52539	6.42136	6.16788	4.50718	5.8645	5.59207	7.84886	6.95868	5.56638	4.81796	6.66358	5.02121	6.93928	5.37314	6.21358	6.00355	4.11069	7.57824	5.70557	4.79527	5.6751	5.84816	5.66062	5.83641	6.09975	5.6751	5.33185	5.80679	6.08549	4.24839	4.94321	6.06777	7.75437	4.94321
hsa-miR-1587	5.84816	5.76231	6.26891	6.47918	5.71915	6.89686	6.21358	5.21128	6.66358	6.38303	5.14132	6.25006	6.79148	5.84816	6.38303	6.26891	6.32414	6.58005	6.38303	6.47918	5.73314	6.47918	6.53586	6.01889	6.25006	6.34516	5.7766	5.49861	6.26891	6.28648	6.34516	6.70038	6.2297	6.28648	5.97389	6.42136	6.38303	6.8156	6.11691	6.25006	6.11691	6.0496	5.14132	6.53586	6.55574	5.57909	5.644	6.34516	6.7208
hsa-miR-15a-3p	0	0	0	0	2.497	0	0	0	0	0	0	0	0	0	0	0	0.477227	0	0	0	2.88477	0	0	0	2.40569	0	0	0	0	0	1.6309	0	0	0	0	0.938807	0	0.196665	0	2.23497	0	0	2.497	0.776502	0	0	0	0	0
hsa-miR-15a-5p	8.74622	9.00792	8.81157	7.92394	9.04242	8.20646	8.43886	8.81157	8.89454	9.04242	9.82066	7.99347	7.73163	8.15264	8.78053	8.92367	9.18914	8.78053	9.07186	9.7136	9.5832	9.04242	8.125	9.41355	8.95089	8.81157	8.68829	8.62775	8.58284	8.15264	9.61191	8.60656	9.13224	8.68829	8.58284	8.81157	8.125	8.46708	8.41233	9.4456	8.49452	8.29325	9.04242	8.62775	8.18112	8.97992	8.60656	8.23394	8.55523
hsa-miR-15b-3p	0	0	0	0	0	0	0	0	0	0	0	0	0	0	0	0	0	0	0	0	0	0	0	0	0	0	0	0	0	0	0	1.39883	0	0	0	0	0	0	0	0	0	1.29274	2.57473	0.756894	0	0	0	0	0
hsa-miR-15b-5p	9.38615	9.82066	8.74622	8.125	9.16173	8.01798	8.81157	9.54502	9.33353	8.68829	9.74602	8.49452	8.60656	8.95089	9.4456	9.6441	8.41233	9.13224	9.68408	9.61191	10.0556	9.33353	9.24725	9.6441	9.07186	9.13224	9.33353	9.54502	8.49452	8.60656	8.78053	10.0145	9.18914	9.07186	9.38615	9.16173	8.55523	9.07186	9.50959	9.33353	9.04242	10.0556	10.3477	8.95089	8.3505	9.24725	8.84037	8.62775	9.35789
hsa-miR-16-1-3p	0	0	0	0	0	0	0	0	0	0	0	0	0	0	0	0	0	0	0	0	0	0	0	0	0	0	0	0	0	0	0	0	0	0	0	0	0	0	0	0	0	0	0	0	0	0	0	0	0
hsa-miR-16-2-3p	2.31407	2.77809	1.17214	0.718438	2.67743	0.829981	2.16861	2.89522	1.97911	1.31776	2.82657	1.87935	0.993421	2.98946	1.93574	2.116	0.638359	2.20533	2.76618	2.4308	2.86086	0	1.57149	3.00055	2.54738	0	0	3.71792	0	2.10008	1.78414	2.89522	2.10008	1.65776	2.06822	1.42363	1.48018	0.301342	2.4562	2.44473	2.42082	2.2139	3.53865	1.09238	1.33945	2.33236	2.31407	0	2.58683
hsa-miR-16-5p	11.0706	10.8882	10.9829	9.974	10.8882	9.89483	10.1074	10.8882	11.0706	10.8119	11.6672	10.1454	10.396	10.7487	11.2495	10.8882	11.1443	10.7487	10.7487	11.2495	10.8882	10.9829	10.6797	10.9829	10.396	10.6797	10.4567	10.566	10.3477	10.566	11.2495	11.1443	11.0706	10.6797	10.7487	10.9829	10.1941	11.0706	10.6797	11.0706	10.8119	10.8119	11.0706	10.8882	9.974	10.4567	10.6183	10.6797	10.8882
hsa-miR-17-3p	4.70567	4.05782	4.07067	4.644	4.19314	2.86086	3.77376	5.51236	4.18428	2.75783	5.33185	3.5034	2.46634	4.71727	3.4464	4.33374	4.20473	4.31147	3.87301	5.19525	3.83992	4.14363	4.34389	4.30005	4.14363	4.55271	4.34389	4.48618	4.13322	4.16785	4.42271	3.47947	3.83992	3.0091	3.08665	4.42271	3.4137	3.60755	3.61936	3.59609	4.79527	4.67475	6.11691	3.04624	4.13322	3.66489	3.64277	4.31147	3.52815
hsa-miR-17-5p	8.06565	7.75437	7.66766	8.78053	8.3505	6.66358	7.41982	9.50959	7.04428	8.18112	8.62775	7.24038	7.13608	8.41233	6.98317	8.74622	7.84886	7.73163	7.08923	8.60656	7.96776	8.01798	7.89638	7.46979	6.74514	7.24038	7.33416	7.75437	7.04428	8.29325	7.75437	7.06775	7.66766	7.21799	6.8156	8.29325	7.04428	7.57824	7.8713	7.60038	8.18112	8.52545	9.33353	7.73163	7.31075	7.13608	7.66766	8.58284	7.52539
hsa-miR-181a-2-3p	0	2.46634	0	0	0	0	0	0	0	0	0	2.52423	0	2.9331	0	0	1.02579	0	2.57473	0	0	0	0	0	2.44473	0	0	0	0	2.13675	2.8141	0	0	1.46466	0	0	1.43204	0.203227	0	2.72676	0	1.21242	0	0	0.829981	2.24694	2.24694	0	0
hsa-miR-181a-3p	5.62954	4.19314	2.84955	0	3.77376	0	2.44473	4.49555	3.35469	4.34389	0	3.83992	5.71915	3.3918	0	3.77376	2.98946	4.15713	3.32718	2.71714	0	0	3.77376	4.0793	3.83992	4.22963	0	4.70567	0	2.77809	4.08944	0	2.19032	3.99508	3.53865	4.08944	2.56402	2.75783	3.584	4.29042	0	4.40389	4.58813	0.895777	2.66703	4.03338	4.18428	5.27744	4.19314
hsa-miR-181a-5p	10.4567	9.18914	8.01798	6.38303	8.74622	7.26611	7.73163	8.46708	7.92394	10.4567	7.82738	8.87042	10.0556	9.1012	7.35956	8.84037	8.38232	8.81157	8.52545	8.23394	7.39603	8.15264	8.26368	8.97992	8.97992	8.97992	8.04158	8.89454	8.26368	8.01798	8.95089	7.08923	7.84886	9.4456	8.52545	8.32195	7.80331	8.18112	8.49452	9.22081	7.26611	9.4456	8.81157	7.17735	7.38002	8.78053	8.87042	9.35789	9.18914
hsa-miR-181b-3p	0	0	0	0	0	0	0	0	0	0	0	0	1.97911	0	0	0	0	0	0	0	0	0	0	0	0	0	0	0	0	0	0	0	0	0	0	0	0	0	0	0	0	0	0	0	0	0	0	0	0
hsa-miR-181b-5p	7.15557	6.70038	5.23906	3.86022	6.38303	4.59932	5.11575	5.96014	5.96014	7.24038	4.90312	6.2297	7.89638	7.19811	4.76255	6.70038	6.28648	6.34516	6.03174	5.6177	4.78237	5.90977	5.47098	7.02653	6.38303	6.28648	5.52617	6.47918	5.89467	5.49861	6.36451	4.96882	5.47098	7.0056	6.08549	5.71915	5.644	5.82097	6.1831	6.68243	4.74021	6.47918	6.55574	4.42271	5.19525	5.8645	6.58005	7.28644	6.93928
hsa-miR-181c-3p	0	0	0	0.673405	0	0	2.116	0	0	1.24998	3.66489	0	0	0	0	0	1.74155	0	0	2.3454	3.5034	0	0	3.34129	0	0	0	0	0	0	2.64418	2.72676	0	0	0	0	1.35535	0	0	2.2939	0	0	3.11231	0	1.38197	3.24753	2.8141	0	0
hsa-miR-181c-5p	4.41201	3.29634	3.40216	3.57216	4.34389	3.13305	4.37482	4.01504	3.59609	4.69643	6.11691	4.42271	3.91855	4.33374	2.31407	3.04624	5.19525	4.44108	4.0793	5.12919	5.6177	0	3.64277	5.84816	4.80516	5.37314	5.66062	3.86022	4.644	4.09971	5.22753	5.4447	4.40389	4.20473	4.13322	2.77809	4.65367	3.4464	3.11231	4.94321	3.86022	4.30005	5.06859	2.52423	4.997	5.83641	5.14132	3.70615	4.41201
hsa-miR-181d-5p	3.86022	3.1243	2.95601	3.21464	3.97185	3.04624	4.08944	3.23551	3.42441	4.19314	5.8645	3.86022	3.929	3.82907	2.14855	3.75046	4.58813	4.04693	3.81807	4.72992	5.48533	0	3.25782	5.49861	4.50718	4.98169	5.06859	3.88771	4.0793	3.00055	4.69643	5.27744	4.15713	3.75046	3.82907	1.82738	4.18428	3.30612	3.18243	4.86648	3.77376	3.87301	5.09937	1.57149	4.44108	4.90312	4.77296	3.72915	4.18428
hsa-miR-182-3p	3.14384	0	0	0	0	0	0	2.8141	1.22561	0	0	0	0	0	0	2.08015	0.552001	0	0	2.32483	3.584	0	0	0	0	0	3.83992	0	0	0	1.65023	0	0	0	0	1.18635	0	0.21197	0	0	0	0	4.13322	0	0	0	2.32483	0	0
hsa-miR-1825	2.38609	0	0	0	2.74824	0	0	0	0	0	0	0	0	0	0	0	0	0	0	0	0	0	0	0	0	0	0	0	0	0	0	0	0	0	0	0	0	1.41677	0	0	0	0	3.379	0	0	0	0	0	2.74824
hsa-miR-182-5p	6.28648	4.23892	3.05666	3.8507	4.90312	2.94519	2.71714	3.56128	4.08944	4.92973	5.21128	2.69938	2.8022	6.01889	1.53097	5.30252	4.8899	4.95648	4.94321	5.22753	7.54971	4.61119	4.32238	4.8296	3.6538	0	5.74678	5.15464	3.6859	2.59761	4.94321	3.96055	3.82907	5.12919	4.644	3.83992	3.89843	4.29042	4.05782	3.25782	2.77809	4.15713	7.41982	3.56128	2.58683	4.70567	5.41493	4.50718	3.94987
hsa-miR-1827	0	0	0	0	0	0	0	0	0	0	0	0	0	0	0	0	0	0	0	0	0	0	0	0	0	0	0	0	0	0	0	0	0	0	0	0	0	0	0	0	0	0	0	0	0	0	0	0	0
hsa-miR-183-3p	4.04693	0	0	1.21242	2.65633	0	0	2.79084	1.32588	1.41677	2.79084	0	1.02579	3.57216	0	3.76228	1.61433	2.24694	2.64418	2.40569	4.94321	0	2.46634	3.13305	0	0	3.8507	4.11069	0	0	1.77481	1.48018	0	0	1.93574	2.14855	0	1.61433	0	0	0	1.94551	5.15464	0.742969	0	0	2.98946	3.13305	0
hsa-miR-183-5p	7.06775	5.21128	4.38292	5.25096	5.97389	3.929	3.80625	4.95648	5.57909	6.11691	7.15557	4.16785	3.87301	7.02653	3.81807	7.13608	6.11691	6.60265	6.16788	6.51422	9.07186	5.68999	5.49861	6.74514	4.31147	4.67475	7.08923	5.89467	4.67475	4.43139	6.60265	5.40002	4.85399	5.94103	5.89467	5.2655	4.8899	6.08549	5.34472	4.33374	4.15713	4.80516	8.20646	4.68591	3.78515	5.84816	6.30758	5.38511	4.90312
hsa-miR-184	0	0	2.32483	0	0	0	0	0	3.23551	3.94987	0	3.04624	0	0	4.33374	0	2.68813	0	0	0	6.47918	0	0	0	2.77809	0	0	0	0	0	0	0	0	3.60755	3.17128	2.71714	2.69938	3.73956	0	0	0	0	0	0	0	0	6.1831	0	0
hsa-miR-185-3p	0	0	0	0	0	0	0	0	0	0	0	0	0	0	0	0	0	0	0	0	0	0	0	0	0	0	0	0	0	0	0	0	0	0	0	0	0	0	0	0	0	0	0	0	0	0	0	0	0
hsa-miR-185-5p	6.11691	6.1831	5.62954	4.71727	5.53957	4.34389	5.02121	6.00355	4.95648	6.40361	5.94103	5.21128	5.60535	6.06777	5.71915	5.84816	5.90977	5.45797	5.82097	6.01889	6.53586	6.14836	5.48533	6.20104	4.997	5.23906	5.37314	6.03174	5.66062	5.47098	5.8793	5.41493	5.68999	6.03174	5.6177	6.08549	5.45797	5.09937	5.05521	5.94103	5.03388	6.40361	5.83641	5.28928	4.95648	5.74678	5.8645	5.71915	6.32414
hsa-miR-186-3p	0	0	0	0	0	0	0	0	0	0	0	0	0	0	0	0	0	0	0	0	0	0	0	0	0	0	0	0	0	0	0	0	0	0	0	0	0	0	0	0	0	0	0	0	0	0	0	0	0
hsa-miR-186-5p	5.22753	5.05521	4.51838	3.66489	4.67475	3.77376	4.67475	5.11575	4.57452	4.79527	5.6177	3.98282	3.66489	5.2655	5.21128	4.644	4.56464	4.8899	4.8899	4.62155	5.18226	4.95648	4.31147	5.03388	4.70567	4.72992	5.34472	4.50718	5.12919	4.644	4.84106	4.75128	5.79238	5.11575	5.02121	4.71727	4.96882	4.81796	4.39212	4.85399	4.92973	5.05521	4.74021	4.18428	5.43204	5.28928	4.96882	5.23906	4.48618
hsa-miR-187-3p	0	0	0	0	0	0	0	0	0	0	0	0	0	3.0091	0	0	0	0	0	0	0	3.5034	0	0	0	0	0	0	3.6538	0	0	0	0	0	0	0	0	0	0	0	0	0	0	0	0	0	0	0	0
hsa-miR-187-5p	0	0	2.15789	1.55316	0	2.59761	3.45541	0	3.30612	0	0	1.97911	1.18635	0	2.52423	0	1.68674	0	0	0	0	0	3.21464	3.35469	0	0	0	0	0	2.4829	0	3.18243	0	0	2.39407	2.08015	3.59609	2.88477	0	0	0	2.28226	0	3.47947	3.80625	0	2.19032	0	0
hsa-miR-188-3p	0	0	0	0	0	0	0	0	0	0	0	0	0	0	0	0	0	0	0	0	0	0	0	0	0	0	0	0	0	0	0	0	0	0	0	0	0	0	0	0	0	0	0	0	0	0	0	0	0
hsa-miR-188-5p	5.70557	5.52617	6.13139	6.51422	5.94103	7.21799	6.62454	5.38511	6.13139	5.38511	4.92973	5.60535	5.99119	5.16814	5.82097	5.60535	5.84816	5.56638	6.00355	5.41493	5.43204	5.55391	6.30758	5.55391	6.20104	5.92443	5.05521	5.76231	5.43204	5.34472	5.4447	5.7766	5.56638	5.48533	6.28648	5.8645	5.73314	6.36451	5.53957	5.52617	5.94103	5.82097	5.4447	6.60265	6.58005	5.12919	5.55391	5.80679	5.83641
hsa-miR-18a-3p	0	0	0	0	0	0	0	0	0	0	0	0	0	0	0	0	0	0	0	0	0	0	0	0	0	0	0	0	0	0	0	0	0	0	0	0	0	0	0	0	0	0	0	0	0	0	0	0	0
hsa-miR-18a-5p	4.75128	4.03338	3.94987	3.379	4.35698	1.56204	2.42082	5.27744	2.00268	2.27228	4.11069	2.44473	1.75909	4.44108	3.25782	5.40002	3.89843	4.41201	0	3.94987	3.52815	4.20473	3.79625	3.32718	0	0	0	3.96055	0	3.98282	4.18428	2.32483	3.89843	3.05666	0	4.46289	3.08665	3.40216	4.08944	3.75046	3.94065	5.00951	5.51236	3.6538	2.94519	2.84955	3.79625	4.58813	3.29634
hsa-miR-18b-3p	0	0	0	0.709626	0	0	0	0	0	0	0	0	0	0	0	0	1.33945	0	0	0	0	0	0	0	0	0	0	0	0	0	0	0	0	0	0	0	0	0	0	0	0	1.23315	0	0	0	0	0	0	0
hsa-miR-18b-5p	3.01806	2.64418	2.16861	1.42363	3.03096	0.938807	0	3.78515	1.28369	3.24753	2.88477	2.08015	0	3.4464	1.72819	3.53865	1.91438	2.89522	0	2.98946	3.94987	3.6538	2.19032	3.1243	0	0	0	3.72915	0	2.2939	2.62802	1.57149	2.89522	2.03829	0	2.4562	1.56204	1.21242	2.90718	2.98946	2.57473	3.13305	3.79625	2.10008	1.48018	2.2939	2.86086	3.71792	2.65633
hsa-miR-1908-5p	0	0	0	0	0	0	0	0	0	0	0	0	0	0	0	0	0	0	0	0	0	0	0	0	0	0	0	0	0	0	0	0	0	0	0	0	0	0	0	0	0	0	0	0	0	0	0	0	0
hsa-miR-1909-3p	0	0	0	0	0	0	0	0	0	0	0	0	0	0	0	0	0	0	0	0	0	0	0	0	0	0	0	0	0	0	0	0	0	0	0	0	0	0	0	0	0	0	0	0	0	0	0	0	0
hsa-miR-1909-5p	0	0	0	1.35535	0	0	0	0	0	0	0	0	1.65023	0	0	0	0.776502	0	0	0	0	0	0	0	0	0	0	0	0	0	0	0	0	0	0	0	0	1.13884	0	0	0	0	0	0.829981	0	0	0	0	0
hsa-miR-190a-5p	0	0	0	0	0	0	0	0	0	0	0	0	0	0	0	0	0	0	0	0	0	0	0	0	0	0	0	0	0	0	0	0	0	0	0	0	0	0	0	0	0	0	0	0	0	0	0	0	0
hsa-miR-190b	0	0	0	0	0	0	0	0	1.18635	0	0	0	0	0	0	0	0.595079	0	2.75783	2.26079	2.82657	0	0	0	0	0	0	0	0	0	0	0	0	0	0	0	0	0	0	0	0	0	0	0	0	2.17932	0	0	0
hsa-miR-1910-5p	0	0	0	0	0	0	0	0	0	0	0	0	0	0	0	0	0	0	0	0	0	0	0	0	0	0	0	0	0	0	0	0	0	0	0	0	0	0	0	0	0	0	0	0	0	0	0	0	0
hsa-miR-1911-3p	0	0	0	0	0	0	0	0	0	0	0	0	0	0	0	0	0	0	0	0	0	0	0	0	0	0	0	0	0	0	0	0	0	0	0	0	0	0	0	0	0	0	0	0	0	0	0	0	0
hsa-miR-1911-5p	0	0	0	0	0	0	0	0	0	0	0	0	0	0	0	0	0	0	0	0	0	0	0	0	0	0	0	0	0	0	0	0	0	0	0	0	0	0	0	0	0	0	0	0	0	0	0	0	0
hsa-miR-1912	0	0	0	0	0	0	0	0	0	0	0	0	0	0	0	0	0	0	0	0	0	0	0	0	0	0	0	0	0	0	0	0	0	0	0	0	0	0	0	0	0	0	0	0	0	0	0	0	0
hsa-miR-1913	0	0	0	0	0	0	0	0	0	0	0	0	0	0	0	0	0	0	0	0	0	0	0	0	0	0	0	0	0	0	0	0	0	0	0	0	0	0	0	0	0	0	0	0	0	0	0	0	0
hsa-miR-191-3p	3.3171	3.67648	2.92059	1.97911	3.379	2.44473	3.30612	3.69632	2.77809	2.50542	3.19459	1.92562	2.61331	3.59609	2.75783	2.88477	2.52423	2.95601	3.76228	0	3.94065	4.35698	3.04624	3.8507	3.64277	4.84106	4.67475	4.47414	4.38292	3.3918	2.92059	1.75909	1.87935	1.75909	2.27228	2.30564	2.83866	1.63886	2.64418	2.4829	3.30612	2.90718	3.5034	2.4829	1.93574	3.04624	2.65633	3.97185	3.70615
hsa-miR-1914-3p	5.33185	5.35762	5.89467	5.94103	5.43204	5.99119	5.8645	5.57909	5.40002	5.25096	5.16814	5.4447	5.56638	5.11575	5.62954	5.38511	5.59207	5.34472	5.60535	5.34472	5.08504	5.45797	5.84816	5.62954	5.4447	5.34472	4.87625	4.95648	4.98169	5.33185	5.21128	5.47098	5.62954	5.37314	5.71915	5.40002	5.62954	5.73314	5.33185	5.62954	5.48533	5.43204	5.23906	5.57909	5.45797	5.43204	5.68999	5.4447	5.25096
hsa-miR-1914-5p	0	0	0	0	0	0	0	0	0	0	0	0	0	0	0	0	0	0	0	0	0	0	0	0	0	0	0	0	0	0	0	0	0	0	0	0	0	0	0	0	0	0	0	0	0	0	0	0	0
hsa-miR-1915-3p	8.60656	8.32195	9.22081	9.4456	8.87042	9.68408	9.38615	8.62775	9.47859	8.7162	7.96776	9.00792	9.50959	8.29325	9.27501	8.87042	9.27501	8.97992	8.84037	9.04242	8.84037	9.1012	9.38615	8.87042	9.41355	9.1012	8.41233	8.60656	9.30579	9.24725	8.23394	9.04242	8.89454	8.74622	9.18914	8.97992	9.6441	9.24725	9.13224	8.68829	9.22081	9.27501	7.99347	9.7824	9.24725	8.55523	8.65961	9.30579	9.38615
hsa-miR-1915-5p	0	0	0	0	0	0	0	0	0	0	0	0	0	0	0	0	0	0	0	0	0	0	0	0	0	0	0	0	0	0	0	0	0	0	0	0	0	0	0	0	0	0	0	0	0	0	0	0	0
hsa-miR-191-5p	3.35469	3.19459	0	1.03391	3.0091	0	0	3.4137	1.35535	2.116	3.46729	1.93574	0	3.72915	2.16861	2.86086	0.495291	2.83866	0	2.74824	3.60755	0	3.62981	0	0	0	0	0	0	0	2.57473	2.0528	0	2.82657	1.89769	1.6059	2.33236	0.776502	3.19459	0	2.116	1.85995	3.94065	1.6798	0.595079	0	2.64418	3.6538	0
hsa-miR-192-3p	0	0	0	0	0	0	0	0	0	0	0	0	0	0	0	0	0	0	0	0	0	0	0	0	0	0	0	0	0	0	0	0	0	0	0	0	0	0	0	0	0	0	0	0	0	0	0	0	0
hsa-miR-192-5p	6.00355	3.79625	5.33185	5.82097	4.25875	2.89522	4.49555	4.997	4.36525	6.32414	5.59207	4.81796	2.82657	6.25006	3.379	4.0793	4.41201	4.01504	4.36525	4.51838	5.22753	5.66062	5.33185	5.40002	3.03096	4.31147	6.01889	4.01504	4.02336	3.6859	4.41201	3.929	4.46289	5.74678	4.42271	3.69632	3.6859	3.6538	4.19314	3.07065	4.51838	3.20381	4.96882	3.77376	3.99508	5.33185	4.20473	4.24839	3.56128
hsa-miR-193a-3p	8.84037	10.0556	7.62266	7.46979	8.43886	7.99347	7.99347	6.58005	8.74622	9.1012	9.18914	8.55523	7.96776	9.974	7.89638	8.60656	7.92394	8.92367	7.99347	8.62775	8.95089	8.92367	8.55523	9.07186	8.26368	7.96776	8.01798	8.20646	8.01798	7.66766	8.32195	8.04158	7.35956	7.8713	8.26368	9.54502	9.30579	7.28644	8.87042	8.55523	8.7162	9.04242	9.68408	7.82738	6.98317	8.60656	7.84886	9.33353	9.41355
hsa-miR-193a-5p	4.37482	5.6751	3.42441	3.49079	4.50718	3.94987	4.77296	0	5.23906	4.49555	4.56464	4.80516	3.53865	5.18226	3.82907	3.80625	3.86022	4.92973	3.71792	4.54157	4.80516	4.31147	4.12225	4.76255	4.59932	4.38292	4.5306	4.20473	4.26865	4.47414	5.66062	5.08504	2.96521	4.42271	4.20473	4.68591	5.41493	3.25782	4.42271	4.71727	4.61119	4.62155	5.59207	3.73956	4.51838	4.59932	4.997	5.11575	5.02121
hsa-miR-193b-3p	7.21799	8.7162	6.55574	7.57824	7.80331	6.62454	7.33416	8.89454	7.54971	7.60038	7.28644	8.125	7.39603	5.74678	6.85499	7.82738	6.66358	7.33416	7.0056	7.28644	8.60656	8.29325	7.13608	7.49934	7.96776	7.15557	9.00792	9.30579	6.55574	6.62454	7.17735	6.74514	7.17735	7.73163	5.96014	7.71174	6.58005	6.26891	7.13608	7.78015	7.52539	7.73163	9.13224	7.06775	6.51422	7.31075	8.09502	7.8713	7.62266
hsa-miR-193b-5p	2.72676	4.0793	2.00268	2.23497	2.97798	3.11231	2.90718	3.13305	3.54941	2.59761	3.30612	3.00055	2.3454	0	2.24694	2.59761	1.77481	2.79084	0	2.8022	3.53865	0	2.2939	0	3.379	0	0	4.19314	0	2.71714	3.67648	2.24694	0	2.54738	2.15789	3.0986	3.11231	1.43204	2.86086	3.17128	2.50542	2.53354	4.47414	1.8711	1.70417	3.01806	3.17128	3.57216	3.17128
hsa-miR-194-3p	0	0	0	0	0	0	0	0	0	0	0	0	0	0	0	0	0	0	0	0	0	0	0	0	0	0	0	0	0	0	0	0	0	0	0	0	0	0	0	0	0	0	0	0	0	0	0	0	0
hsa-miR-194-5p	5.644	3.20381	4.78237	5.62954	4.00454	2.03829	4.34389	4.77296	3.77376	6.03174	5.2655	4.09971	1.94551	5.70557	2.44473	3.57216	4.51838	3.22584	3.62981	4.21473	4.997	5.27744	5.15464	5.08504	3.13305	0	5.59207	4.00454	3.8507	3.11231	4.25875	2.71714	3.94065	5.53957	4.31147	3.04624	3.32718	3.43586	3.52815	2.96521	4.36525	2.37374	4.84106	3.45541	3.8507	4.96882	3.97185	3.77376	3.22584
hsa-miR-195-3p	0	0	0	0	0	0.82222	2.17932	0	1.68674	0	0	1.99043	0	0	0	0	0	0	0	0	0	0	0	0	2.4562	0	0	0	0	0	1.57149	1.57989	0	0	0	0	1.36405	0.29573	0	0	0	0	3.0986	0	2.2939	0	0	0	0
hsa-miR-195-5p	8.04158	7.94394	8.3505	8.15264	7.66766	9.38615	9.54502	7.66766	9.74602	8.15264	8.78053	10.0556	7.94394	9.04242	8.81157	7.60038	8.7162	9.27501	9.18914	8.95089	8.55523	8.60656	8.01798	8.26368	9.50959	9.30579	9.7136	8.74622	9.68408	9.85523	9.50959	10.1941	9.4456	9.27501	8.7162	8.26368	9.27501	8.38232	7.64393	8.97992	8.68829	7.84886	8.95089	8.06565	10.2946	9.41355	9.35789	7.33416	7.31075
hsa-miR-196a-3p	0	0	0	0	0	0	0	0	0	0	0	0	0	0	0	0	0	0	0	0	0	0	0	0	0	0	0	0	0	0	0	0	0	0	0	0	0	0	0	0	0	0	0	0	0	0	0	0	0
hsa-miR-196a-5p	8.15264	0	3.46729	7.21799	7.82738	6.51422	2.68813	6.87776	4.19314	8.62775	3.3171	5.28928	7.21799	8.18112	4.63326	9.47859	8.84037	7.78015	4.41201	3.3918	8.92367	6.51422	8.62775	3.21464	5.2655	4.33374	6.21358	8.29325	7.84886	5.7766	8.92367	4.43139	7.94394	8.89454	3.76228	8.43886	4.45144	7.08923	10.2394	8.32195	2.76618	7.57824	7.39603	4.39212	6.32414	7.84886	4.16785	4.59932	8.58284
hsa-miR-196b-3p	0	0	0	0	0	0	0	0	0	0	0	0	0	0	0	0	0	0	0	0	0	0	0	0	0	0	0	0	0	0	0	0	0	0	0	0	0	0	0	0	0	0	0	0	0	0	0	0	0
hsa-miR-196b-5p	3.96055	2.89522	3.79625	1.77481	4.62155	3.49079	2.97798	3.3171	2.17932	4.50718	3.25782	6.0496	2.54738	3.94987	3.72915	4.58813	4.49555	4.71727	3.64277	4.26865	5.05521	4.19314	3.46729	3.57216	4.05782	4.13322	4.40389	4.72992	4.65367	4.38292	5.19525	3.00055	4.59932	4.91536	3.78515	4.35698	4.35698	3.67648	5.644	5.34472	3.19459	3.45541	3.60755	3.03096	4.48618	5.05521	4.67475	3.52815	4.66423
hsa-miR-1972	3.94987	3.87301	4.16785	5.12919	3.3918	4.54157	3.0091	3.98282	4.31147	4.91536	3.57216	3.73956	4.92973	3.94065	4.37482	4.12225	4.997	4.50718	4.05782	4.92973	3.77376	4.8296	5.52617	4.38292	3.46729	4.14363	0	3.89843	0	4.84106	3.379	4.91536	4.12225	4.01504	3.94065	4.74021	3.29634	4.50718	3.94065	3.35469	3.89843	4.42271	3.32718	4.92973	2.67743	3.05666	3.40216	3.929	4.22963
hsa-miR-1973	6.09975	7.46979	4.75128	5.79238	5.09937	5.73314	6.98317	6.2297	5.76231	5.59207	6.30758	4.39212	7.17735	7.11326	5.00951	6.98317	4.59932	5.14132	5.90977	5.27744	5.71915	7.68681	5.40002	6.42136	7.84886	6.47918	5.83641	8.32195	5.8645	5.89467	5.90977	5.25096	5.35762	5.19525	5.27744	6.26891	4.51838	5.03388	6.64411	5.74678	5.84816	7.19811	6.46089	6.09975	4.94321	5.56638	5.73314	7.64393	6.70038
hsa-miR-197-3p	4.45144	4.85399	3.91855	3.28264	4.54157	3.17128	4.36525	4.56464	3.79625	4.14363	4.18428	4.11069	3.5034	4.55271	4.13322	4.09971	3.70615	3.75046	4.43139	4.11069	4.95648	4.07067	3.90734	4.35698	4.5306	4.62155	5.2655	4.78237	5.06859	4.63326	4.81796	4.51838	4.38292	3.83992	4.48618	4.14363	3.82907	3.929	4.09971	4.37482	4.62155	4.78237	4.05782	3.40216	4.22963	4.48618	4.44108	4.22963	4.40389
hsa-miR-197-5p	7.84886	7.8713	9.47859	8.55523	8.15264	9.30579	7.84886	7.57824	8.20646	7.84886	7.84886	8.23394	9.33353	8.125	8.52545	7.94394	7.94394	8.20646	8.41233	7.46979	7.92394	7.99347	8.3505	8.01798	8.20646	8.04158	7.60038	7.66766	7.89638	8.18112	7.49934	8.15264	7.80331	7.15557	8.04158	7.99347	8.06565	8.3505	8.43886	7.68681	8.95089	8.46708	7.94394	8.65961	7.89638	8.23394	7.96776	8.41233	8.3505
hsa-miR-1976	0	0	0	0	0	0	0	0	0	0	0	0	0	0	0	0	0	0	0	0	0	0	0	0	0	0	0	0	0	0	0	0	0	0	0	0	0	0	0	0	0	0	0	0	0	0	0	0	0
hsa-miR-198	0	0	1.77481	1.17953	0	2.4308	3.17128	0	1.92562	0	0	2.33236	1.62297	0	2.17932	0	1.38874	0	0	0	0	0	1.91438	0	0	0	0	0	0	2.38609	2.26079	2.84955	2.15789	1.8711	2.68813	1.75909	1.93574	2.54738	0	0	0	0	0	2.4308	3.82907	0	0	0	0
hsa-miR-199a-3p	9.41355	9.41355	11.2495	8.92367	10.6183	10.3477	10.5104	9.13224	10.396	11.1443	9.54502	11.8398	10.1941	8.68829	10.8882	9.93217	10.9829	11.6672	10.566	10.8882	10.1941	10.1941	9.00792	10.0145	11.0706	10.8119	10.8119	9.82066	11.376	11.6672	11.6672	10.566	11.376	11.1443	10.9829	10.2394	11.376	10.396	9.974	11.376	10.0145	9.82066	9.35789	9.89483	10.8119	12.1612	11.2495	9.5832	10.4567
hsa-miR-199a-5p	7.89638	7.71174	9.93217	7.04428	8.92367	9.04242	9.18914	7.19811	9.07186	9.85523	8.52545	10.7487	8.23394	7.08923	9.33353	7.64393	9.68408	10.0556	9.41355	9.68408	9.27501	9.00792	6.93928	8.23394	10.1941	8.7162	9.7824	8.41233	10.1941	10.396	10.3477	9.13224	9.93217	10.0556	9.89483	8.52545	10.2394	8.68829	7.96776	10.3477	8.55523	8.41233	7.92394	8.60656	9.41355	10.6797	9.89483	8.125	9.27501
hsa-miR-199b-5p	6.66358	6.26891	8.58284	5.47098	7.71174	7.82738	8.49452	5.6751	7.71174	7.80331	7.19811	9.22081	7.0056	5.73314	7.71174	6.53586	7.99347	8.7162	8.32195	7.89638	7.99347	7.11326	5.57909	7.0056	8.52545	7.78015	8.78053	7.13608	8.95089	8.52545	8.74622	8.23394	8.23394	8.09502	7.8713	7.02653	8.58284	7.33416	6.76762	8.60656	7.44579	6.95868	7.11326	7.24038	9.35789	9.00792	8.49452	6.62454	8.04158
hsa-miR-19a-3p	7.75437	7.39603	7.38002	8.26368	7.46979	6.32414	6.91621	8.49452	7.08923	7.13608	8.49452	6.95868	6.66358	7.92394	6.93928	7.99347	7.38002	7.64393	7.02653	8.06565	7.26611	7.73163	7.35956	6.76762	6.47918	6.74514	6.79148	7.28644	6.66358	7.04428	7.46979	6.91621	7.60038	7.06775	6.79148	7.64393	6.95868	6.87776	7.21799	7.06775	7.54971	8.20646	8.97992	6.93928	7.26611	7.15557	7.28644	7.84886	7.11326
hsa-miR-19a-5p	0	0	0	0	0	0	0	0	0	0	0	0	0	0	0	0	0	0	0	0	0	0	0	0	0	0	0	0	0	0	0	0	0	0	0	0	0	0	0	0	0	0	0	0	0	0	0	0	0
hsa-miR-19b-1-5p	0	0	0	0.729136	0	0	0	0	1.23315	0	0	0	0	0	0	0	0.422772	0	0	0	0	0	0	0	0	0	0	0	0	0	1.57989	0	0	0	0	0	0	0	0	0	0	0	2.97798	0	0.748404	0	0	0	0
hsa-miR-19b-2-5p	0	0	0	0	0	0	0	0	0	0	0	0	0	0	0	0	0	0	0	0	0	0	0	0	0	0	0	0	0	0	0	0	0	0	0	0	0	0	0	0	0	0	0	0	0	0	0	0	0
hsa-miR-19b-3p	9.5832	9.04242	9.18914	10.1454	9.24725	8.68829	9.22081	10.2946	9.4456	9.6441	10.1074	9.24725	8.74622	9.93217	8.87042	9.89483	9.4456	9.50959	8.74622	10.2394	9.4456	9.68408	9.41355	8.89454	8.84037	9.22081	8.89454	9.27501	8.84037	9.35789	9.5832	8.84037	9.6441	8.81157	8.60656	9.27501	9.04242	8.87042	9.18914	9.30579	9.5832	9.974	10.6183	8.84037	9.61191	8.89454	9.38615	9.89483	8.84037
hsa-miR-200a-3p	9.74602	9.35789	7.84886	6.93928	8.26368	7.13608	7.80331	8.65961	8.68829	7.06775	9.974	7.89638	6.26891	9.7824	8.49452	6.0496	8.92367	9.974	9.50959	9.07186	10.1074	9.16173	8.49452	9.13224	7.8713	7.75437	9.974	9.38615	8.125	6.91621	8.87042	8.81157	7.54971	9.00792	9.33353	9.41355	7.82738	8.74622	8.20646	8.04158	8.23394	7.94394	9.7136	7.96776	7.78015	9.1012	8.18112	6.89686	8.49452
hsa-miR-200a-5p	3.30612	3.40216	2.76618	3.30612	0	1.84284	0	2.84955	2.44473	1.39883	4.37482	0	2.03829	3.90734	3.24753	0	3.584	4.68591	3.8507	3.36784	4.85399	0	2.89522	3.14384	0	0	4.20473	4.23892	0	0	3.52815	3.3171	2.01453	3.71792	3.6859	3.8507	2.10008	3.47947	3.24753	2.39407	0	1.38874	4.22963	2.72676	0.734804	3.5034	2.3454	0	2.59761
hsa-miR-200b-3p	10.9829	9.89483	9.00792	7.49934	9.00792	8.29325	9.04242	9.7136	9.22081	7.99347	10.566	8.65961	8.06565	10.566	8.95089	7.08923	9.33353	10.8882	10.396	9.89483	10.2946	10.1454	9.85523	9.33353	8.43886	8.87042	10.396	10.5104	9.04242	7.94394	9.18914	9.24725	8.41233	9.5832	10.1074	10.2946	8.38232	9.61191	9.5832	8.84037	9.00792	9.16173	10.6797	8.87042	8.49452	9.74602	9.27501	8.46708	9.4456
hsa-miR-200b-5p	4.02336	3.24753	2.13675	2.58683	3.11231	1.73502	3.22584	3.75046	3.47947	1.30552	4.66423	2.92059	0.977311	4.46289	2.95601	0	3.5034	4.65367	4.86648	4.09971	5.12919	3.56128	2.82657	3.69632	2.56402	0	5.21128	4.61119	3.66489	2.20533	3.79625	3.69632	2.06822	3.57216	3.94987	3.76228	2.24694	3.14384	2.54738	2.95601	2.89522	2.36162	4.59932	2.42082	2.62802	3.89843	3.67648	0	2.62802
hsa-miR-200c-3p	10.0145	10.5104	8.62775	10.1941	9.61191	8.04158	9.30579	9.974	9.50959	10.7487	10.8119	9.38615	9.974	11.0706	8.68829	10.6797	9.61191	9.54502	10.0145	10.3477	11.376	10.1074	9.89483	9.93217	8.29325	10.566	10.0145	10.2394	9.74602	8.58284	10.0145	9.54502	9.61191	9.35789	9.41355	10.6797	8.68829	8.58284	10.8119	8.95089	9.68408	10.2394	10.0145	9.33353	8.52545	10.2394	9.47859	9.07186	9.93217
hsa-miR-200c-5p	0	0	0	0	0	0	0	0	0	0	0	0	0	0	0	0	0	0	0	0	2.92059	0	0	0	0	0	0	0	0	0	0	0	0	0	0	0.895777	0	0	0	0	0	0	0	0	0	0	0	0	0
hsa-miR-202-3p	4.96882	5.45797	6.03174	5.80679	5.68999	5.74678	5.2655	6.08549	5.22753	6.01889	5.4447	5.23906	5.62954	5.04535	5.79238	5.21128	6.09975	5.00951	4.69643	4.65367	4.40389	5.6177	5.2655	5.18226	4.91536	4.29042	0	0	4.77296	5.74678	5.38511	5.2655	5.74678	7.04428	5.76231	5.48533	6.34516	5.83641	6.08549	6.55574	5.38511	5.71915	5.79238	5.89467	5.48533	6.06777	6.11691	5.49861	5.28928
hsa-miR-202-5p	0	0	0	0	0	0	0	0	0	0	0	0	0	0	0	0	0	0	0	0	0	0	0	0	0	0	0	0	0	0	0	0	0	0	0	0	0	0	0	0	0	0	0	0	0	0	0	0	0
hsa-miR-203a-3p	0	4.74021	3.00055	4.90312	7.31075	3.62981	4.85399	5.74678	3.80625	0	0	4.22963	4.62155	3.70615	6.13139	4.71727	4.65367	4.18428	6.11691	6.09975	4.58813	0	4.19314	4.77296	4.27792	5.43204	5.4447	4.63326	6.16788	4.46289	5.79238	3.22584	5.45797	4.24839	6.55574	5.05521	6.2297	5.76231	6.2297	4.57452	5.35762	4.46289	5.00951	4.51838	3.81807	6.08549	6.34516	4.43139	5.41493
hsa-miR-203b-3p	0	0	0	0	0	0	0	0	0	0	0	0	0	0	0	0	0	0	0	0	0	0	0	0	0	0	0	0	0	0	0	0	0	0	0	0	0	0	0	0	0	0	0	0	0	0	0	0	0
hsa-miR-203b-5p	0	0	0	0	0	0	0	0	0	0	0	0	0	0	0	0	0	0	0	0	0	0	0	0	0	0	0	0	0	0	0	0	0	0	0	0	0	0	0	0	0	0	0	0	0	0	0	0	0
hsa-miR-204-3p	0	0	0	0	0	0	0	0	0	0	0	0	0	0	0	0	0	0	0	0	0	0	0	0	0	0	0	0	0	0	0	0	0	0	0	0	0	0	0	0	0	0	0	0	0	0	0	0	0
hsa-miR-204-5p	0	0	0	0	0	1.68674	3.07065	0	1.43204	0	0	2.79084	0	0	0	0	0	0	2.9331	0	0	0	0	0	2.95601	4.51838	4.45144	0	3.71792	2.57473	2.53354	2.86086	0	2.4308	0	0	2.8022	0.544385	0	0	3.05666	0	0	0	6.00355	2.58683	2.9331	0	0
hsa-miR-2052	0	0	0	0	0	0	0	0	0	0	0	0	0	0	0	0	0	0	0	0	0	0	0	0	0	0	0	0	0	0	0	0	0	0	0	0	0	0	0	0	0	0	0	0	0	0	0	0	0
hsa-miR-2053	0	0	0	0	0	0	0	0	0	0	0	0	0	0	0	0	0	0	0	0	0	0	0	0	0	0	0	0	0	0	0	0	0	0	0	0	0	0	0	0	0	0	0	0	0	0	0	0	0
hsa-miR-205-3p	0	4.14363	0	1.44918	0	1.11253	4.87625	0	5.31687	0	0	4.35698	0	3.29634	0	0	2.88477	0	0	0	0	0	0	0	4.0793	5.16814	5.04535	0	0	0	4.79527	5.06859	0	2.57473	0	0	4.01504	0.922178	0	0	4.25875	0	0	0	4.15713	2.72676	3.11231	0	0
hsa-miR-205-5p	8.38232	10.2394	7.35956	9.04242	7.52539	9.16173	10.7487	7.13608	11.2495	7.71174	4.47414	10.3477	7.82738	9.07186	7.54971	8.55523	9.82066	6.70038	8.55523	8.58284	9.74602	9.7824	6.89686	10.0556	10.5104	11.5217	12.1612	9.4456	9.22081	8.84037	11.376	10.9829	8.97992	9.93217	7.71174	7.62266	10.4567	9.54502	7.94394	8.52545	11.1443	8.125	0	6.98317	10.6797	9.82066	9.54502	7.96776	5.15464
hsa-miR-206	0	0	0	0	0	0	0	0	0	0	0	0	0	0	0	0	0	0	0	0	0	0	0	0	0	0	0	0	0	0	0	0	0	0	0	0	0	0	0	0	0	0	0	0	0	0	0	0	0
hsa-miR-208a-3p	0	0	0	0	0	0	0	0	0	0	0	0	0	0	0	0	0	0	0	0	0	0	0	0	0	0	0	0	0	0	0	0	0	0	0	0	0	0	0	0	0	0	0	0	0	0	0	0	0
hsa-miR-208b-3p	0	0	0	0	0	0	0	0	0	0	0	0	0	0	0	0	0	0	0	0	0	0	0	0	0	0	0	0	0	0	0	0	0	0	0	0	0	0	0	0	0	0	0	0	0	0	0	0	0
hsa-miR-20a-3p	0	0	0	2.13675	0	0	2.52423	3.70615	2.22474	0	3.47947	0	0	3.20381	0	2.15789	1.29274	2.40569	0	3.3171	0	0	1.70417	0	0	0	0	0	0	2.46634	2.61331	2.03829	2.22474	0	0	2.06822	2.08015	0.714804	0	0	2.74824	1.75909	3.929	0	2.87442	2.50542	2.53354	0	0
hsa-miR-20a-5p	8.92367	8.55523	8.26368	9.50959	8.89454	7.60038	8.3505	10.0145	8.7162	8.38232	9.22081	8.29325	7.57824	9.16173	8.04158	9.30579	8.43886	8.52545	7.84886	9.54502	8.15264	8.95089	8.7162	8.29325	7.41982	8.26368	8.06565	8.18112	7.96776	8.89454	8.58284	8.09502	8.60656	7.80331	7.49934	8.95089	7.96776	8.29325	8.55523	8.29325	8.81157	9.24725	9.93217	8.29325	8.55523	7.78015	8.55523	8.74622	8.06565
hsa-miR-20b-3p	0	0	0	0	0	0	0	0	0	0	0	0	0	0	0	0	0	0	0	0	0	0	0	0	0	0	0	0	0	0	0	0	0	0	0	0	0	0	0	0	0	0	0	0	0	0	0	0	0
hsa-miR-20b-5p	6.93928	6.44244	6.49683	7.26611	7.11326	5.80679	6.32414	7.99347	6.64411	7.89638	7.41982	6.51422	5.27744	7.38002	5.99119	7.17735	6.74514	6.51422	5.92443	7.75437	7.57824	6.91621	6.55574	6.38303	5.644	6.64411	6.46089	6.62454	6.51422	6.66358	6.74514	6.14836	6.85499	6.47918	5.49861	6.8156	6.42136	6.16788	6.47918	7.11326	6.87776	7.08923	7.96776	6.51422	6.64411	6.03174	6.66358	7.52539	6.2297
hsa-miR-210-3p	6.0496	6.25006	8.43886	4.8296	8.46708	4.997	5.03388	6.36451	5.56638	7.92394	6.13139	5.57909	6.91621	8.01798	5.57909	7.68681	6.03174	5.03388	5.83641	5.43204	7.73163	5.84816	6.66358	6.11691	5.73314	6.62454	5.80679	5.90977	5.53957	5.35762	8.81157	5.73314	4.86648	5.68999	5.8793	6.36451	5.48533	5.90977	7.60038	7.38002	6.1831	6.16788	7.49934	5.48533	4.43139	7.02653	5.96014	6.11691	6.34516
hsa-miR-2110	0	0	0	0	0	0	0	0	0	0	0	0	0	0	0	0	0	0	0	0	0	0	0	0	0	0	0	0	0	0	0	0	0	0	0	0	0	0	0	0	0	0	0	0	0	0	0	0	0
hsa-miR-2113	0	0	0	0	0	0	0	0	0	0	0	0	0	0	0	0	0	0	0	0	0	0	0	0	0	0	0	0	0	0	0	0	0	0	0	0	0	0	0	0	0	0	0	0	0	0	0	0	0
hsa-miR-211-3p	6.53586	7.35956	7.19811	8.41233	7.26611	6.60265	6.58005	7.44579	6.68243	7.39603	7.52539	6.7208	7.80331	7.26611	6.91621	7.24038	7.28644	6.55574	6.79148	7.02653	6.66358	6.87776	6.46089	6.34516	6.08549	6.51422	6.2297	6.38303	6.47918	7.24038	6.8156	6.58005	7.21799	8.26368	7.19811	6.93928	7.06775	7.60038	7.84886	7.84886	6.47918	6.66358	7.31075	6.91621	5.70557	6.89686	6.74514	7.06775	6.49683
hsa-miR-2114-3p	0	0	0	0	0	0	0	0	0	0	0	0	0	0	0	0	0	0	0	0	0	0	0	0	0	0	0	0	0	0	0	0	0	0	0	0	0	0	0	0	0	0	0	0	0	0	0	0	0
hsa-miR-2114-5p	0	0	0	0	0	0	0	0	0	0	0	0	0	0	0	0	0	0	0	0	0	0	0	0	0	0	0	0	0	0	0	0	0	0	0	0	0	0	0	0	0	0	0	0	0	0	0	0	0
hsa-miR-2115-3p	0	0	0	0	0	0	0	0	0	0	0	0	0	0	0	0	0	0	0	0	0	0	0	0	0	0	0	0	0	0	0	0	0	0	0	0	0	0	0	0	0	0	0	0	0	0	0	0	0
hsa-miR-2115-5p	0	0	0	0	0	0	0	0	0	0	0	3.07065	0	3.60755	0	0	0	0	0	0	0	0	0	0	0	0	0	0	4.21473	0	0	0	0	0	0	0	0	0	0	0	0	0	0	0	0	0	0	0	0
hsa-miR-211-5p	0	0	0	0	0	0	0	0	0	0	0	0	0	0	0	0	0	0	0	0	0	0	0	0	0	0	0	0	0	0	0	0	0	0	0	0	0	0	0	0	0	0	0	0	0	0	0	0	0
hsa-miR-2116-3p	0	0	0	0	0	0	0	0	0	0	0	0	0	0	0	0	0.599381	0	0	0	0	0	0	0	0	0	0	0	0	0	0	0	0	0	0	0	0	0	0	0	0	0	0	0	0	0	0	0	0
hsa-miR-2116-5p	0	0	0	0	0	0	0	0	0	0	0	0	0	0	0	0	0	0	0	0	0	0	0	0	0	0	0	0	0	0	0	0	0	0	0	0	0	0	0	0	0	0	0	0	0	0	0	0	0
hsa-miR-2117	0	0	0	0	0	0	0	0	0	0	0	0	0	0	0	0	0	0	0	0	0	0	0	0	0	0	0	0	0	0	0	0	0	0	0	0	0	0	0	0	0	0	0	0	0	0	0	0	0
hsa-miR-212-3p	5.30252	6.36451	5.55391	5.89467	5.8793	4.41201	5.05521	6.09975	4.94321	4.90312	6.00355	5.41493	5.03388	6.1831	5.38511	5.48533	4.01504	3.73956	3.98282	3.929	4.22963	4.90312	3.61936	4.78237	3.51497	0	4.18428	4.37482	4.5306	4.27792	3.80625	4.26865	5.21128	6.46089	5.37314	5.22753	5.40002	5.06859	5.79238	5.90977	5.43204	5.27744	6.20104	4.77296	4.31147	5.71915	5.82097	5.33185	4.98169
hsa-miR-212-5p	0	0	0	0	0	0	0	0	0	0	0	0	0	0	0	0	0	0	0	0	0	0	0	0	0	0	0	0	0	0	0	0	0	0	0	0	0	0	0	0	0	0	0	0	0	0	0	0	0
hsa-miR-21-3p	7.33416	8.01798	8.06565	6.34516	9.6441	5.82097	6.79148	9.38615	7.26611	7.31075	7.31075	7.68681	8.125	6.95868	8.60656	9.00792	8.26368	7.75437	7.68681	7.96776	7.38002	8.23394	6.76762	7.52539	7.82738	7.11326	7.92394	7.80331	7.41982	8.43886	8.29325	7.17735	7.13608	7.84886	7.52539	8.68829	7.39603	6.98317	8.68829	8.41233	7.66766	8.04158	7.54971	7.15557	6.08549	7.71174	7.92394	8.32195	7.99347
hsa-miR-214-3p	5.68999	6.06777	7.41982	5.18226	7.39603	6.95868	7.52539	5.49861	6.8156	7.35956	6.36451	8.89454	6.46089	5.30252	7.62266	5.96014	7.46979	8.09502	7.46979	7.33416	7.46979	6.93928	5.59207	6.83651	8.89454	7.64393	8.26368	6.66358	8.46708	8.65961	8.46708	7.49934	7.96776	7.71174	7.89638	6.16788	8.29325	6.51422	7.02653	8.26368	6.58005	6.32414	6.01889	6.03174	7.66766	8.81157	7.89638	5.76231	6.98317
hsa-miR-214-5p	0	0	4.22963	0	3.29634	3.29634	4.05782	0	3.96055	4.02336	3.34129	5.79238	1.85995	0	3.929	0	4.39212	4.70567	4.26865	4.14363	3.67648	0	0	3.43586	4.95648	0	4.59932	0	5.23906	5.25096	5.57909	3.73956	4.55271	4.76255	4.43139	3.00055	5.19525	2.87442	2.87442	5.16814	3.0986	2.31407	2.89522	2.86086	4.36525	5.76231	4.90312	0	3.5034
hsa-miR-215-5p	4.8899	0	4.25875	4.47414	3.4464	0	3.67648	4.13322	3.36784	5.00951	4.40389	3.60755	0	5.02121	0	3.22584	3.15851	0	2.8022	2.65633	4.11069	4.44108	3.97185	4.34389	0	0	4.8899	0	0	0	3.25782	2.54738	3.54941	4.58813	3.32718	2.54738	2.66703	2.59761	2.82657	0	3.56128	0	4.07067	2.67743	3.00055	4.33374	2.82657	0	0
hsa-miR-21-5p	14.0484	14.0484	14.0484	13.2183	14.0484	13.4336	13.6794	14.0484	13.6794	14.0484	12.7153	14.0484	13.6794	13.2183	14.0484	14.0484	14.0484	14.0484	13.6794	13.6794	14.0484	14.0484	13.2183	14.0484	13.6794	14.0484	13.6794	14.0484	14.0484	14.0484	14.0484	13.2183	14.0484	13.6794	13.6794	14.0484	14.0484	14.0484	14.0484	14.0484	14.0484	14.0484	13.6794	13.4336	11.8398	14.0484	13.6794	14.0484	14.0484
hsa-miR-216a-3p	0	0	0	0	0	0	0	0	0	0	0	0	0	0	0	0	0	0	0	0	0	0	0	0	0	0	0	0	0	0	0	0	0	0	0	0	0	0	0	0	0	0	0	0	0	0	0	0	0
hsa-miR-216a-5p	0	0	0	0	0	0	0	0	0	0	0	0	0	0	0	0	0	0	0	0	0	0	0	0	0	0	0	0	0	0	0	0	0	0	0	0	0	0	0	0	0	0	0	0	0	0	0	0	0
hsa-miR-216b-5p	0	0	0	0	0	0	0	0	0	0	0	0	0	0	0	0	0	0	0	0	0	0	0	0	0	0	0	0	0	0	0	0	0	0	0	0	0	0	0	0	0	0	0	0	0	0	0	0	0
hsa-miR-217	0	0	0	0	0	0	0	0	0	0	0	0	0	0	0	0	0	0	0	0	0	0	0	0	0	0	0	0	0	0	0	0	0	0	0	0	0	0	0	0	0	0	0	0	0	0	0	0	0
hsa-miR-218-1-3p	0	0	0	0	0	0	0	0	0	0	0	0	0	0	0	0	0	0	0	0	0	0	0	0	0	0	0	0	0	0	0	0	0	0	0	0	0	0	0	0	0	0	0	0	0	0	0	0	0
hsa-miR-218-2-3p	0	0	0	0	0	0	0	0	0	0	0	0	0	0	0	0	0	0	0	0	0	0	0	0	0	0	0	0	0	0	0	0	0	0	0	0	0	0	0	0	0	0	0	0	0	0	0	0	0
hsa-miR-218-5p	4.00454	2.90718	4.27792	0.895777	3.86022	4.57452	4.91536	0	4.78237	3.6859	4.55271	5.56638	3.46729	0	4.54157	2.94519	4.90312	5.41493	5.19525	4.50718	4.07067	3.79625	3.584	4.20473	5.05521	4.41201	5.49861	4.27792	5.94103	5.21128	5.68999	5.45797	5.19525	5.03388	4.45144	3.89843	5.21128	3.97185	3.72915	4.70567	5.05521	4.27792	4.48618	4.05782	6.1831	5.15464	5.25096	4.07067	0
hsa-miR-219a-1-3p	0	0	0	0	0	0	0	0	0	0	0	0	0	0	0	0	0	0	0	0	0	0	0	0	0	0	0	0	0	0	0	0	0	0	0	0	0	0	0	0	0	0	0	0	0	0	0	0	0
hsa-miR-219a-2-3p	0	0	0	0	0	0	0	0	0	0	0	0	0	0	0	0	0	0	0	0	0	0	0	0	0	0	0	0	0	0	0	0	0	0	0	0	0	0	0	0	0	0	0	0	0	0	0	0	0
hsa-miR-219a-5p	0	0	0	0	0	0	0	0	2.497	0	3.91855	0	0	3.96055	0	0	0.922178	0	0	0	3.1243	0	0	3.17128	0	0	0	0	0	0	3.76228	2.96521	0	0	0	0	0	0.589913	0	0	0	1.6798	2.75783	0	2.15789	3.32718	0	0	0
hsa-miR-219b-3p	0	0	0	0	0	0	0	0	0	0	0	0	0	0	0	0	0	0	0	0	0	0	0	0	0	0	0	0	0	0	0	0	0	0	0	0	0	0	0	0	0	0	0	0	0	0	0	0	0
hsa-miR-219b-5p	0	0	0	0	0	0	0	0	0	0	0	0	0	0	0	0	0	0	0	0	0	0	0	0	0	0	0	0	0	0	0	0	0	0	0	0	0	0	0	0	0	0	0	0	0	0	0	0	0
hsa-miR-221-3p	4.63326	4.56464	5.60535	3.90734	5.37314	4.61119	5.09937	3.59609	4.44108	4.86648	4.69643	5.37314	4.33374	3.73956	5.33185	4.63326	4.98169	5.62954	7.80331	5.25096	5.56638	4.66423	3.53865	7.84886	5.43204	4.8899	6.1831	4.84106	5.82097	5.59207	5.6751	5.00951	5.60535	5.80679	5.22753	4.25875	6.00355	4.72992	4.74021	6.44244	5.02121	4.8899	5.45797	4.58813	6.21358	6.09975	6.09975	4.47414	6.01889
hsa-miR-221-5p	0	0	0	0	0	0	0	0	0	0	0	0	0	0	1.6059	0	1.01761	0	4.8296	0	0	0	0	4.66423	0	0	0	0	0	0	2.10008	1.73502	2.61331	1.75032	0	0	2.02252	0.311649	0	2.69938	0	0	0	0	3.29634	0	0	0	0
hsa-miR-222-3p	5.11575	4.87625	4.8296	4.68591	5.15464	4.33374	4.81796	4.27792	3.88771	4.30005	4.45144	4.34389	5.40002	3.77376	5.43204	4.78237	5.02121	4.87625	8.06565	4.87625	4.71727	5.12919	5.22753	8.32195	5.35762	6.11691	5.60535	5.35762	5.21128	5.27744	4.8296	4.18428	5.97389	5.23906	4.37482	3.66489	5.51236	4.63326	5.43204	5.6751	4.94321	4.22963	4.36525	4.56464	5.82097	4.91536	4.94321	5.52617	4.8296
hsa-miR-222-5p	0	0	0	0	0	0	0	0	0	0	0	0	0	0	0	0	0	0	0	0	0	0	0	0	0	0	0	0	0	0	0	0	0	0	0	0	0	0	0	0	0	0	0	0	0	0	0	0	0
hsa-miR-223-3p	7.64393	7.52539	8.95089	5.56638	6.85499	7.35956	7.60038	6.8156	6.53586	5.51236	7.8713	7.46979	6.00355	6.79148	8.41233	7.33416	7.04428	7.28644	6.95868	7.38002	5.34472	7.57824	7.38002	7.99347	6.64411	7.66766	7.21799	7.49934	7.46979	9.82066	7.31075	6.98317	8.46708	7.54971	6.60265	7.31075	7.68681	10.566	7.28644	7.54971	7.78015	6.70038	8.26368	7.38002	7.08923	7.41982	8.06565	8.43886	5.79238
hsa-miR-223-5p	0	0	0	0	0	0	0	0	0	0	0	0	0	0	0	0	0	0	0	0	0	0	0	0	0	0	0	0	0	0	0	0	0	0	0	0	0	0	0	0	0	0	0	0	0	0	0	0	0
hsa-miR-22-3p	8.78053	8.97992	9.5832	8.58284	9.82066	8.89454	9.1012	8.06565	8.15264	9.7824	9.50959	9.82066	9.38615	8.52545	8.84037	9.13224	9.41355	9.33353	9.61191	9.33353	9.54502	9.85523	8.46708	8.7162	9.85523	8.92367	9.54502	9.7136	9.24725	9.41355	10.1941	9.00792	9.30579	9.7136	9.47859	8.7162	9.16173	8.7162	9.30579	9.89483	8.87042	8.92367	8.84037	8.41233	8.97992	9.35789	9.6441	9.1012	9.33353
hsa-miR-224-3p	0	0	0	0	0	1.28369	2.39407	0	0	0	0	0	0	0	0	0	0	0	0	0	0	3.89843	1.89769	0	2.8141	0	0	4.33374	0	0	2.87442	0	0	0	0	0	0	1.24998	0	0	0	0	0	0	1.54232	0	0	0	0
hsa-miR-224-5p	0	0	1.61433	4.81796	0	3.73956	4.65367	0	0	0	0	0	0	0	1.78414	0	1.09238	0	0	0	0	6.49683	5.53957	0	4.11069	0	0	6.98317	0	2.94519	5.02121	1.74155	2.2139	3.42441	0	0	2.98946	5.89467	0	3.00055	0	1.43204	3.13305	2.82657	3.32718	4.08944	4.87625	0	0
hsa-miR-22-5p	3.08665	3.0091	3.18243	0.889846	3.71792	2.0528	3.01806	0	1.6798	3.08665	3.59609	3.94065	2.4308	0	2.64418	3.0091	2.14855	3.17128	3.97185	3.57216	3.98282	3.77376	2.16861	3.29634	3.78515	0	4.00454	4.15713	3.83992	3.20381	4.50718	2.90718	3.25782	3.20381	3.52815	2.16861	3.22584	1.54232	3.21464	3.88771	3.1243	2.46634	3.51497	1.99043	1.59079	4.02336	4.32238	3.20381	3.53865
hsa-miR-2276-3p	4.44108	3.99508	4.61119	4.72992	4.58813	5.18226	4.644	4.15713	4.59932	4.0793	3.78515	3.99508	4.55271	4.22963	4.35698	4.25875	3.97185	3.94987	4.58813	3.76228	3.89843	0	4.49555	4.04693	4.03338	0	0	4.38292	0	4.15713	3.6859	4.54157	4.20473	4.09971	4.56464	4.95648	4.40389	4.8296	4.18428	4.18428	4.63326	4.644	4.18428	4.91536	4.29042	3.79625	4.23892	4.51838	4.59932
hsa-miR-2277-3p	0	0	0	0	0	0	0	0	0	0	0	0	0	0	0	0	0	0	0	0	0	0	0	0	0	0	0	0	0	0	0	0	0	0	0	0	0	0	0	0	0	0	0	0	0	0	0	0	0
hsa-miR-2277-5p	0	0	0	0	0	0	0	0	0	0	0	0	0	0	0	0	0	0	0	0	0	0	0	0	0	0	0	0	0	0	0	0	0	0	0	0	0	0	0	0	0	0	0	0	0	0	0	0	0
hsa-miR-2278	3.03096	2.97798	1.6798	0.829981	2.92059	0	0	0	0	2.26079	0	3.0091	2.22474	3.66489	2.9331	3.17128	0	3.69632	3.05666	3.05666	3.15851	0	0	0	0	0	0	0	0	0	2.23497	0	2.95601	0	2.17932	2.17932	0	1.87935	2.89522	2.56402	0	2.2939	3.49079	0	0	0	0	0	0
hsa-miR-2355-3p	0	0	0	0	0	0	0	0	0	0	0	0	0	0	0	0	0	0	0	0	0	0	0	0	0	0	0	0	0	0	0	0	0	0	0	0	0	0	0	0	0	0	0	0	0	0	0	0	0
hsa-miR-2355-5p	0	0	0	0	0	0	0	0	0	0	0	0	0	0	0	0	0	0	0	0	0	0	0	0	0	0	0	0	0	0	0	0	0	0	0	0	0	0	0	0	0	0	0	0	0	0	0	0	0
hsa-miR-2392	4.12225	3.3918	4.50718	5.55391	3.98282	5.15464	4.68591	3.54941	4.70567	4.78237	3.22584	4.0793	4.67475	3.42441	4.69643	4.16785	4.68591	4.57452	4.47414	4.37482	3.46729	4.08944	4.94321	3.70615	4.49555	4.35698	0	3.97185	4.12225	4.70567	4.32238	4.95648	4.05782	4.45144	4.61119	4.55271	4.46289	4.87625	4.32238	3.929	4.37482	4.38292	3.62981	4.75128	4.67475	3.40216	4.14363	4.35698	4.50718
hsa-miR-23a-3p	9.7824	10.396	10.8882	10.1074	11.0706	9.93217	10.2394	9.5832	10.1454	11.0706	10.5104	10.8119	10.6183	9.82066	10.1074	10.1454	10.8119	11.1443	10.4567	10.6183	10.6183	10.4567	9.7824	10.6183	10.6797	10.7487	11.2495	10.6183	10.8882	10.9829	10.7487	10.1074	10.566	10.396	10.4567	10.1454	10.8119	10.8119	10.1454	10.6797	10.7487	10.6183	10.2946	9.93217	10.6183	11.1443	11.1443	10.0145	10.6183
hsa-miR-23a-5p	0	0	0	0.968012	0	0.889846	0	0	0	0	0	0	0.968012	0	1.38197	0	1.11253	0	0	0	0	0	1.68674	0	0	0	0	0	0	2.17932	0	1.40671	0	0	0	0	0	1.35535	0	0	0	0	0	0.714804	2.69938	0	0	0	0
hsa-miR-23b-3p	8.43886	8.62775	8.89454	7.60038	9.22081	8.65961	8.32195	10.5104	8.23394	8.78053	8.38232	9.41355	8.62775	7.33416	8.43886	8.41233	8.29325	10.2946	8.29325	8.46708	8.58284	8.20646	8.97992	8.62775	9.1012	8.15264	9.1012	8.68829	8.60656	9.30579	9.00792	7.99347	8.62775	8.43886	8.46708	9.1012	8.7162	8.97992	8.29325	9.00792	8.58284	8.78053	9.16173	8.89454	8.87042	9.33353	9.00792	8.01798	8.62775
hsa-miR-23b-5p	0	0	0	0	0	0	0	0	0	0	0	0	0	0	0	0	0	0	0	0	0	0	0	0	0	0	0	0	0	0	0	0	0	0	0	0	0	0	0	0	0	0	0	0	0	0	0	0	0
hsa-miR-23c	0	0	0	0	0	0	0	0	0	0	0	0	0	0	0	0	0	0	0	0	0	0	0	0	0	0	0	0	0	0	0	0	0	0	0	0	0	0	0	0	0	0	0	0	0	0	0	0	0
hsa-miR-24-1-5p	0	0	1.52167	0	0	0	0	3.07065	0	0	0	2.20533	0	0	0	0	0	3.1243	0	0	0	0	0	0	0	0	0	0	0	0	2.44473	0	0	0	0	1.57149	0	0.252362	0	0	0	0	2.83866	0	1.02579	0	0	0	0
hsa-miR-24-2-5p	0	0	0	0	0	0	0	0	0	0	0	0	0	0	0	0	0	0	0	0	0	0	0	0	0	0	0	0	0	0	0	0	0	0	0	0	0	0	0	0	0	0	0	0	0	0	0	0	0
hsa-miR-24-3p	9.27501	10.0145	10.1941	9.22081	10.6797	9.18914	9.27501	10.1941	8.97992	10.2394	10.1941	10.0145	10.2394	9.24725	9.54502	9.68408	10.1454	10.396	9.24725	9.74602	10.0145	9.74602	9.50959	9.7136	9.93217	9.47859	10.1074	10.1074	9.5832	10.0145	10.0556	8.97992	9.7824	9.74602	9.24725	9.93217	9.61191	10.0145	9.74602	10.2394	9.85523	10.0145	9.85523	9.4456	9.7136	10.1454	10.1454	9.47859	9.82066
hsa-miR-2467-3p	0	0	0	2.40569	0	1.78414	0	0	0	1.84284	0	0	1.93574	0	0	0	2.57473	0	0	0	0	0	3.28264	0	0	0	0	0	0	0	0	2.27228	0	0	0	1.94551	0	2.20533	0	0	0	1.61433	0	1.85995	1.17953	0	0	0	0
hsa-miR-2467-5p	0	0	0	0	0	0	0	0	0	0	0	0	0	0	0	0	0	0	0	0	0	0	0	0	0	0	0	0	0	0	0	0	0	0	0	0	0	0	0	0	0	0	0	0	0	0	0	0	0
hsa-miR-25-3p	8.49452	8.26368	7.64393	8.49452	8.06565	6.93928	7.21799	8.20646	7.96776	9.07186	8.7162	7.41982	7.8713	8.97992	7.78015	8.04158	8.18112	7.84886	8.23394	8.84037	9.13224	7.89638	7.94394	7.82738	7.52539	7.82738	8.23394	7.89638	7.57824	7.68681	7.92394	8.46708	7.99347	7.78015	7.92394	7.66766	7.31075	8.06565	7.78015	7.96776	7.73163	8.58284	8.52545	7.49934	7.96776	8.43886	8.04158	8.60656	7.66766
hsa-miR-25-5p	0	0	0	0	0	0	0	0	0	0	0	0	0	0	0	0	0	0	0	0	0	0	0	0	0	0	0	0	0	0	0	0	0	0	0	0	0	0	0	0	0	0	0	0	0	0	0	0	0
hsa-miR-2681-3p	0	0	0	0	0	0	0	0	0	0	0	0	0	0	0	0	0	0	0	0	0	0	0	0	0	0	0	0	0	0	0	0	0	0	0	0	0	0	0	0	0	0	0	0	0	0	0	0	0
hsa-miR-2681-5p	0	0	0	0	0	0	0	0	0	0	0	0	0	0	0	0	0	0	0	0	0	0	0	0	0	0	0	0	0	0	0	0	0	0	0	0	0	0	0	0	0	0	0	0	0	0	0	0	0
hsa-miR-2682-3p	0	0	0	0	0	0	0	0	0	0	0	0	0	0	0	0	0	0	0	0	0	0	0	0	0	0	0	0	0	0	0	0	0	0	0	0	0	0	0	0	0	0	0	0	0	0	0	0	0
hsa-miR-2682-5p	0	0	0	0	0	0	0	0	0	0	0	0	0	0	0	0	0	0	0	0	0	0	0	0	0	0	0	0	0	0	0	0	0	0	0	0	0	0	0	0	0	0	0	0	0	0	0	0	0
hsa-miR-26a-1-3p	0	0	0	0	0	0	0	0	0	0	0	0	0	0	0	0	0	0	0	0	0	0	0	0	0	0	0	0	0	0	0	0	0	0	0	0	0	0	0	0	0	0	0	0	0	0	0	0	0
hsa-miR-26a-2-3p	0	0	0	0	0	0	0	0	0	0	0	0	0	0	0	0	0	0	0	0	0	0	0	0	0	0	0	0	0	0	0	0	0	0	0	0	0	0	0	0	0	0	0	0	0	0	0	0	0
hsa-miR-26a-5p	10.6183	10.6183	10.2946	9.27501	10.2946	10.2394	10.566	10.566	10.6797	10.566	11.0706	10.8882	9.85523	10.5104	10.2946	10.566	10.566	10.8119	10.3477	10.6797	10.3477	10.2394	10.4567	11.0706	11.2495	10.9829	10.9829	10.1941	10.8119	11.0706	10.4567	10.6183	10.8119	10.7487	10.1941	10.1074	10.8882	10.6797	10.1074	10.5104	10.5104	11.0706	10.7487	10.1074	11.0706	10.9829	10.5104	10.1941	10.2946
hsa-miR-26b-3p	0	0	0	0	0	0	0	0	0	0	0	0	0	0	0	0	0	0	0	0	0	0	0	0	0	0	0	0	0	0	0	0	0	0	0	0	0	0	0	0	0	0	0	0	0.605503	0	0	0	0
hsa-miR-26b-5p	9.7136	9.68408	8.87042	8.97992	9.07186	9.07186	9.24725	9.41355	9.61191	9.35789	9.93217	9.974	8.18112	10.0556	8.97992	9.16173	9.7824	9.93217	10.1074	9.974	9.41355	9.18914	9.07186	9.27501	9.04242	9.54502	9.6441	9.22081	9.4456	9.13224	9.74602	9.18914	9.85523	9.85523	9.4456	9.18914	9.54502	9.30579	8.74622	9.61191	9.41355	9.1012	9.7824	8.68829	9.6441	10.0145	9.41355	9.13224	8.89454
hsa-miR-27a-3p	9.47859	10.1454	11.0706	9.5832	10.8119	9.74602	9.85523	9.35789	10.1074	10.9829	10.2946	10.6183	10.4567	9.6441	9.974	9.82066	10.7487	10.6797	10.2394	10.5104	10.4567	9.974	9.33353	10.566	10.8882	10.1454	10.6797	10.6797	10.7487	10.3477	10.6797	9.5832	10.1454	10.1941	10.0556	10.0145	10.566	10.4567	9.93217	10.9829	10.1941	10.4567	10.0556	9.68408	10.0145	10.7487	10.6797	9.93217	10.566
hsa-miR-27a-5p	0	0	0	0	0	0	0	0	0	0	0	0	0	0	0	0	0	0	0	0	0	0	0	0	0	0	0	0	0	0	0	0	0	0	0	0	0	0	0	0	0	0	0	0	0	0	0	0	0
hsa-miR-27b-3p	8.20646	8.3505	9.13224	7.38002	9.13224	8.46708	8.09502	10.1454	8.3505	8.97992	8.3505	9.4456	8.81157	7.35956	8.55523	8.3505	8.32195	10.1074	8.3505	8.43886	8.62775	8.09502	9.04242	8.41233	8.92367	7.92394	8.7162	8.55523	8.32195	8.95089	9.38615	7.84886	8.43886	8.38232	8.38232	8.89454	8.60656	8.81157	8.3505	9.24725	8.41233	8.87042	9.1012	8.78053	8.74622	9.22081	8.97992	7.94394	8.7162
hsa-miR-27b-5p	0	0	0	0	0	0	0	0	0	0	0	0	0	0	0	0	0	0	0	0	0	0	0	0	0	0	0	0	0	0	0	0	0	0	0	0	0	0	0	0	0	0	0	0	0	0	0	0	0
hsa-miR-28-3p	0	0	1.09238	0	0	0	0	0	1.27439	1.42363	0	0	0	0	1.35535	0	0.617507	0	0	2.36162	2.90718	0	0	0	0	0	0	0	0	0	1.73502	0	1.8711	0	0	0	1.44918	0.233551	0	0	0	1.24998	0	0	0.889846	2.22474	0	0	0
hsa-miR-28-5p	5.08504	5.80679	5.12919	4.01504	5.55391	4.49555	5.12919	5.12919	5.2655	5.84816	5.11575	5.31687	4.36525	4.997	5.12919	5.02121	5.55391	5.59207	5.8645	6.34516	6.25006	4.997	4.47414	5.68999	5.19525	5.52617	6.13139	5.2655	5.6751	5.62954	5.96014	5.14132	5.82097	5.45797	4.87625	5.16814	5.89467	4.997	4.66423	5.79238	5.16814	5.11575	5.05521	4.30005	5.8645	6.30758	5.6177	4.78237	5.19525
hsa-miR-2861	8.3505	8.23394	9.27501	9.1012	8.52545	9.7824	9.35789	8.41233	9.35789	9.33353	7.89638	8.95089	9.18914	7.96776	9.30579	8.125	9.16173	9.07186	8.62775	8.81157	8.18112	8.58284	9.974	8.65961	9.33353	9.00792	8.43886	8.125	9.18914	9.38615	8.3505	9.38615	8.95089	8.87042	8.89454	8.74622	9.5832	9.50959	8.78053	9.18914	8.97992	8.89454	7.71174	10.1454	9.89483	8.38232	8.92367	9.00792	9.24725
hsa-miR-2909	0	0	0	0	0	0	0	0	0	0	0	0	0	0	0	0	0	0	0	0	0	0	0	0	0	0	0	0	0	0	0	0	0	0	0	0	0	0	0	0	0	0	0	0	0	0	0	0	0
hsa-miR-296-3p	0	0	0	0	0	0	0	0	0	0	0	0	0	0	0	0	0	0	0	0	0	0	0	0	0	0	0	0	0	0	0	0	0	0	0	0	0	0	0	0	0	0	0	0	0	0	0	0	0
hsa-miR-296-5p	3.42441	3.584	3.8507	4.07067	4.68591	3.78515	4.00454	3.60755	4.15713	3.929	3.584	3.22584	3.76228	3.56128	3.80625	3.28264	3.99508	3.14384	3.584	3.4137	4.43139	3.96055	4.21473	3.80625	4.24839	4.58813	4.49555	4.31147	4.27792	4.19314	3.88771	3.6859	3.18243	3.66489	4.07067	3.77376	3.8507	3.34129	3.51497	3.28264	4.20473	4.31147	3.45541	4.0793	3.35469	3.6859	3.5034	3.96055	4.20473
hsa-miR-297	0	0	0	0	0	0	0	0	0	0	0	0	0	0	0	0	0	0	0	0	0	0	0	0	0	0	0	0	0	0	0	0	0	0	0	0	0	0	0	0	0	0	0	0	0	0	0	0	0
hsa-miR-298	0	0	0	2.56402	0	1.55316	0	0	0	1.99043	0	0	1.96832	0	0	0	0.829981	0	0	2.46634	0	0	0	0	0	0	0	0	0	0	0	0	0	0	0	1.48858	0	0.644656	0	0	0	0	0	0.938807	0	0	0	0	0
hsa-miR-299-3p	0	0	0	0	0	0	0	0	0	0	0	0	0	0	0	0	0	0	0	0	0	0	0	0	0	0	0	0	0	0	2.52423	0	0	0	0	0	0	0	0	0	0	0	0	0	3.04624	2.56402	0	0	0
hsa-miR-299-5p	0	0	3.15851	0	0	0	2.58683	0	0	1.73502	0	3.87301	1.22561	0	2.4829	0	1.12139	3.6859	3.0986	3.1243	3.04624	0	0	0	3.04624	0	4.30005	0	4.29042	3.76228	4.30005	2.46634	3.07065	2.32483	2.8141	0	3.47947	0	0	3.87301	0	0	0	0	4.32238	4.40389	3.20381	0	2.72676
hsa-miR-29a-3p	10.7487	10.1941	10.0145	10.0145	10.1941	10.0556	10.4567	9.93217	10.8119	9.50959	11.1443	10.6797	9.27501	9.68408	10.6797	10.2946	10.6797	9.89483	11.0706	10.7487	8.68829	10.3477	10.1074	10.7487	10.6183	10.4567	10.7487	10.3477	10.2946	10.4567	11.0706	11.0706	10.8882	10.2946	10.8119	9.6441	10.9829	10.5104	9.41355	10.396	10.4567	9.7824	9.82066	9.5832	11.376	10.566	10.566	10.8882	9.07186
hsa-miR-29a-5p	0	0	0	0	0	0	0	0	0	0	0	0	0	0	0	0	0	0	0	0	0	0	0	0	0	0	0	0	0	0	0	0	0	0	0	0	1.41677	0	0	0	0	0	0	0	0.714804	0	0	0	0
hsa-miR-29b-1-5p	0	0	0	0	0	0	2.0528	0	0	0	0	1.94551	0	0	1.36405	0	0.481482	2.14855	2.67743	2.37374	0	0	1.46466	3.07065	0	0	0	0	0	0	1.97911	2.10008	0	0	0	0	1.38874	0	0	0	0	0	0	0	1.99043	0	2.22474	0	0
hsa-miR-29b-2-5p	0	2.497	0	0	0	0	0	0	0	0	2.75783	0	0	0	0	0	0.455397	0	0	0	0	0	0	0	0	0	0	0	0	0	0	0	0	0	0	0	0	0	0	0	0	0	0	0	0	0	0	0	0
hsa-miR-29b-3p	9.82066	11.0706	9.30579	9.35789	9.35789	9.54502	9.4456	9.4456	10.2394	8.41233	11.376	9.85523	8.58284	9.35789	9.68408	9.54502	10.2394	9.16173	10.6183	10.1454	8.78053	9.6441	9.16173	10.8119	9.82066	9.38615	9.47859	9.7824	9.16173	8.26368	9.974	9.68408	10.1074	9.82066	10.0145	9.74602	9.82066	9.6441	8.97992	9.82066	10.1074	9.74602	10.1074	9.1012	9.47859	9.89483	8.81157	9.974	9.13224
hsa-miR-29c-3p	10.8119	12.1612	10.3477	10.4567	10.396	10.1941	11.0706	10.6797	10.9829	10.1454	12.1612	11.376	9.68408	10.3477	10.7487	10.396	11.376	10.5104	11.8398	11.0706	10.396	10.6797	9.74602	11.376	10.566	10.5104	10.8882	10.7487	10.1074	9.74602	10.6183	11.8398	10.6183	11.2495	11.2495	10.8119	10.6797	9.89483	10.0145	10.1074	10.8882	10.8882	11.5217	10.0556	10.7487	10.8882	10.2946	10.3477	10.6797
hsa-miR-29c-5p	4.91536	7.38002	4.23892	4.11069	4.8899	4.16785	5.30252	5.15464	5.35762	4.29042	7.04428	5.94103	3.8507	4.80516	4.78237	4.54157	5.70557	5.55391	6.62454	5.30252	5.99119	5.19525	3.82907	6.32414	5.33185	5.66062	6.26891	5.33185	4.61119	4.35698	5.15464	6.09975	4.58813	5.79238	5.35762	5.06859	4.997	3.64277	4.48618	4.67475	5.45797	5.06859	6.53586	4.32238	5.21128	5.644	4.75128	4.03338	4.80516
hsa-miR-300	0	0	0	0	0	0	0	0	0	0	0	0	0	0	0	0	0	0	0	0	0	0	0	0	0	0	0	0	0	0	0	0	0	0	0	0	0	0	0	0	0	0	0	0	0	0	0	0	0
hsa-miR-301a-3p	5.21128	6.40361	4.68591	1.39883	5.74678	3.08665	3.82907	7.46979	3.64277	3.584	5.80679	3.91855	4.29042	5.38511	6.03174	8.26368	4.57452	6.47918	4.55271	4.42271	4.86648	5.06859	4.76255	4.71727	4.08944	4.69643	4.54157	5.03388	4.24839	4.66423	4.76255	4.27792	4.29042	4.31147	4.12225	7.89638	4.13322	5.99119	9.07186	4.96882	5.80679	6.01889	6.32414	5.79238	3.83992	4.76255	3.94987	4.05782	5.89467
hsa-miR-301a-5p	0	0	0	0	0	0	0	0	0	0	0	0	0	0	0	0	0	0	0	0	0	0	0	0	0	0	0	0	0	0	0	0	0	0	0	0	0	0	0	0	0	0	0	0	0	0	0	0	0
hsa-miR-301b-3p	0	0	0	0	0	0	0	0	0	0	2.72676	0	0	0	0	2.06822	0	0	0	0	0	0	0	0	0	0	0	0	0	0	0	0	0	0	0	1.38197	0	1.47263	2.52423	0	0	1.77481	0	0	0	0	0	0	0
hsa-miR-302a-3p	0	0	0	0	0	0	0	0	0	0	0	0	0	0	0	0	0	0	0	0	0	0	0	0	0	0	0	0	0	0	0	0	0	0	0	0	0	0	0	0	0	0	0	0	0	0	0	0	0
hsa-miR-302a-5p	0	0	0	0	0	0	0	0	0	0	0	0	0	0	0	0	0	0	0	0	0	0	0	0	0	0	0	0	0	0	0	0	0	0	0	0	0	0	0	0	0	0	0	0	0	0	0	0	0
hsa-miR-302b-3p	0	0	0	0	0	0	0	0	0	0	0	0	0	0	0	0	0	0	0	0	0	0	0	0	0	0	0	0	0	0	0	0	0	0	0	0	0	0	0	0	0	0	0	0	0	0	0	0	0
hsa-miR-302b-5p	0	0	0	0	0	0	0	0	0	0	0	0	0	0	0	0	0	0	0	0	0	0	0	0	0	0	0	0	0	0	0	0	0	0	0	0	0	0	0	0	0	0	0	0	0	0	0	0	0
hsa-miR-302c-3p	0	0	0	0	0	0	0	0	0	0	0	0	0	0	0	0	0	0	0	0	0	0	0	0	0	0	0	0	0	0	0	0	0	0	0	0	0	0	0	0	0	0	0	0	0	0	0	0	0
hsa-miR-302c-5p	0	0	0	0	0	0	0	0	0	0	0	0	0	0	0	0	0	0	0	0	0	0	0	0	0	0	0	0	0	0	0	0	0	0	0	0	0	0	0	0	0	0	0	0	0	0	0	0	0
hsa-miR-302d-3p	0	0	0	0	0	0	0	0	0	0	0	0	0	0	0	0	0	0	0	0	0	0	0	0	0	0	0	0	0	0	0	0	0	0	0	0	0	0	0	0	0	0	0	0	0	0	0	0	0
hsa-miR-302d-5p	0	0	0	0	0	0	0	0	0	0	0	0	0	0	0	0	0	0	0	0	0	0	0	0	0	0	0	0	0	0	0	0	0	0	0	0	0	0	0	0	0	0	0	0	0	0	0	0	0
hsa-miR-302e	0	0	0	0	0	0	0	0	0	0	0	0	0	0	0	0	0	0	0	0	0	0	0	0	0	0	0	0	0	0	0	0	0	0	0	0	0	0	0	0	0	0	0	0	0	0	0	0	0
hsa-miR-302f	0	0	0	0	0	0	0	0	0	0	0	0	0	0	0	0	0	0	0	0	0	0	0	0	0	0	0	0	0	0	0	0	0	0	0	0	0	0	0	0	0	0	0	0	0	0	0	0	0
hsa-miR-3064-3p	0	0	0	0	0	0	0	0	0	0	0	0	0	0	0	0	0	0	0	0	0	0	0	0	0	0	0	0	0	0	0	0	0	0	0	0	0	0	0	0	0	0	0	0	0	0	0	0	0
hsa-miR-3064-5p	0	0	0	0	0	0	0	0	0	0	0	0	0	0	0	0	0	0	0	0	0	0	0	0	0	0	0	0	0	0	0	0	0	0	0	0	0	0	0	0	0	0	0	0	0	0	0	0	0
hsa-miR-3065-3p	0	0	0	0	0	0	0	0	0	0	0	0	0	0	0	0	0	0	0	0	0	0	0	0	0	0	0	0	0	0	0	0	0	0	0	0	0	0	0	0	0	0	0	0	0	0	0	0	0
hsa-miR-3065-5p	0	0	0	0	0	0	0	0	0	0	0	0	0	0	0	0	0	0	0	0	0	0	0	0	0	0	0	0	0	0	0	0	0	0	0	0	0	0.404596	0	0	0	0	0	1.57989	0	0	0	0	0
hsa-miR-3074-3p	0	0	0	0	0	0	0	0	0	0	0	0	0	0	0	0	0	0	0	0	0	0	0	0	0	0	0	0	0	0	0	0	0	0	0	0	0	0	0	0	0	0	0	0	0	0	0	0	0
hsa-miR-3074-5p	0	0	0	0	0	0	0	0	0	0	0	0	0	0	0	0	0	0	0	0	0	0	0	0	0	0	0	0	0	0	0	0	0	0	0	0	0	0	0	0	0	0	0	0	0	0	0	0	0
hsa-miR-30a-3p	0	4.75128	3.72915	4.25875	4.36525	5.66062	7.11326	6.44244	8.01798	1.61433	8.06565	6.03174	1.53097	5.97389	4.44108	4.11069	5.51236	4.29042	7.75437	6.83651	0	3.87301	4.59932	6.7208	5.8645	7.31075	6.40361	6.85499	5.59207	5.83641	6.20104	6.64411	4.71727	4.98169	7.0056	2.66703	6.7208	3.66489	0	5.37314	5.52617	5.31687	6.66358	4.33374	6.36451	7.62266	6.83651	3.53865	3.96055
hsa-miR-30a-5p	6.36451	8.89454	7.46979	8.87042	8.125	9.22081	10.3477	10.1074	11.6672	6.93928	10.8882	9.13224	6.68243	9.41355	8.20646	8.09502	8.74622	7.54971	10.8119	10.1074	5.96014	7.52539	8.32195	10.1941	9.30579	10.1941	9.16173	10.1454	8.92367	9.1012	9.68408	9.4456	8.18112	8.58284	10.5104	6.53586	10.0145	7.62266	6.79148	8.92367	8.84037	9.30579	9.5832	8.58284	9.18914	10.8119	9.82066	7.54971	7.78015
hsa-miR-30b-3p	2.56402	3.23551	0	1.02579	0	1.01761	2.69938	3.43586	1.89769	1.91438	0	2.42082	1.91438	0	2.19032	2.4829	1.52167	2.46634	0	0	0	0	2.56402	3.78515	0	0	0	0	0	2.87442	2.27228	2.9331	0	2.0528	0	2.02252	1.70417	0.938807	0	2.68813	2.84955	1.85164	0	2.13675	2.26079	0	2.57473	0	0
hsa-miR-30b-5p	10.396	10.6797	8.125	7.33416	8.68829	8.84037	9.7136	10.2394	9.5832	9.18914	9.89483	9.50959	8.68829	10.1941	9.35789	9.61191	9.13224	8.62775	9.33353	9.18914	8.74622	8.87042	10.3477	10.8882	8.49452	9.27501	9.74602	9.13224	8.87042	9.61191	9.07186	9.50959	9.54502	9.04242	8.87042	9.22081	9.07186	8.84037	8.95089	9.35789	10.0556	9.13224	9.47859	9.974	9.54502	9.7136	9.07186	9.27501	9.85523
hsa-miR-30c-1-3p	2.28226	0	1.2048	1.54232	0	1.72819	2.26079	0	1.38874	1.35535	2.71714	2.16861	1.04896	0	1.52167	2.00268	0.686574	2.17932	2.68813	2.30564	0	0	1.55316	2.98946	2.57473	0	0	0	0	2.2139	1.6798	1.59079	2.00268	1.57149	2.01453	1.27439	1.63886	1.01011	0	2.28226	2.19032	1.40671	2.52423	1.43204	1.46466	2.27228	2.26079	3.05666	0
hsa-miR-30c-2-3p	0	0	1.62297	1.6798	0	2.28226	3.96055	3.51497	5.45797	1.57989	3.929	2.88477	1.63886	0	2.38609	2.33236	3.13305	2.44473	4.63326	3.59609	0	0	2.40569	3.91855	3.07065	4.24839	3.90734	4.03338	0	3.08665	3.77376	4.38292	2.28226	2.40569	4.01504	1.69514	3.72915	1.62297	0	2.84955	2.68813	2.39407	3.14384	2.26079	3.96055	4.75128	3.69632	0	0
hsa-miR-30c-5p	7.62266	7.78015	6.8156	7.06775	6.98317	7.75437	8.62775	8.78053	9.7136	7.54971	9.30579	8.26368	6.01889	8.58284	7.44579	7.84886	7.60038	7.0056	9.27501	8.32195	7.82738	6.98317	6.98317	8.38232	7.49934	8.43886	8.49452	8.3505	7.8713	7.75437	7.62266	7.82738	7.92394	7.68681	8.74622	6.58005	8.46708	7.31075	6.98317	7.75437	7.89638	7.89638	8.43886	7.11326	8.26368	9.5832	8.41233	6.87776	7.21799
hsa-miR-30d-3p	2.23497	3.07065	0	0	0	0	2.15789	3.42441	1.2048	0	0	0	0	2.94519	1.46466	0	0.424926	0	0	0	0	0	2.37374	3.56128	0	0	0	0	0	2.16861	1.62297	2.30564	0	0	0	1.01011	0	0	0	2.22474	2.24694	0	2.56402	1.89769	1.42363	0	0	0	0
hsa-miR-30d-5p	8.65961	9.6441	7.75437	7.41982	8.18112	7.71174	8.84037	9.33353	8.29325	8.125	9.6441	8.04158	8.26368	8.87042	8.26368	9.1012	7.17735	7.13608	7.71174	7.39603	7.41982	7.17735	8.87042	9.30579	7.78015	7.84886	8.15264	8.09502	7.28644	8.09502	7.54971	7.94394	7.31075	7.46979	7.78015	8.23394	7.28644	7.52539	7.62266	8.125	8.43886	7.71174	8.29325	8.74622	7.75437	8.01798	7.60038	7.78015	8.29325
hsa-miR-30e-3p	4.65367	4.58813	3.96055	3.32718	3.60755	4.47414	5.74678	5.02121	6.2297	4.63326	6.1831	5.47098	2.19032	5.48533	4.32238	4.21473	4.78237	4.49555	6.66358	5.82097	5.41493	4.12225	4.05782	5.41493	5.00951	6.0496	5.6751	5.4447	5.16814	5.08504	5.40002	5.35762	5.16814	4.86648	5.644	3.49079	5.68999	3.89843	3.29634	4.87625	4.70567	4.55271	5.7766	3.62981	5.34472	6.42136	5.70557	3.91855	3.584
hsa-miR-30e-5p	8.01798	7.80331	7.06775	7.0056	6.95868	7.0056	7.89638	7.84886	7.38002	8.06565	8.46708	7.8713	6.64411	8.55523	7.31075	7.78015	7.66766	7.08923	8.65961	8.20646	8.01798	7.33416	7.33416	7.54971	7.68681	7.41982	7.8713	8.06565	7.71174	7.13608	7.71174	7.24038	8.20646	7.62266	8.18112	7.06775	7.57824	7.54971	6.87776	7.52539	7.60038	7.64393	8.01798	6.87776	7.46979	8.32195	7.68681	7.46979	7.19811
hsa-miR-3115	0	0	0	0	0	0	0	0	0	0	0	0	0	0	0	0	0	0	0	0	0	0	0	0	0	0	0	0	0	0	0	0	0	0	0	0	0	0	0	0	0	0	0	0	0	0	0	0	0
hsa-miR-3116	0	0	0	0	0	0	0	0	0	0	0	0	0	0	0	0	0	0	0	0	0	0	0	0	0	0	0	0	0	0	0	0	0	0	0	0	0	0	0	0	0	0	0	0	0	0	0	0	0
hsa-miR-3117-3p	0	0	0	0	0	0	0	0	0	0	0	0	0	0	0	0	0	0	0	0	0	0	0	0	0	0	0	0	0	0	0	0	0	0	0	0	0	0	0	0	0	0	0	0	0	0	0	0	0
hsa-miR-3117-5p	0	0	0	0	0	0	0	0	0	0	0	0	0	0	0	0	0	0	0	0	0	0	0	0	0	0	0	0	0	0	0	0	0	0	0	0	0	0	0	0	0	0	0	0	0	0	0	0	0
hsa-miR-3118	0	0	0	0	0	0	0	0	0	0	0	0	0	0	0	0	0	0	0	0	0	0	0	0	0	0	0	0	0	0	0	0	0	0	0	0	0	0	0	0	0	0	0	0	0	0	0	0	0
hsa-miR-3119	0	0	0	0	0	0	0	0	0	0	0	0	0	0	0	0	0	0	0	0	0	0	0	0	0	0	0	0	0	0	0	0	0	0	0	0	0	0	0	0	0	0	0	0	0	0	0	0	0
hsa-miR-3120-3p	0	0	0	0	0	0	0	0	0	0	0	0	0	0	0	0	0	0	0	0	0	0	0	0	0	0	0	0	0	0	0	0	0	0	0	0	0	0	0	0	0	0	0	0	0	0	0	0	0
hsa-miR-3120-5p	0	0	0	0	0	0	0	0	0	0	0	0	0	0	0	0	0	0	0	0	0	0	0	0	0	0	0	0	0	0	0	0	0	0	0	0	0	0	0	0	0	0	0	0	0	0	0	0	0
hsa-miR-3121-3p	0	0	0	2.39407	0	0	0	0	0	0	0	0	0	0	0	0	0	0	0	0	0	0	0	0	0	0	0	0	0	0	0	0	0	0	0	0	0	0	0	0	0	0	0	0	0	0	0	0	0
hsa-miR-3121-5p	0	0	0	0	0	0	0	0	0	0	0	0	0	0	0	0	0	0	0	0	0	0	0	0	0	0	0	0	0	0	0	0	0	0	0	0	0	0	0	0	0	0	0	0	0	0	0	0	0
hsa-miR-3122	0	0	0	0	0	0	0	0	0	0	0	0	0	0	0	0	0	0	0	0	0	0	0	0	0	0	0	0	0	0	0	0	0	0	0	0	0	0	0	0	0	0	0	0	0	0	0	0	0
hsa-miR-3123	0	0	0	0	0	0	0	0	0	0	0	0	0	0	0	0	0	0	0	0	0	0	0	0	0	0	0	0	0	0	0	0	0	0	0	0	0	0	0	0	0	0	0	0	0	0	0	0	0
hsa-miR-3124-3p	0	0	0	0	0	0	0	0	0	0	0	0	0	0	0	0	0	0	0	0	0	0	0	0	0	0	0	0	0	0	0	0	0	0	0	0	0	0	0	0	0	0	0	0	0	0	0	0	0
hsa-miR-3124-5p	0	0	0	0	0	0	0	0	0	0	0	0	0	0	0	0	0	0	0	0	0	0	0	0	0	0	0	0	0	0	0	0	0	0	0	0	0	0	0	0	0	0	0	0	0	0	0	0	0
hsa-miR-3125	4.56464	4.42271	4.46289	4.79527	4.72992	4.39212	4.50718	4.78237	4.01504	4.27792	4.57452	4.38292	4.46289	4.42271	4.42271	4.69643	4.19314	3.82907	4.27792	4.57452	4.14363	4.38292	4.24839	4.37482	4.26865	0	0	3.929	0	3.96055	4.21473	4.47414	4.50718	4.68591	4.58813	4.62155	4.644	4.45144	4.57452	5.00951	4.04693	4.47414	4.5306	4.14363	4.65367	4.29042	5.05521	4.75128	4.21473
hsa-miR-3126-3p	0	0	0	0	0	0	0	0	0	0	0	0	0	0	0	0	0	0	0	0	0	0	0	0	0	0	0	0	0	0	0	0	0	0	0	0	0	0	0	0	0	0	0	0	0	0	0	0	0
hsa-miR-3126-5p	0	0	0	0	0	0	0	3.94987	0	0	0	0	0	0	0	0	0	0	0	0	0	0	0	0	0	0	0	0	0	0	0	0	0	0	0	0	0	0	0	0	0	0	0	0	0	0	0	0	0
hsa-miR-3127-3p	0	0	0	0	0	0	0	0	0	0	0	0	0	0	0	0	0	0	0	0	0	0	0	0	0	0	0	0	0	0	0	0	0	0	0	0	0	0	0	0	0	0	0	0	0	0	0	0	0
hsa-miR-3127-5p	4.05782	4.09971	3.83992	4.09971	4.0793	3.8507	4.22963	4.24839	3.4464	3.77376	4.51838	3.929	3.97185	4.19314	3.87301	4.41201	3.22584	3.28264	2.90718	3.77376	0	4.36525	3.71792	0	3.80625	0	0	0	0	2.36162	4.00454	3.79625	3.72915	3.62981	3.89843	4.04693	3.79625	3.77376	3.87301	4.23892	3.40216	3.83992	4.14363	3.75046	4.21473	3.62981	4.40389	3.51497	3.60755
hsa-miR-3128	0	0	0	0	0	0	0	0	0	0	0	0	0	0	0	0	0	0	0	0	0	0	0	0	0	0	0	0	0	0	0	0	0	0	0	0	0	0	0	0	0	0	0	0	0	0	0	0	0
hsa-miR-3129-3p	0	0	0	0	0	0	0	0	0	0	0	0	0	0	0	0	0	0	0	0	0	0	0	0	0	0	0	0	0	0	0	0	0	0	0	0	0	0	0	0	0	0	0	0	0	0	0	0	0
hsa-miR-3129-5p	0	0	0	0	0	0	0	0	0	0	0	0	0	0	0	0	0	0	0	0	0	0	0	0	0	0	0	0	0	0	0	0	0	0	0	0	0	0	0	0	0	0	0	0	0	0	0	0	0
hsa-miR-3130-3p	0	0	0	0	0	0	0	0	0	0	0	0	0	0	0	0	0	0	0	0	0	0	0	0	0	0	0	0	0	0	0	0	0	0	0	0	0	0	0	0	0	0	0	0	0	0	0	0	0
hsa-miR-3130-5p	0	0	0	0	0	0	0	0	0	0	0	0	0	0	0	0	0	0	0	0	0	0	0	0	0	0	0	0	0	0	0	0	0	0	0	0	0	0	0	0	0	0	0	0	0	0	0	0	0
hsa-miR-3131	0	0	1.48018	2.57473	0	4.24839	2.79084	0	1.75909	0	0	0	1.75032	0	1.63886	0	1.43204	0	3.13305	0	0	0	2.23497	0	0	0	0	0	0	0	0	2.00268	0	0	0	1.23315	1.6309	2.76618	0	0	0	1.48018	0	2.61331	2.83866	0	0	0	0
hsa-miR-3132	3.40216	4.16785	3.584	3.929	4.48618	3.43586	2.32483	5.66062	3.05666	3.76228	2.90718	2.3454	4.50718	0	3.8507	4.05782	3.379	2.65633	0	3.00055	0	4.68591	3.54941	3.28264	0	0	0	4.51838	0	2.8141	2.01453	3.1243	3.35469	3.94065	3.70615	3.64277	3.21464	3.98282	5.49861	3.90734	2.75783	3.584	2.92059	3.79625	2.38609	2.37374	3.46729	3.99508	0
hsa-miR-3133	0	0	0	0	0	0	0	0	0	0	0	0	0	0	0	0	0	0	0	0	0	0	0	0	0	0	0	0	0	0	0	0	0	0	0	0	0	0	0	0	0	0	0	0	0	0	0	0	0
hsa-miR-3134	0	0	0	0	0	0	0	0	0	0	0	0	0	0	0	0	0	0	0	0	0	0	0	0	0	0	0	0	0	0	0	0	0	0	0	0	0	0	0	0	0	0	0	0	0	0	0	0	0
hsa-miR-3135a	0	0	0	0	0	0	0	0	0	0	0	0	0	0	0	0	0	0	0	0	0	0	0	0	0	0	0	0	0	0	0	0	0	0	0	0	0	0	0	0	0	0	0	0	0	0	0	0	0
hsa-miR-3135b	6.42136	5.68999	7.54971	9.41355	6.13139	8.09502	6.66358	5.8793	7.84886	8.89454	5.8793	7.38002	8.92367	6.42136	7.73163	6.68243	8.3505	7.17735	7.78015	8.18112	6.79148	7.60038	7.99347	6.55574	7.44579	6.8156	6.36451	6.76762	6.38303	7.80331	6.89686	7.60038	7.44579	7.99347	7.62266	7.80331	7.17735	8.43886	7.26611	7.71174	6.49683	6.1831	7.06775	7.60038	7.02653	7.04428	7.0056	7.04428	6.46089
hsa-miR-3136-3p	0	0	0	0	0	0	0	0	0	0	0	0	0	0	0	0	0	0	0	0	0	0	0	0	0	0	0	0	0	0	0	0	0	0	0	0	0	0	0	0	0	0	0	0	0	0	0	0	0
hsa-miR-3136-5p	0	0	0	0	0	0	0	0	0	0	0	0	0	0	0	0	0	0	0	0	0	0	0	0	0	0	0	0	0	0	0	0	0	0	0	0	0	0	0	0	0	0	0	0	0	0	0	0	0
hsa-miR-3137	4.42271	4.18428	4.31147	4.86648	3.89843	4.8296	4.26865	4.0793	4.61119	4.70567	4.0793	4.23892	4.91536	4.32238	4.22963	4.42271	4.12225	3.64277	3.86022	3.83992	3.70615	4.42271	4.07067	3.90734	3.8507	0	0	0	0	4.0793	3.3918	3.61936	4.07067	4.33374	4.22963	4.29042	4.29042	4.22963	4.47414	4.21473	4.03338	3.94987	3.94987	4.13322	3.86022	3.96055	3.99508	4.34389	4.45144
hsa-miR-3138	3.4137	2.86086	3.78515	4.50718	0	4.69643	3.91855	0	3.71792	4.11069	0	3.52815	4.44108	0	3.77376	3.5034	4.36525	3.51497	3.78515	3.86022	0	0	4.40389	3.30612	3.56128	0	0	0	0	3.70615	3.21464	4.30005	3.584	3.82907	4.15713	4.00454	3.78515	4.47414	3.77376	3.30612	3.78515	3.61936	0	4.27792	3.97185	3.51497	3.30612	0	2.71714
hsa-miR-3139	0	0	0	0	0	0	0	0	0	0	0	0	0	0	0	0	0	0	0	0	0	0	0	0	0	0	0	0	0	0	0	0	0	0	0	0	0	0	0	0	0	0	0	0	0	0	0	0	0
hsa-miR-31-3p	0	0	3.379	0	0	0	0	0	0	2.0528	0	5.11575	1.39883	0	1.85164	0	3.01806	2.59761	0	3.23551	0	0	0	0	0	0	4.51838	0	0	2.4562	4.22963	0	2.84955	1.85995	2.40569	0	3.61936	0.392202	0	3.32718	3.22584	1.69514	0	0	3.26988	4.5306	0	0	0
hsa-miR-3140-3p	0	0	0	0	0	0	0	0	0	0	0	0	0	0	0	0	0	0	0	0	0	0	0	0	0	0	0	0	0	0	0	0	0	0	0	0	0	0	0	0	0	0	0	0	0	0	0	0	0
hsa-miR-3140-5p	0	0	0	0	0	0	0	0	0	0	0	0	0	0	0	0	0	0	0	0	0	0	0	0	0	0	0	0	0	0	0	0	0	0	0	0	0	0	0	0	0	0	0	0	0	0	0	0	0
hsa-miR-3141	5.43204	5.31687	5.6177	6.58005	5.34472	6.1831	5.76231	5.04535	6.08549	6.08549	4.50718	5.49861	6.83651	4.77296	6.00355	5.73314	6.21358	5.90977	5.34472	5.8793	5.09937	5.62954	6.60265	5.6177	5.68999	5.76231	4.65367	4.76255	5.48533	5.96014	5.70557	6.49683	5.71915	5.8645	6.01889	6.06777	5.55391	6.49683	5.56638	5.23906	6.01889	5.99119	4.70567	6.38303	5.92443	4.85399	5.11575	5.6751	5.90977
hsa-miR-3142	0	0	0	0	0	0	0	0	0	0	0	0	0	0	0	0	0	0	0	0	0	0	0	0	0	0	0	0	0	0	0	0	0	0	0	0	0	0	0	0	0	0	0	0	0	0	0	0	0
hsa-miR-3143	0	0	0	0	0	0	0	0	0	0	0	0	0	0	0	0	0	0	0	0	0	0	0	0	0	0	0	0	0	0	0	0	0	0	0	0	0	0	0	0	0	0	0	0	0	0	0	0	0
hsa-miR-3144-3p	0	0	0	0	0	0	0	0	0	0	0	0	0	0	0	0	0	0	0	0	0	0	0	0	0	0	0	0	0	0	0	0	0	0	0	0	0	0	0	0	0	0	0	0	0	0	0	0	0
hsa-miR-3144-5p	0	0	0	0	0	0	0	0	0	0	0	0	0	0	0	0	0	0	0	0	0	0	0	0	0	0	0	0	0	0	0	0	0	0	0	0	0	0	0	0	0	0	0	0	0	0	0	0	0
hsa-miR-3145-3p	0	0	0	0	0	0	0	0	0	0	0	0	0	0	0	0	0	0	0	0	0	0	0	0	0	0	0	0	0	0	0	0	0	0	0	0	0	0	0	0	0	0	0	0	0	0	0	0	0
hsa-miR-3145-5p	0	0	0	0	0	0	0	0	0	0	0	0	0	0	0	0	0	0	0	0	0	0	0	0	0	0	0	0	0	0	0	0	0	0	0	0	0	0	0	0	0	0	0	0	0	0	0	0	0
hsa-miR-3146	0	0	0	0	0	0	0	0	0	0	0	0	0	0	0	0	0	0	0	0	0	0	0	0	0	0	0	0	0	0	0	0	0	0	0	0	0	0	0	0	0	0	0	0	0	0	0	0	0
hsa-miR-3147	0	0	0	3.64277	0	1.15262	0	0	1.74155	2.2939	0	0	3.0091	0	1.92562	0	2.4829	0	0	2.84955	0	0	0	0	0	0	0	0	0	0	0	1.69514	2.3454	0	0	1.74155	0	2.8022	0	0	0	0	0	1.75909	0	0	0	0	0
hsa-miR-3148	3.17128	0	0	0	0	0	0	0	0	0	0	3.46729	2.27228	4.01504	3.05666	3.35469	0	4.38292	0	2.52423	0	0	0	0	0	0	0	0	0	0	1.8711	0	3.4464	0	0	2.23497	0	1.99043	0	0	0	2.4308	3.91855	0	0	0	0	0	0
hsa-miR-3149	4.51838	4.29042	3.01806	1.84284	4.12225	0	0	0	0	3.96055	3.76228	4.76255	4.07067	5.12919	4.49555	4.74021	1.80559	5.31687	4.02336	4.41201	4.29042	4.58813	1.71925	0	0	0	0	0	0	0	3.98282	0	4.61119	0	3.67648	3.929	0	3.87301	4.24839	3.82907	2.83866	3.75046	4.81796	0	0	0	0	0	2.84955
hsa-miR-3150a-3p	0	0	0	0	0	0	0	0	0	0	0	0	0	0	0	0	0	0	0	0	0	0	0	0	0	0	0	0	0	0	0	0	0	0	0	0	0	0	0	0	0	0	0	0	0	0	0	0	0
hsa-miR-3150a-5p	0	0	0	0	0	0	0	0	0	0	0	0	0	0	0	0	0	0	0	0	0	0	0	0	0	0	0	0	0	0	0	0	0	0	0	0	0	0	0	0	0	0	0	0	0	0	0	0	0
hsa-miR-3150b-3p	0	0	0	0	0	0	0	0	0	0	0	0	0	0	0	0	0	0	0	0	0	0	0	0	0	0	0	0	0	0	0	0	0	0	0	0	0	0	0	0	0	0	0	0	0	0	0	0	0
hsa-miR-3150b-5p	0	0	0	0	0	0	0	0	0	6.83651	0	0	0	0	0	0	0	0	0	0	0	0	0	0	0	0	0	0	0	0	0	0	0	0	0	0	0	0	0	0	0	0	0	0	0	0	0	0	0
hsa-miR-3151-5p	0	0	0	0	0	0	0	0	0	0	0	0	0	0	0	0	0	0	0	0	0	0	0	0	0	0	0	0	0	0	0	0	0	0	0	0	0	0	0	0	0	0	0	0	0	0	0	0	0
hsa-miR-3152-3p	0	0	0	0	0	0	0	0	0	0	0	0	0	0	0	0	0	0	0	0	0	0	0	0	0	0	0	0	0	0	0	0	0	0	0	0	0	0	0	0	0	0	0	0	0	0	0	0	0
hsa-miR-3152-5p	0	0	0	0	0	0	0	0	0	0	0	0	0	0	0	0	0	0	0	0	0	0	0	0	0	0	0	0	0	0	0	0	0	0	0	0	0	0	0	0	0	0	0	0	0	0	0	0	0
hsa-miR-3153	0	0	0	0	0	0	0	0	0	0	0	0	0	0	0	0	0	0	0	0	0	0	0	0	0	0	0	0	0	0	0	0	0	0	0	0	0	0	0	0	0	0	0	0	0	0	0	0	0
hsa-miR-3154	2.57473	2.87442	2.9331	4.19314	0	3.25782	0	0	3.26988	3.6538	0	0	4.04693	0	3.3171	3.42441	3.82907	2.54738	0	3.29634	0	0	3.96055	0	2.58683	0	0	0	0	3.57216	2.116	3.34129	3.3171	3.49079	2.58683	3.60755	2.82657	3.69632	3.57216	2.53354	2.90718	3.47947	0	3.8507	2.52423	0	0	0	0
hsa-miR-3155a	0	0	0	0	0	0	0	0	0	0	0	0	0	0	0	0	0	0	0	0	0	0	0	0	0	0	0	0	0	0	0	0	0	0	0	0	0	0	0	0	0	0	0	0	0	0	0	0	0
hsa-miR-3155b	0	0	0	1.70417	0	0	0	0	0	0	0	0	0	0	0	0	0	0	0	0	0	0	0	0	0	0	0	0	0	0	0	0	0	0	0	0	0	1.39883	0	0	0	0	0	0	0	0	0	0	0
hsa-miR-3156-3p	0	0	0	0	0	0	0	0	0	0	0	0	0	0	0	0	0	0	0	0	0	0	0	0	0	0	0	0	0	0	0	0	0	0	0	0	0	0	0	0	0	0	0	0	0	0	0	0	0
hsa-miR-3156-5p	4.39212	4.68591	4.94321	4.51838	4.41201	4.87625	4.79527	4.66423	4.63326	4.40389	4.39212	4.69643	4.94321	4.41201	4.74021	5.18226	4.05782	3.90734	4.30005	4.03338	3.30612	4.30005	4.79527	4.57452	4.12225	0	0	0	0	4.50718	3.94987	4.56464	4.37482	4.18428	4.57452	4.70567	4.69643	4.8899	4.58813	4.49555	4.71727	4.61119	4.54157	4.84106	4.57452	4.644	4.8296	4.70567	4.57452
hsa-miR-3157-3p	0	0	0	0	0	0	0	0	0	0	0	0	0	0	0	0	0	0	0	0	0	0	0	0	0	0	0	0	0	0	0	0	0	0	0	0	0	0	0	0	0	0	0	0	0	0	0	0	0
hsa-miR-3157-5p	0	0	0	0	0	0	0	0	0	0	0	0	0	0	0	0	0	0	0	0	0	0	0	0	0	0	0	0	0	0	0	0	0	0	0	0	0	0	0	0	0	0	0	0	0	0	0	0	0
hsa-miR-3158-3p	0	0	0	0	0	0	0	0	0	0	0	0	0	0	0	0	0	0	0	0	0	0	0	0	0	0	0	0	0	0	0	0	0	0	0	0	0	0	0	0	0	0	0	0	0	0	0	0	0
hsa-miR-3158-5p	0	0	1.99043	2.0528	2.88477	2.87442	2.46634	0	2.14855	1.85995	0	0	2.23497	0	2.39407	0	1.84284	0	3.5034	0	0	0	2.27228	0	0	0	0	0	0	2.30564	1.87935	2.42082	0	0	2.82657	1.78414	2.15789	2.33236	0	0	0	1.87935	0	2.31407	1.28369	0	0	0	0
hsa-miR-3159	0	0	0	0	0	0	0	0	0	0	0	0	0	0	0	0	0	0	0	0	0	0	0	0	0	0	0	0	0	0	0	0	0	0	0	0	0	0	0	0	0	0	0	0	0	0	0	0	0
hsa-miR-31-5p	2.95601	0	4.33374	0	3.05666	2.00268	0	0	1.73502	3.5034	0	6.14836	3.22584	0	3.52815	0	4.45144	3.87301	0	4.23892	0	0	2.32483	0	3.18243	5.04535	5.92443	0	0	4.41201	5.25096	0	4.80516	3.32718	3.86022	0	4.81796	3.11231	0	4.74021	4.76255	3.43586	0	1.84284	4.84106	5.48533	2.97798	0	0
hsa-miR-3160-3p	0	0	0	0	0	0	0	0	0	0	0	0	0	0	0	0	0	0	0	0	0	0	0	0	0	0	0	0	0	0	0	0	0	0	0	0	0	0	0	0	0	0	0	0	0	0	0	0	0
hsa-miR-3160-5p	0	0	0	0	0	0	0	0	0	0	0	0	0	0	0	0	0	0	0	0	0	0	0	0	0	0	0	0	0	0	0	0	0	0	0	0	0	0	0	0	0	0	0	0	0	0	0	0	0
hsa-miR-3161	0	0	0	2.01453	0	1.87935	0	0	0	1.97911	0	0	1.66969	0	0	0	2.497	0	0	0	0	0	0	0	0	0	0	0	0	0	0	0	0	0	0	0	0	1.72819	0	0	0	0	0	1.47263	0	0	0	0	0
hsa-miR-3162-3p	3.34129	3.8507	2.53354	1.26731	3.18243	2.57473	3.36784	3.8507	1.87935	2.14855	3.73956	2.2139	1.71925	4.05782	1.94551	2.57473	2.24694	3.19459	3.11231	2.77809	3.97185	4.46289	2.90718	3.379	3.75046	4.54157	4.79527	4.12225	4.00454	2.88477	2.17932	2.65633	2.50542	1.92562	2.57473	1.6798	2.71714	0.673405	3.59609	2.87442	3.60755	2.74824	3.47947	1.54232	2.23497	2.82657	2.8022	3.56128	3.4464
hsa-miR-3162-5p	9.22081	9.7136	9.4456	9.74602	9.50959	9.50959	9.07186	9.85523	8.95089	9.30579	9.35789	9.16173	9.7136	9.74602	9.47859	9.4456	9.04242	8.58284	9.22081	9.00792	9.16173	9.5832	8.95089	8.52545	8.68829	9.16173	8.87042	9.07186	8.89454	8.74622	8.41233	8.62775	9.07186	9.6441	9.22081	9.35789	9.24725	9.16173	9.82066	9.54502	9.35789	9.6441	9.18914	9.18914	8.65961	8.84037	9.22081	9.38615	9.1012
hsa-miR-3163	0	0	0	1.40671	0	0	0	0	0	1.38874	0	0	1.01011	0	0	0	0	0	0	0	0	0	0	0	0	0	0	0	0	0	0	0	0	0	0	0	0	1.01761	0	0	0	0	0	0	0	0	0	0	0
hsa-miR-3164	0	0	0	0	0	0	0	0	0	0	0	0	0	0	0	0	0	0	0	0	0	0	0	0	0	0	0	0	0	0	0	0	0	0	0	0	0	0	0	0	0	0	0	0	0	0	0	0	0
hsa-miR-3165	0	0	0	0	0	0	0	0	0	0	0	0	0	0	0	0	0	0	0	0	0	0	0	0	0	0	0	0	0	0	0	0	0	0	0	0	0	0	0	0	0	0	0	0	0	0	0	0	0
hsa-miR-3166	0	0	0	0	0	0	0	0	0	0	0	0	0	0	0	0	0	0	0	0	0	0	0	0	0	0	0	0	0	0	0	0	0	0	0	0	0	0	0	0	0	0	0	0	0	0	0	0	0
hsa-miR-3167	0	0	0	0	0	0	0	0	0	0	0	0	0	0	0	0	0	0	0	0	0	0	0	0	0	0	0	0	0	0	0	0	0	0	0	0	0	0	0	0	0	0	0	0	0	0	0	0	0
hsa-miR-3168	0	0	0	0	0	0	0	0	0	0	0	0	0	0	0	0	0	0	0	0	0	0	0	0	0	0	0	0	0	0	0	0	0	0	0	0	0	0	0	0	0	0	0	0	0	0	0	0	0
hsa-miR-3169	0	0	0	0	0	0	0	0	0	0	0	0	0	0	0	0	0	0	0	0	0	0	0	0	0	0	0	0	0	0	0	0	0	0	0	0	0	0	0	0	0	0	0	0	0	0	0	0	0
hsa-miR-3170	0	0	0	0	0	0	0	0	0	0	0	0	0	0	0	0	0	0	0	0	0	0	0	0	0	0	0	0	0	0	0	0	0	0	0	0	0	0	0	0	0	0	0	0	0	0	0	0	0
hsa-miR-3171	0	0	0	0	0	0	0	0	0	0	0	0	0	0	0	0	0	0	0	0	0	0	0	0	0	0	0	0	0	0	0	0	0	0	0	0	0	0	0	0	0	0	0	0	0	0	0	0	0
hsa-miR-3173-3p	0	0	0	1.93574	0	0	0	0	0	0	0	0	3.0986	0	0	0	0.780675	0	0	0	0	0	1.72819	0	0	0	0	0	0	0	0	0	0	0	0	0	0	0.46273	0	0	0	0	0	1.21242	0	0	0	0	0
hsa-miR-3173-5p	0	0	0	0	0	0	0	0	0	0	0	0	0	0	0	0	0	0	0	0	0	0	0	0	0	0	0	0	0	0	0	0	0	0	0	0	0	0	0	0	0	0	0	0	0	0	0	0	0
hsa-miR-3174	0	0	0	2.8141	0	0	0	0	0	2.87442	0	0	2.95601	0	0	0	2.4308	0	0	0	0	0	0	0	0	0	0	0	0	0	0	0	0	0	0	1.63886	0	2.2939	0	0	0	2.54738	0	2.53354	0	0	0	0	0
hsa-miR-3175	0	0	0	0	0	0	0	0	0	0	0	0	0	0	0	0	0	0	0	0	0	0	0	0	0	0	0	0	0	0	0	0	0	0	0	0	0	0	0	0	0	0	0	0	0	0	0	0	0
hsa-miR-3176	0	0	0	0	0	0	0	0	0	0	0	0	0	0	0	0	0	0	0	0	0	0	0	0	0	0	0	0	0	0	0	0	0	0	0	0	0	0	0	0	0	0	0	0	0	0	0	0	0
hsa-miR-3177-3p	0	0	0	0	0	0	0	0	0	0	0	0	0	0	0	0	0	0	0	0	0	0	0	0	0	0	0	0	0	0	0	0	0	0	0	0	0	0	0	0	0	0	0	0	0	0	0	0	0
hsa-miR-3177-5p	0	0	0	0	0	0	0	0	0	0	0	0	0	0	0	0	0	0	0	0	0	0	0	0	0	0	0	0	0	0	0	0	0	0	0	0	0	0	0	0	0	0	0	0	0	0	0	0	0
hsa-miR-3178	0	0	0	0	0	0	0	0	0	0	0	0	0	0	0	0	0	0	0	0	0	0	0	0	0	0	0	0	0	0	0	0	0	0	0	0	0	0	0	0	0	0	0	0	0	0	0	0	0
hsa-miR-3179	0	0	0	0	0	0	0	0	0	0	0	0	0	0	0	0	0	0	0	0	0	0	0	0	0	0	0	0	0	0	0	0	0	0	0	0	0	0	0	0	0	0	0	0	0	0	0	0	0
hsa-miR-3180	0	0	0	0	0	0	0	0	0	0	0	0	0	0	0	0	0	0	0	0	0	0	0	0	0	0	0	0	0	0	0	0	0	0	0	0	0	0	0	0	0	0	0	0	0	0	0	0	0
hsa-miR-3180-3p	0	0	0	0	0	0	0	0	0	0	0	0	0	0	0	0	0	0	0	0	0	0	0	0	0	0	0	0	0	0	0	0	0	0	0	0	0	1.56204	0	0	0	0	0	0	0	0	0	0	0
hsa-miR-3180-5p	0	0	0	0	0	0	0	0	0	0	0	0	0	0	0	0	1.17953	0	0	0	0	0	0	0	0	0	0	0	0	0	0	0	0	0	0	0	0	0	0	0	0	0	0	0	0	0	0	0	0
hsa-miR-3181	0	0	0	0	0	0	0	0	0	0	0	0	0	0	0	0	0	0	0	0	0	0	0	0	0	0	0	0	0	0	0	0	0	0	0	0	0	0	0	0	0	0	0	0	0	0	0	0	0
hsa-miR-3182	0	0	0	0	0	0	0	0	0	0	0	0	0	0	0	0	0	0	0	0	0	0	0	0	0	0	0	0	0	0	0	0	0	0	0	0	0	0	0	0	0	0	0	0	0	0	0	0	0
hsa-miR-3183	0	0	0	0	0	0	0	0	0	0	0	0	0	0	0	0	0	0	0	0	0	0	0	0	0	0	0	0	0	0	0	0	0	0	0	0	0	0	0	0	0	0	0	0	0	0	0	0	0
hsa-miR-3184-3p	0	0	0	0	0	0	0	0	0	0	0	0	0	0	0	0	0	0	0	0	0	0	0	0	0	0	0	0	0	0	0	0	0	0	0	0	0	0	0	0	0	0	0	0	0	0	0	0	0
hsa-miR-3184-5p	0	0	0	0	0	0	0	0	0	0	0	0	0	0	0	0	0	0	0	0	0	0	0	0	0	0	0	0	0	0	0	0	0	0	0	0	0	0	0	0	0	0	0	0	0	0	0	0	0
hsa-miR-3185	0	0	1.59079	1.17214	0	1.40671	0	0	0	0	0	0	0	0	0	0	1.01011	0	0	0	0	0	0	0	0	0	0	0	0	0	0	0	0	0	0	0	1.52167	0.780675	0	0	0	0	0	1.36405	0.756894	0	0	0	0
hsa-miR-3186-3p	0	0	0	0	0	0	0	0	0	0	0	0	0	0	0	0	0	0	0	0	0	0	0	0	0	0	0	0	0	0	0	0	0	0	0	0	0	0	0	0	0	0	0	0	0	0	0	0	0
hsa-miR-3186-5p	0	0	0	0	0	0	0	0	0	0	0	0	0	0	0	0	0	0	0	0	0	0	0	0	0	0	0	0	0	0	0	0	0	0	0	0	0	0	0	0	0	0	0	0	0	0	0	0	0
hsa-miR-3187-3p	0	0	0	0	0	0	0	0	0	0	0	0	0	0	0	0	0	0	0	0	0	0	0	0	0	0	0	0	0	0	0	0	0	0	0	0	0	0	0	0	0	0	0	0	0.76713	0	0	0	0
hsa-miR-3187-5p	0	0	0	0	0	0	0	0	0	0	0	0	0	0	0	0	0	0	0	0	0	0	0	0	0	0	0	0	0	0	0	0	0	0	0	0	0	0	0	0	0	0	0	0	0	0	0	0	0
hsa-miR-3188	5.89467	4.55271	5.68999	5.8645	6.16788	5.21128	5.6177	5.31687	5.71915	4.26865	3.21464	5.06859	5.19525	4.34389	5.6177	5.47098	5.52617	4.98169	4.67475	5.18226	5.51236	4.71727	5.4447	5.00951	5.38511	5.30252	4.74021	6.49683	5.56638	5.06859	4.55271	5.15464	5.27744	4.56464	5.47098	5.70557	6.0496	5.22753	4.72992	5.03388	5.4447	5.21128	4.56464	5.62954	5.99119	4.61119	5.16814	6.0496	5.4447
hsa-miR-3189-3p	0	0	1.32588	2.2939	0	0	0	0	0	0	0	0	1.21892	0	0	0	0.761311	0	0	0	0	0	0	0	0	0	0	0	0	0	0	0	0	1.87935	0	0	0	0.790224	0	0	0	0	0	0.884606	0	0	0	0	0
hsa-miR-3189-5p	2.497	3.929	3.3918	3.01806	3.88771	2.53354	3.78515	4.05782	2.97798	2.54738	6.0496	3.1243	2.59761	3.13305	2.76618	3.78515	0	0	0	0	0	0	0	0	0	0	0	0	0	0	0	0	0	0	0	0	0	0	0	0	0	0	0	0	0	0	0	0	0
hsa-miR-3190-3p	0	0	0	0	0	0	0	0	0	0	0	0	0	0	0	0	0	0	0	0	0	0	0	0	0	0	0	0	0	0	0	0	0	0	0	0	0	0	0	0	0	0	0	0	0	0	0	0	0
hsa-miR-3190-5p	0	0	0	0	0	0	0	0	0	0	0	0	0	0	0	0	0	0	0	0	0	0	0	0	0	0	0	0	0	0	0	0	0	0	0	0	0	0	0	0	0	0	0	0	0	0	0	0	0
hsa-miR-3191-3p	0	0	0	0	0	0	0	0	0	0	0	0	0	0	0	0	0	0	0	0	0	0	0	0	0	0	0	0	0	0	0	0	0	0	0	0	0	0	0	0	0	0	0	0	0	0	0	0	0
hsa-miR-3191-5p	0	0	0	0	0	0	0	0	0	0	0	0	0	0	0	0	0	0	0	0	0	0	0	0	0	0	0	0	0	0	0	0	0	0	0	0	0	0	0	0	0	0	0	0	0	0	0	0	0
hsa-miR-3192-5p	0	0	0	0	0	0	0	0	0	0	0	0	0	0	0	0	0	0	0	0	0	0	0	0	0	0	0	0	0	0	0	0	0	0	0	0	0	0	0	0	0	0	0	0	0	0	0	0	0
hsa-miR-3193	0	0	0	0	0	0	0	0	0	0	0	0	0	0	0	0	0	0	0	0	0	0	0	0	0	0	0	0	0	0	0	0	0	0	0	0	0	0	0	0	0	0	0	0	0	0	0	0	0
hsa-miR-3194-3p	0	0	0	0	0	0	0	0	0	0	0	0	0	0	0	0	0	0	0	0	0	0	0	0	0	0	0	0	0	0	0	0	0	0	0	0	0	0	0	0	0	0	0	0	0	0	0	0	0
hsa-miR-3194-5p	3.75046	3.6859	4.18428	5.03388	3.62981	4.76255	3.81807	2.96521	4.49555	4.41201	0	3.81807	4.59932	0	4.39212	3.89843	4.85399	4.08944	3.99508	4.08944	0	0	5.14132	4.29042	3.94065	0	0	0	0	4.39212	3.91855	4.68591	4.13322	4.40389	4.25875	4.45144	4.16785	4.90312	4.12225	3.66489	4.13322	4.21473	0	4.86648	4.90312	3.61936	3.94065	4.16785	4.29042
hsa-miR-3195	5.99119	7.26611	6.34516	6.30758	6.68243	6.91621	6.30758	7.15557	6.36451	5.80679	6.47918	6.55574	6.2297	6.68243	6.44244	6.32414	6.34516	6.28648	6.91621	6.44244	6.8156	6.95868	7.28644	6.85499	6.46089	6.95868	6.74514	7.33416	7.17735	6.8156	6.58005	7.02653	6.51422	6.89686	7.35956	6.44244	6.74514	6.32414	6.68243	6.42136	6.64411	6.7208	6.51422	6.79148	6.16788	6.74514	6.95868	6.44244	6.74514
hsa-miR-3196	7.96776	8.125	8.78053	9.7136	8.41233	8.78053	7.68681	8.26368	8.62775	9.41355	7.75437	8.15264	9.6441	7.99347	8.7162	8.49452	8.95089	8.49452	8.43886	8.68829	8.26368	8.78053	8.74622	8.06565	7.99347	8.01798	7.54971	8.01798	7.94394	8.49452	7.64393	7.89638	8.3505	9.1012	8.41233	8.41233	8.26368	8.55523	9.35789	8.43886	8.06565	8.60656	7.60038	8.97992	7.64393	7.89638	8.01798	8.65961	8.81157
hsa-miR-3197	0	0	0	0	0	0	0	0	0	0	0	0	0	0	0	0	0	0	0	0	0	0	0	0	0	0	0	0	0	0	0	0	0	0	0	0	0	0	0	0	0	0	0	0	0	0	0	0	0
hsa-miR-3198	5.96014	5.89467	6.44244	6.21358	6.06777	6.0496	6.13139	6.03174	5.68999	6.55574	6.14836	6.34516	6.13139	5.7766	7.46979	6.11691	5.48533	5.68999	5.76231	5.94103	6.00355	5.94103	5.62954	5.79238	6.28648	5.11575	5.62954	5.62954	4.90312	5.99119	6.06777	5.59207	6.62454	6.08549	6.2297	5.92443	6.1831	6.34516	6.09975	6.51422	5.62954	5.6751	6.06777	5.6751	5.80679	6.11691	6.36451	6.01889	5.92443
hsa-miR-3199	0	0	0	0	0	0	0	0	0	0	0	0	0	0	0	0	0	0	0	0	0	0	0	0	0	0	0	0	0	0	0	0	0	0	0	0	0	0	0	0	0	0	0	0	0	0	0	0	0
hsa-miR-3200-3p	0	0	0	0	0	0	0	0	0	0	0	0	0	0	0	0	0	0	0	0	0	0	0	0	0	0	0	0	0	0	0	0	0	0	0	0	0	0	0	0	0	0	0	0	0	0	0	0	0
hsa-miR-3200-5p	0	0	0	0	0	0	0	0	0	0	0	0	0	0	0	0	0	0	0	0	0	0	0	0	0	0	0	0	0	0	0	0	0	0	0	0	0	0	0	0	0	0	0	0	0	0	0	0	0
hsa-miR-3201	0	0	0	0	0	0	0	0	0	0	0	0	0	0	0	0	0	0	0	0	0	0	0	0	0	0	0	0	0	0	0	0	0	0	0	0	0	0	0	0	0	0	0	0	0	0	0	0	0
hsa-miR-3202	0	0	2.8141	2.82657	0	3.34129	2.89522	0	3.4137	2.24694	0	2.50542	3.00055	0	3.29634	2.27228	3.43586	2.74824	0	0	0	0	4.01504	3.60755	2.79084	0	0	0	0	3.59609	2.39407	3.94987	2.8141	2.31407	3.64277	3.3918	3.01806	3.91855	0	0	3.20381	3.35469	0	3.90734	3.59609	2.53354	0	0	2.97798
hsa-miR-320a	6.76762	6.42136	6.62454	7.35956	7.08923	6.64411	6.7208	7.39603	7.15557	6.53586	7.38002	7.04428	6.03174	7.80331	6.51422	6.76762	6.85499	6.46089	6.51422	6.91621	6.91621	7.02653	6.1831	7.60038	7.64393	7.26611	7.57824	7.24038	7.02653	6.89686	6.93928	7.41982	6.95868	6.55574	6.85499	6.38303	6.76762	6.70038	6.53586	7.08923	6.85499	6.34516	7.0056	6.20104	7.0056	7.39603	7.08923	6.53586	6.44244
hsa-miR-320b	6.91621	6.7208	6.89686	7.78015	7.49934	6.76762	6.85499	7.60038	7.35956	6.8156	7.73163	7.35956	6.36451	8.06565	6.70038	7.0056	7.06775	6.66358	6.74514	7.13608	7.02653	7.31075	6.14836	7.73163	7.94394	7.52539	7.78015	7.64393	7.24038	7.11326	7.33416	7.8713	7.26611	6.70038	6.95868	6.49683	6.89686	6.76762	6.74514	7.21799	7.13608	6.60265	7.21799	6.21358	7.52539	7.57824	7.49934	6.68243	6.58005
hsa-miR-320c	6.87776	6.60265	7.0056	7.68681	7.02653	7.06775	7.24038	7.33416	7.17735	6.36451	7.26611	7.33416	6.08549	7.49934	6.68243	6.79148	6.95868	6.64411	7.15557	7.0056	6.83651	6.79148	6.38303	7.44579	7.75437	7.39603	7.49934	7.08923	7.19811	7.15557	7.13608	7.96776	7.11326	6.44244	7.17735	6.66358	7.15557	7.06775	6.66358	6.91621	7.35956	6.58005	7.02653	6.95868	7.62266	7.52539	7.38002	6.8156	6.87776
hsa-miR-320d	6.98317	6.79148	6.95868	8.04158	7.35956	6.83651	6.83651	7.54971	7.41982	6.74514	7.62266	7.49934	6.14836	8.04158	6.76762	6.95868	7.24038	6.68243	6.93928	7.19811	7.06775	7.13608	6.21358	7.68681	8.09502	7.57824	7.84886	7.57824	7.21799	7.17735	7.39603	8.18112	7.38002	6.74514	6.93928	6.62454	7.0056	6.79148	6.8156	7.28644	7.15557	6.55574	7.24038	6.14836	7.92394	7.66766	7.54971	6.64411	6.42136
hsa-miR-320e	6.51422	6.2297	6.46089	7.52539	6.8156	6.28648	6.42136	7.26611	6.89686	6.30758	7.11326	7.02653	5.70557	7.52539	6.47918	6.47918	6.83651	6.36451	6.40361	6.98317	6.7208	6.76762	5.92443	7.19811	7.57824	7.02653	7.41982	7.11326	6.91621	6.7208	6.91621	7.68681	6.89686	6.38303	6.64411	6.01889	6.68243	6.42136	6.30758	7.0056	6.66358	6.06777	6.93928	5.76231	7.49934	7.46979	7.24038	6.20104	6.06777
hsa-miR-323a-3p	0	0	0	0	0	0	0	0	0	0	0	0	0	0	0	0	0	0	0	0	0	0	0	0	0	0	0	0	0	0	0	0	0	0	0	0	0	0	0	0	0	0	0	0	0	0	0	0	0
hsa-miR-323a-5p	0	0	0	0	0	0	0	0	0	0	0	0	0	0	0	0	0	0	0	0	0	0	0	0	0	0	0	0	0	0	0	0	0	0	0	0	0	0	0	0	0	0	0	0	0	0	0	0	0
hsa-miR-323b-3p	0	0	0	0	0	0	0	0	0	0	0	0	0	0	0	0	0	0	0	0	0	0	0	0	0	0	0	0	0	0	0	0	0	0	0	0	0	0	0	0	0	0	0	0	0	0	0	0	0
hsa-miR-323b-5p	0	0	0	0	0	0	0	0	0	0	0	0	0	0	0	0	0	0	0	0	0	0	0	0	0	0	0	0	0	0	0	0	0	0	0	0	0	0	0	0	0	0	0	0	0	0	0	0	0
hsa-miR-32-3p	4.69643	4.46289	3.19459	2.15789	4.30005	0	0	0	0	4.20473	3.88771	4.8296	4.25875	5.27744	4.70567	4.85399	1.48858	5.12919	4.07067	4.29042	4.16785	4.54157	1.61433	0	0	0	0	0	0	0	3.96055	1.43204	4.8296	0	3.8507	3.94987	0	3.96055	4.43139	4.02336	3.32718	3.96055	5.02121	0	0	0	0	0	3.80625
hsa-miR-324-3p	8.62775	8.52545	8.41233	7.75437	8.65961	7.19811	8.20646	8.55523	7.13608	7.73163	8.97992	7.92394	8.01798	8.49452	8.3505	7.96776	7.49934	7.35956	7.66766	7.84886	8.09502	8.3505	7.46979	7.64393	7.08923	7.17735	7.52539	7.60038	7.06775	7.02653	7.24038	6.83651	8.125	7.75437	8.29325	7.92394	8.04158	7.78015	8.89454	8.38232	7.94394	7.99347	8.46708	7.62266	7.35956	7.75437	8.20646	8.55523	8.09502
hsa-miR-324-5p	6.38303	6.00355	5.35762	3.91855	5.23906	4.66423	5.38511	5.73314	5.06859	5.94103	6.76762	5.7766	4.68591	6.64411	5.76231	6.13139	5.4447	6.01889	6.20104	6.00355	6.26891	5.28928	5.6177	6.09975	5.59207	5.56638	6.09975	5.68999	5.51236	5.73314	5.94103	5.82097	5.51236	5.52617	5.66062	5.53957	5.38511	5.79238	5.31687	5.7766	5.644	5.6177	7.13608	5.22753	5.30252	5.92443	5.92443	5.31687	5.74678
hsa-miR-325	0	0	0	0	0	0	0	0	0	0	0	0	0	0	0	0	0	0	0	0	0	0	0	0	0	0	0	0	0	0	0	0	0	0	0	0	0	0	0	0	0	0	0	0	0	0	0	0	0
hsa-miR-32-5p	4.08944	4.33374	1.78414	2.06822	3.21464	1.96832	0	3.97185	1.21242	2.88477	4.5306	1.8711	1.82738	4.47414	2.13675	2.98946	3.08665	2.52423	3.56128	3.78515	4.27792	0	3.66489	3.53865	2.4308	0	0	3.66489	3.96055	0	3.42441	0	3.97185	3.00055	2.79084	3.13305	2.22474	2.37374	2.84955	3.14384	3.67648	3.07065	4.24839	1.65023	0.638359	3.82907	2.2139	3.62981	2.66703
hsa-miR-326	0	3.28264	0	0	0	0	0	0	0	0	0	0	0	0	0	2.40569	0.62262	2.27228	0	0	0	0	0	0	0	0	0	0	0	0	0	0	0	0	0	1.03391	0	0.481482	3.25782	0	0	0	0	0	0.742969	0	0	0	0
hsa-miR-328-3p	0	0	0	0	0	0	0	0	1.48858	0	0	0	0	0	0	0	0	0	0	0	0	0	0	0	2.67743	0	0	0	0	0	1.93574	1.8711	0	0	0	0	0	0	0	0	0	0	0	0	1.6309	0	0	0	0
hsa-miR-329-3p	0	0	0	0	0	0	0	0	0	0	0	0	0	0	0	0	0	0	0	0	0	0	0	0	0	0	0	0	0	0	0	0	0	0	0	0	0	0	0	0	0	0	0	0	0	0	0	0	0
hsa-miR-330-3p	0	0	0	0	0	0	0	0	0	0	2.87442	0	0	0	0	2.30564	2.31407	0	3.52815	0	0	0	0	0	0	0	0	0	0	0	0	0	0	0	0	1.56204	0	1.00105	0	0	0	0	3.08665	0	0	0	0	0	0
hsa-miR-330-5p	0	0	0	0	0	0	0	0	0	0	0	0	0	0	0	0	0	0	0	0	0	0	0	0	0	0	0	0	0	0	0	0	0	0	0	0	0	0	0	0	0	0	0	0	0	0	0	0	0
hsa-miR-331-3p	8.09502	8.78053	7.52539	6.79148	7.75437	6.34516	7.06775	8.18112	6.76762	8.01798	8.74622	7.31075	7.24038	8.84037	7.60038	7.75437	7.71174	7.68681	7.96776	7.52539	9.18914	8.06565	7.52539	7.62266	7.19811	8.09502	8.81157	8.52545	7.78015	7.54971	8.06565	8.125	7.24038	7.38002	7.66766	8.18112	7.49934	7.68681	7.82738	7.8713	7.80331	7.8713	7.84886	6.36451	6.89686	7.49934	7.99347	6.98317	7.92394
hsa-miR-331-5p	0	0	0	0	0	0	0	0	0	0	0	0	0	0	0	0	0	0	0	0	0	0	0	0	0	0	0	0	0	0	0	0	0	1.63886	0	0.960224	0	0	0	0	0	0	0	0	0	0	0	0	0
hsa-miR-335-3p	0	0	0	0	0	0	0	0	1.21892	0	0	0	0	0	0	0	0	0	0	0	0	0	0	0	0	0	0	0	0	0	0	0	0	0	0	0.866656	1.38197	0	0	0	0	0	0	0	0	0	0	0	0
hsa-miR-335-5p	3.67648	3.90734	3.45541	0	3.34129	4.92973	4.94321	4.48618	4.84106	3.88771	4.27792	4.49555	2.17932	4.57452	3.3918	4.38292	4.76255	4.39212	4.644	4.58813	4.79527	4.57452	2.57473	4.33374	4.79527	4.65367	4.997	4.39212	4.48618	4.40389	4.58813	4.67475	4.18428	4.41201	3.04624	3.91855	4.27792	3.00055	3.70615	4.05782	4.23892	3.72915	4.75128	3.20381	5.18226	5.47098	4.38292	3.76228	3.64277
hsa-miR-337-3p	0	0	0	0	0	0	0	0	0	0	0	0	0	0	0	0	0	0	0	0	0	0	0	0	0	0	0	0	0	0	0	0	0	0	0	0	1.66969	0	0	0	0	0	0	0	2.4308	2.57473	0	0	0
hsa-miR-337-5p	0	0	1.82738	0	0	0	0	0	0	0	0	3.57216	0	0	0	0	2.54738	2.77809	0	2.4829	0	0	0	0	2.97798	0	3.94987	0	3.94065	2.95601	4.31147	2.2939	2.59761	2.497	2.38609	0	2.23497	0.485853	0	3.1243	0	0	0	0	3.929	4.12225	2.39407	0	0
hsa-miR-338-3p	2.76618	7.62266	2.4562	1.38197	3.17128	3.96055	6.08549	3.0986	6.85499	2.13675	8.60656	3.01806	3.64277	3.40216	2.94519	3.05666	3.36784	3.32718	3.28264	3.32718	4.56464	4.23892	2.65633	3.96055	5.51236	5.03388	4.19314	4.13322	4.20473	3.40216	3.23551	6.7208	3.51497	2.74824	2.97798	3.34129	5.04535	4.62155	4.45144	6.36451	4.16785	3.97185	3.77376	7.41982	4.23892	6.1831	4.47414	3.61936	3.13305
hsa-miR-338-5p	2.96521	2.4829	1.75909	1.2048	3.0986	0.960224	2.2939	2.8022	1.24998	1.40671	2.77809	2.10008	1.03391	2.96521	1.47263	2.01453	0.515778	0	0	0	0	0	0	0	0	0	0	0	0	0	0	0	2.32483	1.97911	2.116	1.36405	2.28226	0.993421	2.65633	2.94519	2.20533	1.42363	2.65633	0.80016	0.729136	2.16861	2.2939	3.07065	2.54738
hsa-miR-339-3p	2.71714	3.46729	1.96832	0.748404	2.59761	1.39883	0	2.88477	1.33945	2.02252	3.43586	2.00268	1.57149	3.0986	2.28226	1.96832	1.75032	4.59932	2.66703	2.39407	3.47947	0	1.97911	3.62981	2.53354	0	3.87301	0	0	2.22474	2.2939	2.87442	1.89769	1.62297	2.56402	2.2939	0	1.17214	3.15851	2.30564	2.2939	2.88477	3.34129	1.66969	1.18635	2.26079	2.30564	0	3.26988
hsa-miR-339-5p	2.0528	2.4562	1.13884	0.714804	2.4829	0	2.10008	2.72676	1.31776	1.29274	0	0	0.929207	2.97798	1.43204	0	1.46466	3.76228	2.65633	2.2939	3.36784	0	1.48018	0	3.15851	0	3.86022	0	0	2.06822	1.65776	2.83866	1.84284	1.52167	1.99043	0.977311	0	0.216358	2.497	2.31407	2.27228	2.32483	2.90718	0.718438	0.62262	2.20533	2.23497	0	2.68813
hsa-miR-33a-3p	0	0	0	0	0	0	0	0	0	0	0	0	0	0	0	0	0	0	0	0	0	0	0	0	0	0	0	0	0	0	0	0	0	0	0	0	0	0	0	0	0	0	0	0	0	0	0	0	0
hsa-miR-33a-5p	2.94519	3.25782	1.38197	1.00105	0	1.46466	0	3.15851	2.19032	2.44473	3.45541	0	1.14636	0	0	2.58683	0.938807	2.31407	2.83866	3.379	0	0	0	3.72915	3.01806	0	0	0	0	0	2.20533	1.78414	2.4308	0	0	3.61936	0	0.742969	0	0	0	2.14855	3.43586	0	1.27439	0	0	0	3.3918
hsa-miR-33b-3p	2.32483	3.05666	2.79084	3.13305	3.07065	2.15789	2.23497	2.75783	3.22584	2.8141	0	2.32483	3.29634	0	2.62802	2.83866	2.64418	2.116	0	2.27228	3.18243	0	3.15851	3.0986	2.74824	0	0	0	0	2.24694	1.66969	1.94551	2.08015	2.64418	2.02252	2.40569	2.4562	2.46634	2.83866	2.36162	2.32483	2.9331	0	3.13305	0.644656	2.23497	0	3.14384	3.54941
hsa-miR-33b-5p	0	0	0	0	0	0	0	0	0	0	0	1.91438	0	0	0	0	0.471878	0	0	2.42082	0	0	0	2.97798	0	0	0	0	0	0	0	0	0	0	0	0	0	0	0	0	0	0	0	0	0	0	0	0	0
hsa-miR-340-3p	2.8141	3.11231	1.44918	0	0	0	0	3.29634	1.56204	1.82738	0	2.37374	1.15262	3.25782	2.0528	2.64418	1.2048	2.68813	2.88477	2.72676	3.62981	0	0	3.19459	0	0	0	0	0	2.44473	2.65633	0	2.52423	2.14855	2.24694	2.20533	1.8711	0.80016	2.74824	2.8022	2.66703	1.84284	3.20381	1.65776	1.47263	2.86086	3.14384	0	0
hsa-miR-340-5p	5.34472	5.90977	4.72992	3.75046	4.8296	4.03338	4.48618	5.22753	4.55271	5.47098	5.18226	4.85399	4.79527	5.82097	5.30252	5.37314	5.6177	5.47098	5.02121	5.51236	6.30758	4.94321	4.67475	5.59207	4.56464	4.87625	5.30252	5.34472	5.09937	4.77296	5.8645	4.42271	5.49861	5.60535	4.95648	5.60535	4.74021	4.84106	5.35762	5.12919	5.40002	5.2655	5.6751	5.15464	4.70567	5.31687	5.22753	5.14132	5.70557
hsa-miR-342-3p	10.2394	10.2946	8.52545	8.89454	8.7162	8.62775	9.6441	10.6183	9.24725	10.0145	10.2394	9.47859	8.84037	10.1074	10.1454	10.6183	9.47859	9.61191	9.974	10.1941	10.9829	8.97992	9.4456	9.61191	9.27501	8.49452	10.2394	10.2946	8.43886	9.6441	9.1012	7.33416	10.0556	9.13224	9.5832	9.7824	9.38615	8.09502	10.7487	9.6441	8.92367	8.81157	12.0005	10.6183	8.125	9.68408	9.93217	9.68408	11.2495
hsa-miR-342-5p	4.74021	5.6177	3.43586	2.27228	3.69632	3.5034	5.04535	5.43204	5.18226	4.65367	5.92443	4.75128	2.69938	6.03174	5.41493	5.34472	5.04535	5.6751	6.14836	5.66062	6.49683	4.05782	4.61119	5.51236	4.69643	4.68591	6.20104	5.53957	4.09971	4.78237	5.16814	2.69938	5.4447	4.15713	4.997	4.44108	5.15464	3.13305	5.23906	4.8899	4.30005	3.6859	7.57824	5.11575	3.90734	5.70557	5.53957	4.21473	6.85499
hsa-miR-345-3p	0	0	3.62981	4.12225	0	4.37482	4.15713	0	3.61936	3.73956	0	3.19459	4.20473	0	4.04693	3.23551	3.90734	3.57216	2.98946	3.54941	0	0	4.68591	3.52815	3.14384	0	0	0	0	4.03338	3.0986	4.14363	3.5034	3.929	3.90734	3.96055	3.91855	4.18428	2.69938	2.66703	3.4464	3.379	0	4.57452	4.91536	0	2.66703	0	2.9331
hsa-miR-345-5p	3.98282	4.39212	3.87301	3.45541	4.31147	4.07067	3.88771	4.50718	3.72915	4.44108	6.32414	3.76228	3.73956	4.50718	3.62981	4.35698	2.44473	2.33236	3.3171	2.28226	5.02121	3.49079	1.52167	3.03096	0	0	0	0	0	0	1.91438	1.6059	1.97911	1.57989	1.91438	2.97798	1.39883	2.32483	2.98946	0	0	1.41677	2.64418	0.977311	0.544385	2.19032	2.20533	3.0986	2.61331
hsa-miR-346	0	0	0	0	0	0	0	0	0	0	0	0	0	0	0	0	0	0	0	0	0	0	0	0	0	0	0	0	0	0	0	0	0	0	0	0	0	0	0	0	0	0	0	0	0	0	0	0	0
hsa-miR-34a-3p	2.88477	3.22584	2.28226	0	3.47947	0	2.36162	0	1.85995	0	3.56128	2.90718	0	3.64277	1.79704	2.19032	2.76618	2.72676	2.94519	3.15851	0	0	0	0	2.71714	0	4.13322	0	0	2.61331	3.11231	2.53354	0	2.4829	3.00055	2.10008	2.57473	1.04244	0	3.15851	2.61331	2.26079	3.0091	1.15262	2.97798	3.1243	3.24753	0	0
hsa-miR-34a-5p	8.89454	9.1012	9.07186	7.64393	9.74602	7.8713	8.55523	7.89638	7.94394	8.60656	9.68408	9.18914	7.99347	10.1454	8.38232	8.58284	9.07186	9.04242	9.16173	9.4456	8.49452	8.43886	7.84886	8.55523	8.87042	8.65961	9.61191	9.16173	9.07186	8.125	8.89454	8.87042	8.49452	8.92367	9.13224	8.60656	8.81157	8.49452	8.125	9.50959	8.32195	8.74622	8.62775	7.99347	8.84037	9.18914	9.13224	8.26368	8.60656
hsa-miR-34b-3p	0	0	0	0	0	0	0	0	0	0	0	0	0	0	0	0	0	0	0	0	0	0	0	0	0	0	0	0	0	0	0	0	0	0	0	0	0	0	0	0	0	0	0	0	0	0	0	0	0
hsa-miR-34b-5p	4.87625	6.46089	5.47098	3.52815	6.08549	4.08944	5.31687	4.35698	4.45144	4.57452	6.2297	5.15464	4.19314	6.51422	4.84106	4.81796	5.38511	5.51236	6.44244	5.53957	4.87625	4.50718	4.09971	4.98169	5.76231	5.41493	6.28648	5.11575	5.68999	4.71727	5.6177	5.21128	5.04535	5.31687	6.30758	5.21128	5.30252	4.59932	4.75128	5.57909	4.90312	4.70567	5.30252	4.19314	5.60535	6.2297	5.60535	4.32238	4.91536
hsa-miR-34c-3p	0	0	0	1.06926	0	0	0	0	0	0	0	0	0.889846	0	0	0	0	0	0	0	0	0	0	0	0	0	0	0	0	0	0	0	0	0	0	1.01761	0	0	0	0	0	0	0	0	0	0	0	0	0
hsa-miR-34c-5p	0	4.71727	1.65776	0	0	0	3.13305	0	0	0	0	0	0	0	0	0	1.26731	2.82657	4.92973	0	0	0	0	0	4.19314	0	0	0	3.79625	2.31407	2.69938	1.72819	0	2.13675	4.27792	3.0091	2.13675	0	0	2.74824	0	0	3.26988	0	2.16861	4.63326	2.75783	0	0
hsa-miR-3529-3p	0	0	0	0	0	0	0	0	0	0	0	0	0	0	0	0	0	0	0	0	0	0	0	0	0	0	0	0	0	0	0	0	0	0	0	0	0	0	0	0	0	0	0	0	0	0	0	0	0
hsa-miR-3529-5p	0	0	0	0	0	0	0	0	0	0	0	0	0	0	0	0	0	0	0	0	0	0	0	0	0	0	0	0	0	0	0	0	0	0	0	0	0	0	0	0	0	0	0	0	0	0	0	0	0
hsa-miR-3591-3p	0	0	0	0	0	0	0	0	0	0	0	0	0	0	0	0	0	0	0	0	0	0	0	0	0	0	0	0	0	0	0	0	0	0	0	0	0	0	0	0	0	0	0	0	0	0	0	0	0
hsa-miR-3591-5p	0	0	0	0	0	0	0	0	0	0	0	0	0	0	0	0	0	0	0	0	0	0	0	0	0	0	0	0	0	0	0	0	0	0	0	0	0	0	0	0	0	0	0	0	0	0	0	0	0
hsa-miR-3605-3p	0	0	0	0	0	0	0	0	0	0	0	0	0	0	0	0	0	0	0	0	0	0	0	0	0	0	0	0	0	0	0	0	0	0	0	0	0	0	0	0	0	0	0	0	0	0	0	0	0
hsa-miR-3605-5p	3.89843	3.78515	3.73956	4.13322	3.82907	3.71792	3.57216	3.20381	3.76228	4.12225	5.31687	3.42441	4.08944	3.30612	3.61936	3.90734	2.97798	0	0	0	0	0	3.05666	0	0	0	0	0	0	0	0	0	2.4829	2.19032	0	3.05666	2.58683	3.61936	2.75783	0	0	2.71714	0	3.24753	0	0	0	0	0
hsa-miR-3606-3p	0	0	0	0	0	0	0	0	0	0	0	0	0	0	0	0	0	0	0	0	0	0	0	0	0	0	0	0	0	0	0	0	0	0	0	0	0	0	0	0	0	0	0	0	0	0	0	0	0
hsa-miR-3606-5p	0	0	0	0	0	0	0	0	0	0	0	0	0	0	0	0	0	0	0	0	0	0	0	0	0	0	0	0	0	0	0	0	0	0	0	0	0	0	0	0	0	0	0	0	0	0	0	0	0
hsa-miR-3607-3p	4.34389	3.81807	2.50542	1.41677	4.16785	1.94551	4.21473	3.82907	4.41201	3.54941	4.78237	3.13305	2.77809	4.08944	3.71792	3.18243	3.30612	3.36784	3.49079	3.34129	3.54941	3.60755	2.39407	4.58813	3.3171	4.45144	4.32238	0	3.73956	3.60755	3.5034	2.67743	3.61936	3.89843	3.43586	3.71792	4.09971	1.77481	3.32718	3.49079	4.54157	2.497	4.67475	3.15851	3.6538	4.14363	4.12225	4.11069	4.38292
hsa-miR-3607-5p	0	0	0	0	0	1.04896	0	0	0	0	0	0	0	0	0	0	0.905324	0	0	0	0	0	0	3.22584	3.88771	0	0	0	0	2.58683	1.80559	0	0	0	0	2.65633	0	0	0	0	0	0	0	1.30552	2.39407	0	0	0	0
hsa-miR-3609	0	0	0	0	0	0	0	0	0	0	0	0	0	0	0	0	0	0	0	0	0	0	0	0	0	0	0	0	0	0	0	0	0	0	0	0	0	0	0	0	0	0	0	0	1.04244	0	0	0	0
hsa-miR-3610	0	0	2.98946	2.72676	2.69938	3.89843	4.01504	0	3.86022	0	0	3.62981	2.52423	0	2.89522	0	1.89769	0	3.96055	0	0	0	3.1243	0	2.89522	0	0	0	0	0	2.86086	3.72915	2.14855	0	3.54941	2.8022	3.94065	2.57473	0	0	2.4308	2.86086	0	3.28264	3.66489	0	3.3171	0	0
hsa-miR-3611	0	0	0	0	0	0	0	0	0	0	0	0	0	0	0	0	0	0	0	0	0	0	0	0	0	0	0	0	0	0	0	0	0	0	0	0	0	0	0	0	0	0	0	0	0	0	0	0	0
hsa-miR-3612	0	0	0	0	0	0	0	0	0	0	0	0	0	0	0	0	0	0	0	0	0	0	0	0	0	0	0	0	0	0	0	0	0	0	0	0	0	0	0	0	0	0	0	0	0	0	0	0	0
hsa-miR-3613-3p	0	0	0	0	0	0	0	0	0	0	0	0	0	0	0	0	0	0	0	0	0	0	0	0	0	0	0	0	0	0	0	0	0	0	0	0	0	0	0	0	0	0	0	0	0	0	0	0	0
hsa-miR-3613-5p	0	0	0	0	0	0	0	0	0	0	0	0	0	0	0	0	0	0	0	0	0	0	0	0	0	0	0	0	0	0	0	0	0	0	0	0	0	0	0	0	0	0	0	0	0	0	0	0	0
hsa-miR-361-3p	4.92973	5.06859	4.5306	3.22584	4.96882	3.0986	3.8507	3.81807	4.68591	3.18243	4.68591	4.08944	3.45541	5.49861	4.8899	4.26865	5.00951	5.40002	4.13322	5.14132	4.55271	4.63326	4.45144	4.62155	4.72992	5.08504	5.47098	4.90312	4.45144	4.79527	4.87625	5.8793	5.15464	4.61119	5.05521	3.87301	4.54157	3.86022	3.81807	4.44108	4.14363	4.20473	5.35762	3.19459	5.16814	4.44108	4.84106	4.42271	3.90734
hsa-miR-3614-3p	0	0	0	0	0	0	0	0	0	0	0	0	0	0	0	0	0	0	0	0	0	0	0	0	0	0	0	0	0	0	0	0	0	0	0	0	0	0	0	0	0	0	0	0	0	0	0	0	0
hsa-miR-3614-5p	0	0	1.48858	2.28226	0	2.4829	0	0	0	2.4308	0	0	2.65633	0	1.57989	0	2.2939	0	0	0	0	0	2.84955	0	2.69938	0	0	0	0	0	0	0	0	0	0	0	0	2.3454	0	0	0	1.44918	0	2.497	1.68674	0	0	0	0
hsa-miR-3615	0	0	0	0	0	0	0	0	0	0	0	0	0	0	0	0	0	0	0	0	0	0	0	0	0	0	0	0	0	0	0	0	0	0	0	0	0	0	0	0	0	0	0	0	0	0	0	0	0
hsa-miR-361-5p	6.7208	6.55574	6.14836	5.05521	5.79238	5.89467	6.25006	5.79238	6.51422	6.95868	6.42136	6.93928	5.644	6.55574	6.01889	6.66358	6.68243	7.11326	6.85499	6.87776	7.71174	6.40361	6.16788	6.66358	6.8156	6.42136	7.19811	7.31075	6.68243	6.64411	7.02653	7.13608	6.34516	6.49683	6.70038	6.46089	6.55574	6.14836	6.42136	6.76762	6.28648	6.98317	8.15264	5.74678	6.79148	7.24038	6.89686	6.21358	7.15557
hsa-miR-3616-3p	0	0	0	1.87935	0	2.08015	0	0	2.76618	0	3.6538	0	0	0	0	0	0	0	0	0	0	0	0	0	0	0	0	0	0	0	0	0	0	0	0	0	0	0.389001	0	0	0	0	0	0	1.6798	3.29634	0	0	0
hsa-miR-3616-5p	0	0	0	0	0	0	0	0	0	0	0	0	0	0	0	0	0	0	0	0	0	0	0	0	0	0	0	0	0	0	0	0	0	0	0	0	0	0	0	0	0	0	0	0	0	0	0	0	0
hsa-miR-3617-3p	0	0	0	0	0	0	0	0	0	0	0	0	0	0	0	0	0	0	0	0	0	0	0	0	0	0	0	0	0	0	0	0	0	0	0	0	0	0	0	0	0	0	0	0	0	0	0	0	0
hsa-miR-3617-5p	0	0	0	0	0	0	0	0	0	0	0	0	0	0	0	0	0	0	0	0	0	0	0	0	0	0	0	0	0	0	0	0	0	0	0	0	0	0	0	0	0	0	0	0	0	0	0	0	0
hsa-miR-3618	0	0	0	0	0	0	0	0	0	0	0	0	0	0	0	0	0	0	0	0	0	0	0	0	0	0	0	0	0	0	0	0	0	0	0	0	0	0	0	0	0	0	0	0	0	0	0	0	0
hsa-miR-3619-3p	0	0	0	0	0	0	0	0	0	0	0	0	0	0	0	0	0	0	0	0	0	0	0	0	0	0	0	0	0	0	0	0	0	0	0	0	0	0	0	0	0	0	0	0	0	0	0	0	0
hsa-miR-3619-5p	0	0	0	0	0	0	0	0	0	0	0	0	0	0	0	0	0	0	0	0	0	0	0	0	0	0	0	0	0	0	0	0	0	0	0	0	0	0	0	0	0	0	0	0	0	0	0	0	0
hsa-miR-3620-3p	0	0	0	0	0	0	0	0	0	0	0	0	0	0	0	0	0	0	0	0	0	0	0	0	0	0	0	0	0	0	0	0	0	0	0	0	0	0	0	0	0	0	0	0	0	0	0	0	0
hsa-miR-3620-5p	4.38292	4.59932	4.79527	6.03174	4.84106	3.91855	4.62155	4.45144	5.38511	5.7766	4.46289	5.71915	5.73314	4.43139	5.05521	5.2655	5.68999	4.77296	5.33185	5.97389	5.04535	5.00951	3.88771	4.67475	4.25875	0	0	4.62155	0	4.8899	4.70567	4.84106	5.92443	5.82097	5.55391	5.49861	4.91536	5.45797	6.13139	5.51236	4.19314	4.56464	3.76228	5.18226	3.07065	4.67475	4.05782	4.77296	4.78237
hsa-miR-3621	0	0	0	2.20533	0	2.36162	0	0	2.79084	0	0	0	0	0	0	0	2.32483	0	0	0	0	0	2.77809	0	0	0	0	0	0	0	1.85995	2.58683	0	0	2.66703	0	1.53097	2.10008	0	0	0	0	0	2.0528	2.42082	0	0	0	0
hsa-miR-3622a-3p	0	0	0	0	0	0	0	0	0	0	0	0	0	0	0	0	0	0	0	0	0	0	0	0	0	0	0	0	0	0	0	0	0	0	0	0	0	0	0	0	0	0	0	0	0	0	0	0	0
hsa-miR-3622a-5p	0	0	0	0	0	0	0	0	0	0	0	0	0	0	0	0	0	0	0	0	0	0	0	0	0	0	0	0	0	0	0	0	0	0	0	0	0	0	0	0	0	0	0	0	0	0	0	0	0
hsa-miR-3622b-3p	0	0	0	0	0	0	0	0	0	0	0	0	0	0	0	0	0	0	0	0	0	0	0	0	0	0	0	0	0	0	0	0	0	0	0	0	0	0	0	0	0	0	0	0	0	0	0	0	0
hsa-miR-3622b-5p	0	0	0	2.84955	0	1.89769	0	0	1.53097	0	0	0	2.71714	0	1.56204	0	0.729136	0	0	0	0	0	1.8711	0	0	0	0	0	0	0	0	0	0	0	0	1.75032	0	2.03829	0	0	0	2.64418	0	1.46466	0.895777	0	0	0	0
hsa-miR-362-3p	4.67475	4.31147	4.43139	1.31776	3.23551	2.97798	4.20473	3.4464	2.39407	4.13322	4.01504	4.13322	2.20533	4.66423	4.31147	3.96055	3.83992	3.83992	4.29042	4.20473	3.59609	4.16785	4.04693	3.6538	3.89843	0	4.14363	4.35698	4.19314	3.77376	4.34389	4.40389	4.45144	4.50718	3.57216	3.07065	3.75046	3.17128	3.26988	3.97185	4.00454	3.90734	6.36451	4.15713	4.19314	4.16785	4.09971	4.46289	3.57216
hsa-miR-362-5p	3.24753	3.21464	3.52815	0	0	1.43204	3.0986	3.30612	0	3.59609	2.95601	2.83866	2.16861	3.6538	2.83866	3.97185	2.8141	2.84955	3.3918	3.0986	3.01806	3.94987	3.99508	0	3.19459	0	0	4.22963	3.80625	3.18243	3.64277	3.66489	3.05666	3.5034	2.59761	2.46634	2.37374	2.71714	3.36784	3.20381	2.86086	3.57216	5.28928	4.47414	3.22584	3.07065	3.35469	3.81807	3.30612
hsa-miR-363-3p	2.77809	2.83866	5.16814	0	4.85399	4.27792	3.89843	4.79527	4.13322	8.49452	3.87301	5.8645	1.79704	5.76231	3.49079	4.24839	5.21128	4.45144	0	6.62454	8.06565	5.35762	4.39212	4.86648	3.1243	5.94103	4.94321	6.26891	5.99119	3.89843	4.48618	1.96832	6.40361	5.33185	2.28226	0	4.71727	2.497	3.03096	6.46089	3.80625	0	2.95601	5.19525	3.15851	3.83992	3.52815	6.49683	3.3171
hsa-miR-363-5p	0	0	0	0	0	0	0	0	0	0	0	0	0	0	0	0	0	0	0	0	0	0	0	0	0	0	0	0	0	0	0	0	0	0	0	0	0	0	0	0	0	0	0	0	0	0	0	0	0
hsa-miR-3646	3.54941	3.80625	3.0091	2.83866	3.79625	3.584	2.40569	3.19459	3.25782	3.15851	3.07065	2.4562	3.40216	3.379	2.97798	3.46729	2.8022	2.53354	3.22584	3.30612	3.34129	0	2.42082	3.25782	0	0	0	0	0	2.65633	2.30564	2.20533	2.58683	2.87442	3.28264	2.96521	2.87442	2.56402	3.66489	2.97798	3.25782	3.4464	3.21464	3.17128	1.30552	2.8141	3.0986	3.40216	3.32718
hsa-miR-3648	4.29042	4.08944	4.49555	4.48618	4.91536	5.53957	4.18428	4.44108	4.77296	3.47947	3.3918	4.15713	4.40389	4.26865	4.16785	4.55271	3.98282	4.47414	5.45797	4.25875	4.42271	3.83992	5.00951	4.32238	4.42271	4.25875	0	5.05521	4.72992	4.57452	3.70615	4.90312	4.00454	3.15851	4.69643	4.69643	4.58813	4.56464	4.16785	3.69632	4.66423	4.74021	3.96055	4.98169	4.30005	4.27792	4.45144	4.61119	4.35698
hsa-miR-3649	0	0	0	0	0	0	0	0	0	0	0	0	0	0	0	0	0	0	0	0	0	0	0	0	0	0	0	0	0	0	0	0	0	0	0	0	0	0	0	0	0	0	0	0	0	0	0	0	0
hsa-miR-3650	0	0	0	0	0	0	0	0	0	0	0	0	0	0	0	0	0	0	0	0	0	0	0	0	0	0	0	0	0	0	0	0	0	0	0	0	0	0	0	0	0	0	0	0	0	0	0	0	0
hsa-miR-3651	6.79148	7.60038	6.40361	8.46708	6.89686	5.90977	7.31075	8.52545	8.84037	6.49683	7.78015	6.46089	7.28644	7.71174	6.58005	6.8156	5.80679	6.85499	6.87776	7.04428	7.11326	6.85499	7.21799	8.09502	6.62454	6.60265	7.71174	8.38232	6.64411	7.62266	7.0056	6.32414	6.79148	6.83651	6.49683	6.95868	6.46089	5.8645	7.39603	7.15557	6.98317	7.13608	7.52539	6.44244	5.94103	6.58005	6.70038	7.57824	7.41982
hsa-miR-3652	4.79527	5.60535	5.48533	5.70557	5.45797	6.25006	5.53957	5.34472	5.53957	5.12919	4.72992	5.25096	5.35762	4.79527	5.644	5.6751	5.2655	5.644	4.61119	4.78237	4.66423	5.79238	6.44244	6.00355	5.97389	5.31687	4.24839	5.09937	6.30758	5.41493	4.997	6.28648	5.40002	5.47098	5.2655	5.57909	5.11575	5.80679	5.52617	5.04535	5.8793	6.53586	4.38292	5.97389	5.89467	4.37482	5.00951	5.57909	6.25006
hsa-miR-3653-3p	7.57824	7.66766	6.47918	6.55574	7.44579	6.09975	7.82738	7.62266	6.91621	7.49934	8.04158	6.91621	7.04428	7.44579	6.64411	6.93928	6.53586	7.21799	7.31075	7.15557	7.33416	7.54971	6.64411	8.125	7.66766	8.125	7.96776	7.8713	7.54971	7.39603	7.21799	6.68243	7.04428	7.08923	7.08923	6.70038	6.79148	6.40361	6.60265	7.17735	6.62454	7.06775	6.70038	5.8793	6.60265	7.35956	7.33416	7.66766	7.28644
hsa-miR-3654	0	0	1.79704	4.23892	0	3.75046	0	0	2.36162	3.19459	0	0	3.47947	0	0	3.83992	1.93574	0	0	0	0	3.75046	1.63886	0	0	0	0	0	0	2.3454	2.13675	0	0	0	0	2.92059	0	2.74824	0	0	0	3.46729	0	2.62802	0	0	0	3.32718	0
hsa-miR-3655	0	0	0	0	0	0	0	0	0	0	0	0	0	0	0	0	0	0	0	0	0	0	0	0	0	0	0	0	0	0	0	0	0	0	0	0	0	0	0	0	0	0	0	0	0	0	0	0	0
hsa-miR-3656	6.89686	7.02653	7.71174	7.94394	7.24038	7.66766	8.01798	7.21799	7.73163	6.98317	6.53586	7.54971	7.68681	6.85499	7.21799	7.02653	7.39603	7.41982	7.35956	7.17735	7.04428	7.21799	7.78015	7.33416	7.39603	7.60038	6.93928	6.70038	7.92394	7.49934	7.41982	7.73163	6.93928	6.93928	7.73163	7.24038	7.71174	7.35956	7.33416	7.13608	7.57824	7.33416	6.47918	7.92394	8.06565	6.91621	7.57824	7.21799	7.64393
hsa-miR-3657	0	0	0	0	0	0	0	0	0	0	0	0	0	0	0	0	0	0	0	0	0	0	0	0	0	0	0	0	0	0	0	0	0	0	0	0	0	0	0	0	0	0	0	0	0	0	0	0	0
hsa-miR-3658	0	0	0	0	0	0	0	0	0	0	0	0	0	0	0	0	0	0	0	0	0	0	0	0	0	0	0	0	0	0	0	0	0	0	0	0	0	0	0	0	0	0	0	0	0	0	0	0	0
hsa-miR-3659	4.50718	5.15464	4.44108	3.94987	5.70557	4.40389	4.5306	5.62954	4.05782	4.08944	6.89686	4.31147	4.23892	4.87625	4.05782	4.84106	0	0	0	0	0	0	0	0	0	0	0	0	0	0	0	0	2.02252	3.35469	3.18243	3.15851	3.0986	2.83866	3.71792	3.94987	3.17128	3.4137	3.72915	3.08665	2.10008	3.34129	3.53865	0	0
hsa-miR-365a-3p	7.99347	9.30579	6.79148	7.08923	7.78015	7.33416	7.78015	8.38232	7.46979	8.26368	8.125	8.20646	7.41982	8.20646	7.06775	7.92394	6.76762	8.32195	7.38002	7.71174	8.46708	8.49452	7.60038	7.94394	7.26611	7.08923	8.32195	8.78053	7.11326	7.44579	7.44579	7.38002	7.52539	8.04158	7.28644	8.65961	8.41233	6.85499	8.18112	8.09502	8.09502	8.55523	9.27501	7.68681	7.54971	8.3505	8.26368	8.18112	8.15264
hsa-miR-365a-5p	0	0	0	2.61331	0	0	0	0	0	1.52167	0	0	2.64418	0	0	0	1.47263	0	0	0	0	0	0	0	0	0	0	0	0	0	0	0	0	0	0	1.28369	0	1.71925	0	0	0	0	0	1.06926	0.993421	0	0	0	0
hsa-miR-365b-5p	0	0	0	2.24694	0	0	0	0	0	0	0	0	0	0	0	0	2.89522	0	0	0	0	0	0	0	0	0	0	0	0	0	0	0	0	0	0	0	0	0.299369	0	0	0	0	0	0	0	0	0	0	0
hsa-miR-3660	2.64418	2.69938	4.01504	3.03096	3.59609	2.96521	0	0	1.62297	1.75909	0	0	2.68813	0	3.35469	2.53354	3.8507	2.30564	0	0	0	3.71792	3.13305	0	0	0	0	0	0	0	3.82907	3.42441	3.56128	4.92973	3.4137	3.90734	3.77376	4.58813	3.75046	4.12225	2.4829	2.67743	0	3.3171	1.21892	0	3.43586	0	0
hsa-miR-3661	0	0	0	0	0	0	0	0	0	0	0	0	0	0	0	0	0	0	0	0	0	0	0	0	0	0	0	0	0	0	0	0	0	0	0	0	0	0	0	0	0	0	0	0	0	0	0	0	0
hsa-miR-3662	0	0	0	0	0	0	0	0	0	0	0	0	0	0	0	0	0	0	0	0	0	0	0	0	0	0	0	0	0	0	0	0	0	0	0	0	0	0	0	0	0	0	0	0	0	0	0	0	0
hsa-miR-3663-3p	6.01889	5.70557	6.70038	6.60265	6.64411	6.74514	6.00355	5.89467	6.60265	5.33185	4.75128	6.06777	6.42136	5.31687	6.30758	5.90977	6.06777	6.0496	6.70038	6.08549	5.90977	6.11691	6.25006	6.40361	6.2297	6.2297	5.19525	6.87776	6.49683	6.34516	6.1831	6.79148	6.21358	5.41493	6.46089	6.28648	6.53586	6.66358	6.03174	5.68999	6.36451	6.11691	5.49861	6.49683	6.62454	6.36451	6.0496	6.46089	6.00355
hsa-miR-3663-5p	0	0	2.97798	2.497	0	1.75032	0	0	1.80559	2.30564	0	2.39407	1.46466	0	2.23497	3.25782	2.69938	0	0	2.497	3.23551	0	0	0	0	0	0	0	0	2.62802	0	0	2.94519	2.8022	0	0	2.06822	3.62981	3.20381	3.0091	0	0	0	2.00268	0	2.97798	2.58683	0	0
hsa-miR-3664-3p	0	0	0	0	0	0	0	0	0	0	0	0	0	0	0	0	0	0	0	0	0	0	0	0	0	0	0	0	0	0	0	0	0	0	0	0	0	0	0	0	0	0	0	0	0	0	0	0	0
hsa-miR-3664-5p	0	0	0	0	0	0	0	0	0	0	0	0	0	0	0	0	0	0	0	0	0	0	0	0	0	0	0	0	0	0	0	0	0	0	0	0	0	0	0	0	0	0	0	0	0	0	0	0	0
hsa-miR-3665	9.35789	8.87042	9.50959	9.85523	9.974	9.1012	9.16173	9.04242	9.41355	9.13224	8.15264	8.97992	9.54502	8.81157	9.50959	9.41355	9.22081	8.95089	8.87042	9.22081	9.22081	9.27501	9.68408	9.00792	9.16173	9.07186	8.62775	9.6441	9.33353	9.18914	8.65961	9.30579	9.22081	9.16173	9.27501	9.47859	9.4456	9.1012	9.33353	9.13224	9.13224	9.38615	8.65961	9.54502	9.38615	8.41233	9.33353	9.54502	9.5832
hsa-miR-3666	0	0	0	0	0	0	0	0	0	0	0	0	0	0	0	0	0	0	0	0	0	0	0	0	0	0	0	0	0	0	0	0	0	0	0	0	0	0	0	0	0	0	0	0	0	0	0	0	0
hsa-miR-3667-3p	0	0	0	0	0	0	0	0	0	0	0	0	0	0	0	0	0	0	0	0	0	0	0	0	0	0	0	0	0	0	0	0	0	0	0	0	0	0	0	0	0	0	0	0	0	0	0	0	0
hsa-miR-3667-5p	2.36162	0	3.36784	3.6538	0	4.50718	3.66489	0	3.5034	3.79625	0	3.03096	3.75046	0	3.53865	3.4137	4.35698	3.4464	0	3.53865	0	0	4.29042	0	3.43586	0	0	0	0	3.49079	3.05666	4.0793	3.46729	3.54941	3.72915	3.86022	3.43586	4.38292	0	0	3.64277	3.29634	0	4.37482	3.98282	0	0	0	3.61936
hsa-miR-3668	0	0	0	0	0	0	0	0	0	0	0	0	0	0	0	0	0	0	0	0	0	0	0	0	0	0	0	0	0	0	0	0	0	0	0	0	0	0	0	0	0	0	0	0	0	0	0	0	0
hsa-miR-3669_v20.0	0	0	0	0	0	0	0	0	0	0	0	0	0	0	0	0	0	0	0	0	0	0	0	0	0	0	0	0	0	0	0	0	0	0	0	0	0	0	0	0	0	0	0	0	0	0	0	0	0
hsa-miR-3670	0	0	0	0	0	0	0	0	0	0	0	0	0	0	0	0	0	0	0	0	0	0	0	0	0	0	0	0	0	0	0	0	0	0	0	0	0	0	0	0	0	0	0	0	0	0	0	0	0
hsa-miR-3671	0	0	0	0	0	0	0	0	0	0	0	0	0	0	0	0	0	0	0	0	0	0	0	0	0	0	0	0	0	0	0	0	0	0	0	0	0	0	0	0	0	0	0	0	0	0	0	0	0
hsa-miR-3672	0	0	0	0	0	0	0	0	0	0	0	0	0	0	0	0	0	0	0	0	0	0	0	0	0	0	0	0	0	0	0	0	0	0	0	0	0	0	0	0	0	0	0	0	0	0	0	0	0
hsa-miR-3673_v20.0	0	0	0	0	0	0	0	0	0	0	0	0	0	0	0	0	0	0	0	0	0	0	0	0	0	0	0	0	0	0	0	0	0	0	0	0	0	0	0	0	0	0	0	0	0	0	0	0	0
hsa-miR-367-3p	0	0	0	0	0	0	0	0	0	0	0	0	0	0	0	0	0	0	0	0	0	0	0	0	0	0	0	0	0	0	0	0	0	0	0	0	0	0	0	0	0	0	0	0	0	0	0	0	0
hsa-miR-3674	0	0	0	0	0	0	0	0	0	0	0	0	0	0	0	0	0	0	0	0	0	0	0	0	0	0	0	0	0	0	0	0	0	0	0	0	0	0	0	0	0	0	0	0	0	0	0	0	0
hsa-miR-3675-3p	0	0	0	0.742969	0	0	0	0	2.33236	0	0	0	0	0	0	0	1.15262	0	0	0	0	0	0	0	0	0	0	0	0	0	0	0	0	0	0	0	0	0	0	0	0	0	0	1.48018	0	0	0	0	0
hsa-miR-3675-5p	0	0	0	0	0	0	0	0	0	0	0	0	0	0	0	0	0	0	0	0	0	0	0	0	0	0	0	0	0	0	0	0	0	0	0	0	0	0	0	0	0	0	0	0	0	0	0	0	0
hsa-miR-367-5p	0	0	0	0	0	0	0	0	0	0	0	0	0	0	0	0	0	0	0	0	0	0	0	0	0	0	0	0	0	0	0	0	0	0	0	0	0	0	0	0	0	0	0	0	0	0	0	0	0
hsa-miR-3676-3p_v19.0	0	2.8022	2.71714	2.65633	3.53865	2.68813	3.18243	0	2.72676	0	0	0	2.39407	0	2.69938	2.32483	3.04624	0	3.60755	0	3.90734	3.59609	3.14384	3.3918	3.57216	4.70567	0	4.40389	0	3.45541	3.07065	2.59761	0	2.56402	2.23497	2.52423	2.67743	1.75909	0	0	2.87442	3.04624	0	2.69938	2.06822	2.497	2.4562	0	3.6538
hsa-miR-3676-5p_v19.0	8.87042	9.7824	9.41355	10.2394	9.4456	9.61191	7.8713	10.0556	8.32195	9.61191	9.07186	8.43886	9.35789	9.4456	9.74602	9.85523	10.2946	9.41355	8.95089	8.78053	8.89454	10.2946	11.376	8.60656	8.32195	8.46708	8.38232	9.41355	9.50959	9.93217	9.54502	9.7824	9.33353	10.4567	9.07186	8.55523	8.23394	10.0556	10.1941	9.5832	9.54502	9.93217	9.61191	9.22081	8.15264	8.92367	8.62775	8.84037	9.61191
hsa-miR-3677-3p	0	0	0	0	0	0	0	0	0	0	0	0	0	0	0	0	0	0	0	0	0	0	0	0	0	0	0	0	0	0	0	0	0	0	0	0	0	0	0	0	0	0	0	0	0	0	0	0	0
hsa-miR-3677-5p	0	0	0	0	0	0	0	0	0	0	0	0	0	0	0	0	0	0	0	0	0	0	0	0	0	0	0	0	0	0	0	0	0	0	0	0	0	0	0	0	0	0	0	0	0	0	0	0	0
hsa-miR-3678-3p	0	0	0	0	0	0	0	0	0	0	0	0	0	0	0	0	0	0	0	0	0	0	0	0	0	0	0	0	0	0	0	0	0	0	0	0	0	0	0	0	0	0	0	0	0	0	0	0	0
hsa-miR-3678-5p	0	0	0	0	0	0	0	0	0	0	0	0	0	0	0	0	0	0	0	0	0	0	0	0	0	0	0	0	0	0	0	0	0	0	0	0	0	0	0	0	0	0	0	0	0	0	0	0	0
hsa-miR-3679-3p	2.54738	2.66703	1.85995	1.48018	2.86086	1.66969	2.50542	0	1.93574	1.69514	0	0	1.6309	0	1.96832	0	1.41677	0	0	0	3.3171	0	2.24694	0	2.94519	4.12225	0	3.78515	0	2.33236	0	2.14855	0	1.74155	2.36162	1.65023	1.97911	0.76713	0	0	2.96521	2.0528	0	1.77481	1.32588	0	2.52423	0	2.89522
hsa-miR-3679-5p	6.70038	6.51422	6.93928	7.39603	6.21358	7.52539	7.0056	6.53586	6.79148	7.08923	6.03174	7.0056	7.52539	6.46089	7.26611	6.85499	6.8156	6.93928	6.68243	6.58005	6.09975	7.0056	7.64393	6.98317	6.85499	6.85499	6.30758	6.06777	6.85499	6.98317	6.38303	7.35956	6.74514	6.66358	7.06775	7.28644	6.93928	7.64393	6.83651	6.32414	7.08923	7.17735	6.26891	7.64393	7.19811	6.25006	6.38303	6.93928	7.33416
hsa-miR-3680-3p	0	0	0	0.82222	0	0	0	0	0	0	0	0	0	0	0	0	0	0	0	0	0	0	0	0	0	0	0	0	0	0	0	0	0	0	0	0	0	0.27639	0	0	0	0	0	0	0	0	0	0	0
hsa-miR-3680-5p	0	0	0	0	0	0	0	0	0	0	0	0	0	0	0	0	0	0	0	0	0	0	0	0	0	0	0	0	0	0	0	0	0	0	0	0	0	0	0	0	0	0	0	0	0	0	0	0	0
hsa-miR-3681-3p	0	0	0	0	0	0	0	0	0	0	0	0	0	0	0	0	0	0	0	0	0	0	0	0	0	0	0	0	0	0	0	0	0	0	0	0	0	0	0	0	0	0	0	0	0	0	0	0	0
hsa-miR-3681-5p	0	0	0	0	0	0	0	0	0	0	0	0	0	0	0	0	0	0	0	0	0	0	0	0	0	0	0	0	0	0	0	0	0	0	0	0	0	0	0	0	0	0	0	0	0	0	0	0	0
hsa-miR-3682-3p	0	0	2.65633	3.59609	0	3.379	0	0	3.00055	3.30612	0	0	3.57216	0	3.07065	0	2.66703	0	0	0	0	0	3.01806	0	0	0	0	0	0	0	0	0	0	1.66969	0	2.79084	1.57149	3.18243	2.71714	0	0	3.00055	0	3.21464	2.54738	0	0	0	0
hsa-miR-3682-5p	0	0	0	0	0	0	0	0	0	0	0	0	0	0	0	0	0	0	0	0	0	0	0	0	0	0	0	0	0	0	0	0	0	0	0	0	0	0	0	0	0	0	0	0	0	0	0	0	0
hsa-miR-3683	0	0	0	0	0	0	0	0	0	0	0	0	0	0	0	0	0	0	0	0	0	0	0	0	0	0	0	0	0	0	0	0	0	0	0	0	0	0	0	0	0	0	0	0	0	0	0	0	0
hsa-miR-3684	0	0	0	0	0	0	0	0	0	0	0	0	0	0	0	0	0	0	0	0	0	0	0	0	0	0	0	0	0	0	0	0	0	0	0	0	0	0	0	0	0	0	0	0	0	0	0	0	0
hsa-miR-3685	0	0	0	0	0	0	0	0	0	0	0	0	0	0	0	0	0	0	0	0	0	0	0	0	0	0	0	0	0	0	0	0	0	0	0	0	0	0	0	0	0	0	0	0	0	0	0	0	0
hsa-miR-3686	0	0	0	0	0	0	0	0	0	0	0	0	0	0	0	0	0	0	0	0	0	0	0	0	0	0	0	0	0	0	0	0	0	0	0	0	0	0	0	0	0	0	0	0	0	0	0	0	0
hsa-miR-3687	0	0	0	0	0	0	0	0	0	0	0	0	0	0	0	0	0	0	0	0	0	0	3.4464	0	0	0	0	0	0	2.4308	0	0	0	0	0	1.55316	0	0.617507	0	0	0	1.6059	0	1.92562	0	0	0	0	0
hsa-miR-3688-3p	0	0	0	0	0	0	0	0	0	0	0	0	0	0	0	0	0	0	0	0	0	0	0	0	0	0	0	0	0	0	0	0	0	0	0	0	0	0	0	0	0	0	0	0	0	0	0	0	0
hsa-miR-3688-5p	0	0	0	0	0	0	0	0	0	0	0	0	0	0	0	0	0	0	0	0	0	0	0	0	0	0	0	0	0	0	0	0	0	0	0	0	0	0	0	0	0	0	0	0	0	0	0	0	0
hsa-miR-3689a-3p	0	0	0	0	0	0	0	0	0	0	0	0	0	0	0	0	0	0	0	0	0	0	0	0	0	0	0	0	0	0	0	0	0	0	0	0	0	0	0	0	0	0	0	0	0	0	0	0	0
hsa-miR-3689a-5p	0	0	0	0	0	0	0	0	0	0	0	0	0	0	0	0	0	0	0	0	0	0	0	0	0	0	0	0	0	0	0	0	0	0	0	0	0	0	0	0	0	0	0	0	0	0	0	0	0
hsa-miR-3689b-3p	0	0	0	0	0	0	0	0	0	0	0	0	0	0	0	0	0	0	0	0	0	0	0	0	0	0	0	0	0	0	0	0	0	0	0	0	0	0	0	0	0	0	0	0	0	0	0	0	0
hsa-miR-3689d	0	0	0	0	0	0	0	0	0	0	0	0	0	0	0	0	0	0	0	0	0	0	0	0	0	0	0	0	0	0	0	0	0	0	0	0	0	0	0	0	0	0	0	0	0	0	0	0	0
hsa-miR-3689f	0	0	0	0	0	0	0	0	0	0	0	0	0	0	0	0	0	0	0	0	0	0	0	0	0	0	0	0	0	0	0	0	0	0	0	0	0	0	0	0	0	0	0	0	0	0	0	0	0
hsa-miR-3690	0	0	0	0	0	0	0	0	0	0	0	0	0	0	0	0	0	0	0	0	0	0	0	0	0	0	0	0	0	0	0	0	0	0	0	0	0	0	0	0	0	0	0	0	0	0	0	0	0
hsa-miR-3691-3p	0	0	0	0	0	0	0	0	0	0	0	0	0	0	0	0	0	0	0	0	0	0	0	0	0	0	0	0	0	0	0	0	0	0	0	0	0	0	0	0	0	0	0	0	0	0	0	0	0
hsa-miR-3691-5p	0	0	0	0	0	0	0	0	0	0	0	0	0	0	0	0	0	0	0	0	0	0	0	0	0	0	0	0	0	0	0	0	0	0	0	0	0	0	0	0	0	0	0	0	0	0	0	0	0
hsa-miR-3692-3p	0	0	0	0	0	0	0	0	0	0	0	0	0	0	0	0	0	0	0	0	0	0	0	0	0	0	0	0	0	0	0	0	0	0	0	0	0	0	0	0	0	0	0	0	0	0	0	0	0
hsa-miR-3692-5p	0	0	0	0	0	3.6859	0	0	0	0	0	0	0	0	0	0	0	0	0	0	0	0	0	0	0	0	0	0	0	0	1.84284	0	0	0	0	0	0	0	0	0	0	0	0	0	0	0	0	0	0
hsa-miR-369-3p	0	0	0	0	0	0	0	0	0	0	0	0	0	0	0	0	0	0	0	0	0	0	0	0	0	0	0	0	0	0	0	0	0	0	0	0	0	0	0	0	0	0	0	0	0	0	0	0	0
hsa-miR-369-5p	0	0	0	0	0	0	0	0	0	0	0	2.59761	0	0	0	0	0	0	0	0	0	0	0	0	0	0	0	0	0	0	2.77809	1.68674	0	0	0	0	0	0	0	2.64418	0	0	0	0	2.27228	2.96521	0	0	0
hsa-miR-370-3p	0	0	3.90734	3.79625	2.77809	4.30005	2.98946	0	2.30564	3.72915	0	3.70615	3.78515	0	4.43139	0	3.19459	3.46729	3.53865	3.14384	0	0	2.20533	0	4.18428	0	0	0	0	3.51497	3.8507	2.16861	3.43586	3.03096	2.9331	2.32483	2.46634	3.49079	3.0986	3.91855	0	2.03829	0	2.3454	1.77481	3.47947	3.15851	0	3.46729
hsa-miR-3713	0	0	0	2.37374	0	2.50542	0	0	0	0	0	0	1.54232	0	0	0	0	0	0	0	0	0	0	0	0	0	0	0	0	0	0	0	0	0	0	0	0	0.889846	0	0	0	0	0	1.26731	0	0	0	0	0
hsa-miR-3714	0	0	0	0	0	0	0	0	0	0	0	0	0	0	0	0	0	0	0	0	0	0	0	0	0	0	0	0	0	0	0	0	0	0	0	0	0	0	0	0	0	0	0	0	0	0	0	0	0
hsa-miR-371a-3p	0	0	0	0	0	0	0	0	0	0	0	0	0	0	0	0	0	0	0	0	0	0	0	0	0	0	0	0	0	0	0	0	0	0	0	0	0	0	0	0	0	0	0	0	0	0	0	0	0
hsa-miR-371a-5p	4.59932	4.84106	4.69643	5.51236	4.57452	4.84106	4.12225	5.4447	4.92973	4.75128	4.74021	4.59932	4.70567	4.78237	4.36525	4.49555	4.32238	4.46289	4.16785	4.31147	4.90312	4.87625	4.43139	4.68591	4.09971	4.09971	0	4.66423	4.51838	4.67475	3.89843	4.36525	4.26865	4.59932	4.78237	4.30005	4.30005	4.44108	5.19525	4.45144	4.86648	4.94321	4.72992	5.06859	4.0793	4.30005	4.37482	4.76255	5.27744
hsa-miR-371b-3p	0	0	0	0	0	0	0	0	0	0	0	0	0	0	0	0	0	0	0	0	0	0	0	0	0	0	0	0	0	0	0	0	0	0	0	0	0	0	0	0	0	0	0	0	0	0	0	0	0
hsa-miR-371b-5p	6.74514	6.28648	7.39603	7.02653	6.26891	8.06565	7.04428	6.49683	7.28644	6.85499	5.51236	6.58005	7.71174	6.2297	6.89686	6.20104	6.98317	7.26611	6.76762	6.70038	6.13139	7.28644	7.49934	6.30758	7.33416	6.83651	6.60265	5.6751	7.0056	7.21799	6.32414	7.31075	6.87776	7.02653	6.62454	6.34516	7.75437	7.15557	7.17735	7.04428	7.21799	6.76762	6.42136	8.04158	7.99347	6.47918	6.7208	7.08923	7.75437
hsa-miR-372-3p	0	0	0	0	0	0	0	0	0	0	0	0	0	0	0	0	0	0	0	0	0	0	0	0	0	0	0	0	0	0	0	0	0	0	0	0	0	0	0	0	0	0	0	0	0	0	0	0	0
hsa-miR-373-3p	0	0	0	0	0	0	0	0	0	0	0	0	0	0	0	0	0	0	0	0	0	0	0	0	0	0	0	0	0	0	0	0	0	0	0	0	0	0	0	0	0	0	0	0	0	0	0	0	0
hsa-miR-373-5p	2.84955	0	2.17932	2.4829	3.80625	1.17214	0	0	2.2939	0	0	2.26079	1.73502	0	1.97911	2.3454	1.44918	0	0	0	3.14384	0	2.2139	0	0	0	0	3.87301	0	0	2.02252	2.26079	2.16861	0	3.03096	2.15789	2.39407	1.17953	2.94519	0	2.52423	1.93574	0	1.87935	1.75032	0	2.76618	0	0
hsa-miR-374a-3p	0	0	0	0	0	0	0	0	0	0	0	0	0	0	0	0	0	0	0	0	0	0	0	0	0	0	0	0	0	0	0	0	0	0	0	0	0	0	0	0	0	0	0	0	0	0	0	0	0
hsa-miR-374a-5p	8.23394	7.82738	6.87776	6.28648	6.79148	6.11691	6.64411	7.28644	6.38303	7.41982	7.35956	6.98317	6.60265	7.73163	7.02653	7.46979	7.13608	7.24038	7.04428	7.06775	7.66766	7.49934	7.15557	7.06775	6.32414	6.44244	7.04428	8.04158	7.52539	6.68243	7.26611	6.66358	7.28644	7.11326	6.51422	7.82738	6.8156	6.68243	6.40361	6.7208	6.79148	7.41982	7.04428	6.11691	7.17735	7.38002	7.26611	7.44579	6.60265
hsa-miR-374b-3p	0	0	0	0	0	0	0	0	0	0	0	0	0	0	0	0	0	0	0	0	0	0	0	0	0	0	0	0	0	0	0	0	0	0	0	0	0	0	0	0	0	0	0	0	0	0	0	0	0
hsa-miR-374b-5p	7.24038	7.15557	5.82097	5.27744	5.644	5.14132	5.48533	5.94103	5.51236	7.11326	6.46089	6.1831	5.6751	7.0056	6.46089	6.74514	6.36451	6.20104	5.73314	6.26891	6.70038	6.68243	6.26891	5.8645	5.31687	5.84816	6.32414	7.19811	6.53586	6.01889	6.44244	5.99119	6.32414	6.42136	5.7766	7.08923	6.08549	5.644	5.89467	6.01889	6.08549	6.62454	5.84816	5.40002	6.26891	6.64411	6.26891	6.25006	5.94103
hsa-miR-374c-3p	0	0	0	0	0	0	0	0	0	0	0	0	0	0	0	0	0	0	0	0	0	0	0	0	0	0	0	0	0	0	0	0	0	0	0	0	0	0	0	0	0	0	0	0	0	0	0	0	0
hsa-miR-374c-5p	3.52815	3.47947	1.6059	0.776502	0	0	0	0	0	2.72676	2.9331	0	0	3.43586	2.4308	2.82657	1.6798	2.3454	0	0	3.22584	0	2.15789	0	0	0	0	3.83992	0	0	2.50542	1.85995	2.76618	2.38609	0	3.08665	2.14855	1.03391	0	2.61331	2.71714	2.94519	0	1.17214	2.31407	3.0986	2.69938	3.29634	0
hsa-miR-375	2.74824	7.57824	7.33416	6.13139	6.91621	5.55391	6.38303	8.74622	7.89638	5.99119	9.7136	5.6177	5.66062	7.57824	3.89843	6.46089	5.47098	6.26891	5.40002	5.06859	9.1012	3.78515	5.79238	6.16788	6.60265	0	6.98317	6.34516	5.90977	4.5306	6.51422	5.43204	6.64411	6.91621	6.76762	5.18226	3.71792	5.96014	7.54971	5.25096	5.06859	8.32195	10.5104	7.13608	6.09975	4.84106	5.74678	5.53957	7.8713
hsa-miR-376a-2-5p	0	0	0	0	0	0	0	0	0	0	0	0	0	0	0	0	0	0	0	0	0	0	0	0	0	0	0	0	0	0	0	0	0	0	0	0	0	0	0	0	0	0	0	0	0	0	0	0	0
hsa-miR-376a-3p	3.379	3.26988	5.52617	1.59079	4.71727	4.67475	5.49861	3.00055	4.75128	5.08504	4.65367	6.47918	3.96055	3.61936	5.28928	3.56128	5.56638	6.03174	5.25096	5.55391	5.2655	4.27792	2.96521	4.07067	6.26891	4.66423	6.49683	4.96882	6.42136	6.03174	6.62454	5.76231	6.06777	5.96014	5.43204	4.15713	5.8645	4.70567	3.62981	6.14836	4.87625	4.04693	3.59609	4.01504	6.91621	6.49683	5.30252	3.8507	5.05521
hsa-miR-376a-5p	0	0	0	0	0	0	0	0	0	0	0	0	0	0	0	0	0	0	0	0	0	0	0	0	0	0	0	0	0	0	1.85164	0	0	0	0	0	0	0	0	0	0	0	0	0	1.03391	0	0	0	0
hsa-miR-376b-3p	0	0	0	0	0	0	0	0	0	0	0	2.30564	0	0	0	0	0	0	0	0	0	0	0	0	0	0	0	0	0	0	2.56402	0	0	0	0	0	0	0	0	0	0	0	0	0	1.71925	2.90718	0	0	0
hsa-miR-376b-5p	0	0	0	0	0	0	0	0	0	0	0	0	0	0	0	0	0	0	0	0	0	0	0	0	0	0	0	0	0	0	0	0	0	0	0	0	0	0	0	0	0	0	0	0	0	0	0	0	0
hsa-miR-376c-3p	3.97185	3.36784	5.51236	1.32588	4.77296	4.63326	5.43204	2.98946	4.76255	5.11575	4.70567	6.44244	4.05782	3.53865	5.35762	4.08944	5.40002	5.96014	5.03388	5.6751	5.21128	4.62155	3.56128	4.41201	6.14836	5.09937	6.51422	5.23906	6.44244	5.97389	6.64411	5.68999	6.14836	5.84816	5.51236	4.24839	5.76231	4.65367	4.07067	6.20104	4.84106	4.14363	4.16785	3.97185	6.74514	6.53586	5.33185	4.19314	4.95648
hsa-miR-376c-5p	0	0	0	0	0	0	0	0	0	0	0	0	0	0	0	0	0	0	0	0	0	0	0	0	0	0	0	0	0	0	0	0	0	0	0	0	0	0	0	0	0	0	0	0	0	0	0	0	0
hsa-miR-377-3p	3.0986	0	4.77296	0	3.43586	3.69632	4.80516	0	3.90734	4.22963	3.8507	5.62954	2.53354	3.11231	4.61119	3.01806	4.42271	5.33185	4.32238	4.75128	4.05782	4.0793	2.497	3.86022	5.37314	4.43139	5.644	4.36525	5.84816	5.31687	6.0496	5.02121	5.34472	4.94321	4.65367	3.1243	5.18226	3.76228	3.34129	5.2655	4.26865	2.8141	3.35469	3.25782	5.83641	5.89467	4.8899	3.584	3.91855
hsa-miR-377-5p	0	0	0	0	0	0	0	0	0	0	0	0	0	0	0	0	0	0	0	0	0	0	0	0	0	0	0	0	0	0	0	0	0	0	0	0	0	0	0	0	0	0	0	0	0	0	0	0	0
hsa-miR-378a-3p_v19.0	7.26611	4.96882	5.53957	4.38292	5.16814	5.59207	6.51422	4.85399	5.48533	6.70038	5.60535	5.84816	5.30252	7.39603	5.94103	5.92443	5.79238	5.8645	5.6751	5.62954	6.28648	6.70038	5.66062	5.644	6.87776	6.09975	6.83651	6.95868	6.11691	6.51422	5.99119	5.84816	6.1831	6.51422	5.68999	6.2297	5.70557	6.09975	4.79527	5.83641	5.04535	5.60535	6.34516	5.84816	6.46089	6.20104	6.51422	7.02653	4.85399
hsa-miR-378a-5p	0	0	0	0	0	0	0	0	0	0	0	0	0	0	0	0	0	0	0	0	0	0	0	0	0	0	0	0	0	0	0	0	0	0	0	0	0	0	0	0	0	0	0	0	1.26731	0	0	0	0
hsa-miR-378b	0	0	2.02252	3.76228	0	3.15851	0	0	2.82657	3.83992	0	0	3.67648	0	3.15851	2.62802	3.40216	2.61331	0	2.94519	0	0	3.6538	0	0	0	0	0	0	2.42082	0	3.30612	2.62802	3.28264	2.26079	3.584	1.89769	3.54941	0	0	0	3.01806	0	3.4464	3.0091	0	2.54738	0	0
hsa-miR-378c	0	0	0	0.780675	0	0	0	0	0	0	0	0	0	0	0	0	0	0	0	0	0	0	0	0	0	0	0	0	0	0	0	0	0	0	0	0	0	0	0	0	0	0	0	0	0	0	0	0	0
hsa-miR-378d	3.07065	0	0	0	0	1.01011	2.67743	0	0	0	0	0	0	3.67648	0	0	0.836417	0	0	0	0	0	0	0	3.20381	0	0	0	0	0	0	0	0	2.27228	0	2.116	0	0.960224	0	0	0	0	0	1.04244	2.46634	0	0	0	0
hsa-miR-378e	0	0	0	0	0	0	0	0	0	0	0	0	0	0	0	0	0	0	0	0	0	0	0	0	0	0	0	0	0	0	0	0	0	0	0	0	0	0	0	0	0	0	0	0	0	0	0	0	0
hsa-miR-378f	0	0	0	2.94519	0	1.21892	0	0	1.54232	2.94519	0	0	3.07065	0	0	2.61331	2.61331	0	0	0	0	0	1.85164	0	0	0	0	0	0	0	0	1.77481	0	1.73502	0	2.50542	0	2.4308	0	0	0	0	0	2.37374	1.00105	0	0	0	0
hsa-miR-378g	0	0	0	0	0	0	0	0	0	0	0	0	0	0	0	0	0	0	0	0	0	0	0	0	0	0	0	0	0	0	0	0	0	0	0	0	0	0	0	0	0	0	0	0	0	0	0	0	0
hsa-miR-378h	0	0	0	0	0	0	0	0	0	0	0	0	0	0	0	0	0	0	0	0	0	0	0	0	0	0	0	0	0	0	0	0	0	0	0	0	0	0	0	0	0	0	0	0	0	0	0	0	0
hsa-miR-378i	6.20104	3.32718	4.39212	3.3918	4.08944	4.56464	5.47098	3.40216	4.27792	5.49861	4.42271	4.63326	4.34389	6.49683	4.79527	4.70567	4.67475	4.75128	4.45144	4.35698	5.15464	5.52617	4.42271	4.51838	5.90977	4.59932	5.82097	5.80679	4.997	5.66062	4.77296	4.74021	5.00951	5.4447	4.51838	5.28928	4.62155	5.12919	3.43586	4.81796	3.94987	4.63326	5.19525	4.997	5.25096	5.21128	5.51236	5.92443	3.40216
hsa-miR-378j	0	0	0	0	0	0	0	0	0	0	0	0	0	0	0	0	0	0	0	0	0	0	0	0	0	0	0	0	0	0	0	0	0	0	0	0	0	0	0	0	0	0	0	0	0	0	0	0	0
hsa-miR-379-3p	0	0	0	0	0	0	0	0	0	0	0	0	0	0	0	0	0	0	0	0	0	0	0	0	0	0	0	0	0	0	0	0	0	0	0	0	0	0	0	0	0	0	0	0	0	0	0	0	0
hsa-miR-379-5p	0	0	2.36162	0	0	0	2.3454	0	0	1.92562	0	3.25782	0	0	2.30564	0	1.40671	3.01806	2.87442	2.86086	0	0	0	0	3.22584	0	3.929	0	4.01504	3.07065	4.40389	1.99043	2.75783	2.39407	2.4829	0	2.4308	0.60973	0	3.36784	0	0	0	0	3.73956	4.13322	2.84955	0	0
hsa-miR-380-3p	0	0	0	0	0	0	0	0	0	0	0	0	0	0	0	0	0	0	0	0	0	0	0	0	0	0	0	0	0	0	0	0	0	0	0	0	0	0	0	0	0	0	0	0	0	0	0	0	0
hsa-miR-380-5p	0	0	0	0	0	0	0	0	0	0	0	0	0	0	0	0	0	0	0	0	0	0	0	0	0	0	0	0	0	0	0	0	0	0	0	0	0	0	0	0	0	0	0	0	0	0	0	0	0
hsa-miR-381-3p	0	0	3.67648	0	0	2.71714	3.94065	0	3.01806	3.0091	3.23551	4.74021	1.27439	0	3.67648	0	3.64277	4.33374	3.88771	3.88771	3.57216	0	0	0	4.76255	0	5.22753	0	5.15464	4.72992	5.12919	4.32238	4.16785	4.12225	3.79625	1.80559	4.19314	3.03096	0	4.56464	3.01806	2.62802	0	2.40569	5.40002	5.22753	3.88771	0	3.05666
hsa-miR-381-5p	0	0	0	0	0	0	0	0	0	0	0	0	0	0	0	0	0	0	0	0	0	0	0	0	0	0	0	0	0	0	0	0	0	0	0	0	0	0	0	0	0	0	0	0	0	0	0	0	0
hsa-miR-382-3p	0	0	0	0	0	0	0	0	0	0	0	0	0	0	0	0	0	0	0	0	0	0	0	0	0	0	0	0	0	0	0	0	0	0	0	0	0	0	0	0	0	0	0	0	0	0	0	0	0
hsa-miR-382-5p	0	0	2.66703	0	0	0	2.4308	0	0	2.16861	0	3.64277	0	0	2.50542	0	1.32588	3.05666	0	3.26988	3.0986	0	0	0	3.35469	0	0	0	3.82907	2.9331	4.44108	2.3454	2.86086	2.67743	2.8022	0	2.72676	0.761311	0	3.46729	0	0	0	0	2.95601	3.57216	3.21464	0	0
hsa-miR-383-5p	0	0	0	0	0	0	0	0	0	0	0	0	0	0	0	0	0	0	0	0	0	0	0	0	0	0	0	0	0	0	0	0	0	0	0	0	0	0	0	0	0	0	0	0	0	0	0	0	0
hsa-miR-384	0	0	0	0	0	0	0	0	0	0	0	0	0	0	0	0	0	0	0	0	0	0	0	0	0	0	0	0	0	0	0	0	0	0	0	0	0	0	0	0	0	0	0	0	0	0	0	0	0
hsa-miR-3907	5.35762	6.08549	5.38511	6.66358	5.83641	4.81796	4.58813	5.97389	5.27744	5.62954	5.30252	5.19525	5.6177	5.79238	5.53957	6.16788	5.73314	5.09937	4.72992	5.38511	5.79238	5.76231	5.11575	5.6751	4.13322	4.27792	4.0793	4.05782	4.31147	5.56638	4.71727	4.85399	5.94103	6.98317	5.4447	5.56638	6.13139	5.60535	6.49683	6.26891	5.23906	5.57909	5.25096	5.41493	4.45144	5.53957	5.6751	5.94103	5.644
hsa-miR-3908	0	0	0	0	0	0	0	0	0	0	0	0	0	0	0	0	0	0	0	0	0	0	0	0	0	0	0	0	0	0	0	0	0	0	0	0	0	0	0	0	0	0	0	0	0	0	0	0	0
hsa-miR-3909	0	0	0	0	0	0	0	0	0	0	0	0	0	0	0	0	0	0	0	0	0	0	0	0	0	0	0	0	0	0	0	0	0	0	0	0	0	0	0	0	0	0	0	0	0	0	0	0	0
hsa-miR-3910	0	0	0	0	0	0	0	0	0	0	0	0	0	0	0	0	0	0	0	0	0	0	0	0	0	0	0	0	0	0	0	0	0	0	0	0	0	0	0	0	0	0	0	0	0	0	0	0	0
hsa-miR-3911	4.81796	5.22753	5.03388	5.99119	4.46289	5.52617	4.90312	5.6177	5.59207	5.56638	6.40361	4.92973	5.48533	4.96882	4.91536	4.95648	5.05521	4.66423	4.20473	4.84106	4.69643	5.04535	5.35762	4.87625	4.58813	5.05521	0	0	4.66423	4.997	4.62155	5.22753	4.75128	5.14132	4.85399	4.77296	4.42271	5.30252	5.18226	4.68591	5.09937	5.02121	4.37482	5.30252	4.61119	4.46289	4.54157	4.90312	5.12919
hsa-miR-3912-3p	0	0	0	0	0	0	0	0	0	0	0	0	0	0	0	0	0	0	0	0	0	0	0	0	0	0	0	0	0	0	0	0	0	0	0	0	0	0	0	0	0	0	0	0	0	0	0	0	0
hsa-miR-3913-3p	0	0	0	0	0	0	0	0	0	0	0	0	0	0	0	0	0	0	0	0	0	0	0	0	0	0	0	0	0	0	0	0	0	0	0	0	0	0	0	0	0	0	0	0	0	0	0	0	0
hsa-miR-3913-5p	0	0	0	0	0	0	0	0	0	0	0	0	0	0	0	0	0	0	0	0	0	0	0	0	0	0	0	0	0	0	0	0	0	0	0	0	0	0	0	0	0	0	0	0	0	0	0	0	0
hsa-miR-3914	0	0	0	0	0	0	0	0	0	0	0	0	0	0	0	0	0	0	0	0	0	0	0	0	0	0	0	0	0	0	0	0	0	0	0	0	0	0	0	0	0	0	0	0	0	0	0	0	0
hsa-miR-3915	0	0	0	0	0	0	0	0	0	0	0	0	0	0	0	0	0	0	0	0	0	0	0	0	0	0	0	0	0	0	0	0	0	0	0	0	0	0	0	0	0	0	0	0	0	0	0	0	0
hsa-miR-3916	0	0	0	0	0	0	0	0	0	0	0	0	0	0	0	0	0	0	0	0	0	0	0	0	0	0	0	0	0	0	0	0	0	0	0	0	0	0	0	0	0	0	0	0	0	0	0	0	0
hsa-miR-3917	3.90734	3.56128	3.75046	4.40389	3.46729	4.12225	3.47947	3.72915	3.73956	4.35698	3.70615	3.36784	4.56464	0	3.96055	3.929	4.18428	4.30005	3.82907	3.87301	0	3.81807	4.92973	3.97185	0	0	0	0	0	4.04693	3.18243	4.03338	3.87301	3.4464	3.66489	4.59932	3.28264	4.26865	3.67648	2.77809	3.51497	3.79625	0	4.49555	3.584	2.44473	3.3918	4.00454	3.929
hsa-miR-3918	0	0	0	0	0	0	0	0	0	0	0	0	0	0	0	0	0	0	0	0	0	0	0	0	0	0	0	0	0	0	0	0	0	0	0	0	0	0	0	0	0	0	0	0	0	0	0	0	0
hsa-miR-3919	0	0	0	1.63886	0	0	0	0	0	0	0	0	0	0	0	0	0	0	0	0	0	0	0	0	0	0	0	0	0	0	0	0	0	0	0	0	0	0	0	0	0	0	0	0	0	0	0	0	0
hsa-miR-3920	0	0	0	0	0	0	0	0	0	0	0	0	0	0	0	0	0	0	0	0	0	0	0	0	0	0	0	0	0	0	0	0	0	0	0	0	0	0	0	0	0	0	0	0	0	0	0	0	0
hsa-miR-3921	0	0	0	0	0	0	0	0	0	0	0	0	0	0	0	0	0	0	0	0	0	0	0	0	0	0	0	0	0	0	0	0	0	0	0	0	0	0	0	0	0	0	0	0	0	0	0	0	0
hsa-miR-3922-3p	0	0	0	0	0	0	0	0	0	0	0	0	0	0	0	0	0	0	0	0	0	0	0	0	0	0	0	0	0	0	0	0	0	0	0	0	0	0	0	0	0	0	0	0	0	0	0	0	0
hsa-miR-3922-5p	0	0	0	0	0	0	0	0	0	0	0	0	0	0	0	0	0	0	0	0	0	0	0	0	0	0	0	0	0	0	0	0	0	0	0	0	0	0	0	0	0	0	0	0	0	0	0	0	0
hsa-miR-3923	0	0	0	0	0	0	0	0	0	0	0	0	0	0	0	0	0	0	0	0	0	0	0	0	0	0	0	0	0	0	0	0	0	0	0	0	0	0	0	0	0	0	0	0	0	0	0	0	0
hsa-miR-3924	0	0	0	0	0	0	0	0	0	0	0	0	0	0	0	0	0	0	0	0	0	0	0	0	0	0	0	0	0	0	0	0	0	0	0	0	0	0	0	0	0	0	0	0	0	0	0	0	0
hsa-miR-3925-3p	0	0	0	0	0	0	0	0	0	0	0	0	0	0	0	0	0	0	0	0	0	0	0	0	0	0	0	0	0	0	0	0	0	0	0	0	0	0	0	0	0	0	0	0	0	0	0	0	0
hsa-miR-3925-5p	0	0	0	0	0	0	0	0	0	0	0	0	0	0	0	0	0	0	0	0	0	0	0	0	0	0	0	0	0	0	0	0	0	0	0	0	0	0	0	0	0	0	0	0	0	0	0	0	0
hsa-miR-3926	3.584	3.04624	3.49079	4.56464	0	3.86022	0	2.9331	3.66489	4.25875	0	3.21464	4.72992	0	3.79625	4.15713	4.25875	4.0793	0	4.07067	0	3.72915	4.69643	3.87301	2.65633	0	0	0	0	3.80625	3.00055	3.91855	3.70615	3.584	3.56128	4.23892	3.03096	4.00454	3.76228	2.57473	3.5034	3.67648	0	4.20473	3.21464	0	0	0	3.81807
hsa-miR-3927-3p	0	0	0	0	0	0	0	0	0	0	0	0	0	0	0	0	0	0	0	0	0	0	0	0	0	0	0	0	0	0	0	0	0	0	0	0	0	0	0	0	0	0	0	0	0	0	0	0	0
hsa-miR-3927-5p	0	0	0	0	0	0	0	0	0	0	0	0	0	0	0	0	0	0	0	0	0	0	0	0	0	0	0	0	0	0	0	0	0	0	0	0	0	0	0	0	0	0	0	0	0	0	0	0	0
hsa-miR-3928-3p	0	0	0	0	0	0	0	0	0	0	0	0	0	0	0	0	0	0	0	0	0	0	0	0	0	0	0	0	0	0	0	0	0	0	0	0	0	0	0	0	0	0	0	0	0	0	0	0	0
hsa-miR-3929	0	0	0	0	0	0	0	0	0	0	0	0	0	0	0	0	0	0	0	0	0	0	0	0	0	0	0	0	0	0	0	0	0	0	0	0	0	0	0	0	0	0	0	0	0	0	0	0	0
hsa-miR-3934-3p	0	0	0	0.960224	0	0	0	0	0	0	0	0	0	0	0	0	0	0	0	0	0	0	0	0	0	0	0	0	0	0	0	0	0	0	0	0	0	0	0	0	0	0	0	0	0	0	0	0	0
hsa-miR-3934-5p	3.66489	0	3.66489	4.5306	2.94519	4.00454	3.69632	3.1243	3.929	4.36525	3.24753	3.40216	4.54157	0	3.91855	3.6538	4.04693	3.929	0	4.12225	0	0	4.70567	3.24753	3.584	0	0	0	0	3.8507	2.84955	4.22963	3.99508	3.79625	3.61936	4.19314	3.584	4.08944	3.69632	0	3.73956	4.03338	2.72676	4.03338	3.47947	2.68813	2.83866	3.90734	3.82907
hsa-miR-3935	0	0	1.46466	2.44473	0	0	0	0	0	2.97798	0	0	2.90718	0	0	0	2.26079	0	0	0	0	0	0	0	0	0	0	0	0	0	0	0	0	0	0	3.72915	0	1.73502	0	0	0	0	0	2.20533	0	0	0	0	0
hsa-miR-3936	0	0	0	0	0	0	0	0	0	0	0	0	0	0	0	0	0	0	0	0	0	0	0	0	0	0	0	0	0	0	0	0	0	0	0	0	0	0	0	0	0	0	0	0	0	0	0	0	0
hsa-miR-3937	4.80516	4.41201	4.91536	5.644	5.12919	5.12919	5.22753	4.57452	5.04535	4.15713	3.77376	4.65367	4.76255	3.929	4.80516	4.40389	3.56128	4.25875	2.97798	0	3.03096	0	4.22963	4.02336	3.69632	0	0	0	0	3.4137	2.03829	3.81807	4.19314	4.11069	4.80516	4.79527	4.87625	4.95648	4.38292	4.40389	4.68591	4.50718	3.87301	5.21128	4.81796	3.8507	4.36525	4.62155	4.49555
hsa-miR-3938	0	0	0	0	0	0	0	0	0	0	0	0	0	0	0	0	0	0	0	0	0	0	0	0	0	0	0	0	0	0	0	0	0	0	0	0	0	0	0	0	0	0	0	0	0	0	0	0	0
hsa-miR-3939	0	0	0	0	0	0	0	0	0	0	0	0	0	0	0	0	0	0	0	0	0	0	0	0	0	0	0	0	0	0	0	0	0	0	0	0	0	0	0	0	0	0	0	0	0	0	0	0	0
hsa-miR-3940-3p	0	0	0	0	0	0	0	0	0	0	0	0	0	0	0	0	0	0	0	0	0	0	0	0	0	0	0	0	0	0	0	0	0	0	0	0	0	0	0	0	0	0	0	0	0	0	0	0	0
hsa-miR-3940-5p	7.71174	6.68243	7.49934	7.54971	8.04158	7.28644	7.44579	7.38002	7.0056	6.42136	5.57909	6.68243	7.38002	6.76762	7.11326	7.26611	7.33416	6.87776	7.17735	6.89686	7.31075	6.8156	7.68681	7.15557	6.95868	7.0056	6.70038	7.96776	7.39603	6.83651	6.68243	7.04428	6.8156	6.7208	7.80331	7.39603	7.35956	6.91621	7.11326	6.8156	7.46979	7.52539	6.79148	7.75437	7.04428	6.51422	7.17735	7.80331	7.89638
hsa-miR-3941	0	0	0	0	0	0	0	0	0	0	0	0	0	0	0	0	0	0	0	0	0	0	0	0	0	0	0	0	0	0	0	0	0	0	0	0	0	0	0	0	0	0	0	0	0	0	0	0	0
hsa-miR-3942-3p	0	0	0	0	0	0	0	0	0	0	0	0	0	0	0	0	0	0	0	0	0	0	0	0	0	0	0	0	0	0	0	0	0	0	0	0	0	0	0	0	0	0	0	0	0	0	0	0	0
hsa-miR-3942-5p	0	0	0	0	0	0	0	0	0	0	0	0	0	0	0	0	0	0	0	0	0	0	0	0	0	0	0	0	0	0	0	0	0	0	0	0	0	0	0	0	0	0	0	0	0	0	0	0	0
hsa-miR-3943	0	0	0	0	0	0	0	0	0	0	0	0	0	0	0	0	0	0	0	0	0	0	0	0	0	0	0	0	0	0	0	0	0	0	0	0	0	0	0	0	0	0	0	0	0	0	0	0	0
hsa-miR-3944-3p	0	0	0	0	0	0	0	0	0	0	0	0	0	0	0	0	0	0	0	0	0	0	0	0	0	0	0	0	0	0	0	0	0	0	0	0	0	0	0	0	0	0	0	0	0	0	0	0	0
hsa-miR-3944-5p	0	0	0	0	0	0	0	0	0	0	0	0	0	0	0	0	0	0	0	0	0	0	0	0	0	0	0	0	0	0	0	0	0	0	0	0	0	0	0	0	0	0	0	0	0	0	0	0	0
hsa-miR-3945	0	0	2.67743	3.56128	0	3.56128	3.4464	0	2.84955	0	0	0	2.72676	0	2.8141	0	0.748404	0	0	0	0	0	2.53354	0	0	0	0	0	0	0	0	2.92059	0	0	3.13305	2.98946	3.23551	3.21464	0	0	2.56402	2.77809	0	3.70615	2.92059	2.39407	0	0	0
hsa-miR-3960	12.7153	11.5217	12.8966	13.6794	12.7153	13.6794	12.1612	12.5158	12.7153	12.7153	10.3477	12.1612	13.2183	11.376	12.8966	12.5158	13.2183	12.7153	12.3284	12.3284	12.0005	12.5158	13.6794	12.7153	12.5158	12.7153	12.0005	12.0005	12.7153	12.7153	11.8398	12.3284	12.5158	12.5158	12.5158	12.8966	12.8966	13.2183	12.5158	12.3284	12.7153	12.5158	11.1443	13.6794	12.8966	11.6672	12.0005	12.7153	12.7153
hsa-miR-3972	0	0	0	0	0	0	0	0	0	0	0	0	0	0	0	0	0	0	0	0	0	0	0	0	0	0	0	0	0	0	0	0	0	0	0	0	0	0	0	0	0	0	0	0	0	0	0	0	0
hsa-miR-3973	0	0	0	0	0	0	0	0	0	0	0	0	0	0	0	0	0	0	0	0	0	0	0	0	0	0	0	0	0	0	0	0	0	0	0	0	0	0	0	0	0	0	0	0	0	0	0	0	0
hsa-miR-3974	0	0	0	0	0	0	0	0	0	0	0	0	0	0	0	0	0	0	0	0	0	0	0	0	0	0	0	0	0	0	0	0	0	0	0	0	0	0	0	0	0	0	0	0	0	0	0	0	0
hsa-miR-3975	0	0	0	0	0	0	0	0	0	0	0	0	0	0	0	0	0	0	0	0	0	0	0	0	0	0	0	0	0	0	0	0	0	0	0	0	0	0	0	0	0	0	0	0	0	0	0	0	0
hsa-miR-3976	0	0	1.27439	2.87442	0	0	0	0	1.69514	0	0	0	2.74824	0	0	0	1.78414	0	0	0	0	0	0	0	0	0	0	0	0	0	0	0	0	0	0	2.61331	0	1.75032	0	0	0	0	0	0	0	0	0	0	0
hsa-miR-3977	0	0	0	0	0	0	0	0	0	0	0	0	0	0	0	0	0	0	0	0	0	0	0	0	0	0	0	0	0	0	0	0	0	0	0	0	0	0	0	0	0	0	0	0	0	0	0	0	0
hsa-miR-3978	0	0	0	0	0	0	0	0	0	0	0	0	0	0	0	0	0	0	0	0	0	0	0	0	0	0	0	0	0	0	0	0	0	0	0	0	0	0	0	0	0	0	0	0	0	0	0	0	0
hsa-miR-409-3p	0	0	3.71792	0	0	1.02579	3.25782	0	1.42363	2.92059	0	4.50718	1.32588	0	3.23551	0	2.86086	3.80625	0	3.52815	3.13305	0	0	0	4.22963	0	0	0	3.81807	3.91855	4.86648	3.35469	3.45541	3.94987	3.42441	0	3.81807	2.116	0	4.47414	0	0	0	0	3.53865	4.43139	4.19314	0	3.0986
hsa-miR-409-5p	0	0	0	0	0	0	0	0	0	0	0	0	0	0	0	0	0	0	0	0	0	0	0	0	0	0	0	0	0	0	1.68674	0	0	0	0	0	0	0	0	0	0	0	0	0	0.60973	0	0	0	0
hsa-miR-410-3p	0	0	0	0	0	0	0	0	0	0	0	3.3171	0	0	0	0	0	0	0	0	0	0	0	0	0	0	0	0	0	0	3.83992	1.63886	0	0	0	0	2.50542	0	0	2.65633	0	0	0	0	2.89522	3.56128	0	0	0
hsa-miR-411-3p	0	0	0	0	0	0	0	0	0	0	0	0	0	0	0	0	0	0	0	0	0	0	0	0	0	0	0	0	0	0	0	0	0	0	0	0	0	0	0	0	0	0	0	0	0	0	0	0	0
hsa-miR-411-5p	0	0	1.65023	0	0	0	0	0	0	0	0	2.75783	0	0	0	0	0.968012	0	0	0	0	0	0	0	0	0	0	0	3.72915	2.53354	4.09971	2.01453	2.13675	0	0	0	1.85164	0	0	2.71714	0	0	0	0	3.71792	3.08665	0	0	0
hsa-miR-412-3p	0	0	0	0	0	0	0	0	0	0	0	0	0	0	0	0	0	0	0	0	0	0	0	0	0	0	0	0	0	0	0	0	0	0	0	0	0	0	0	0	0	0	0	0	0	0	0	0	0
hsa-miR-421	2.68813	3.17128	1.74155	2.16861	2.95601	0	0	0	1.65023	3.1243	3.13305	2.68813	1.84284	3.28264	2.36162	3.67648	2.19032	2.62802	0	2.64418	3.379	0	0	0	0	0	0	0	0	0	2.40569	0	2.68813	3.97185	3.1243	3.6859	3.04624	2.72676	4.26865	4.20473	2.53354	2.27228	0	1.61433	0	2.89522	2.77809	3.4464	0
hsa-miR-422a	0	0	0	1.56204	0	0.922178	0	0	0	0	0	0	0	0	0	0	0	0	0	0	0	0	0	0	0	0	0	0	0	0	0	0	0	0	0	0	0	1.11253	0	0	0	0	0	0.748404	0	0	0	0	0
hsa-miR-423-3p	2.06822	3.35469	1.14636	0	0	1.14636	2.13675	3.64277	2.26079	2.06822	2.76618	1.96832	0	3.01806	1.8711	2.46634	1.13884	2.57473	2.58683	2.75783	0	0	2.116	3.11231	0	0	0	0	0	2.84955	2.72676	2.2139	0	1.48018	1.96832	2.03829	2.59761	0.314668	0	2.38609	2.17932	2.3454	2.67743	0.729136	1.39883	2.87442	2.87442	3.25782	3.45541
hsa-miR-423-5p	5.73314	6.64411	5.06859	4.05782	5.41493	5.2655	5.68999	7.11326	5.99119	5.83641	5.89467	5.6751	4.95648	6.30758	5.68999	5.79238	5.35762	5.97389	5.66062	5.644	5.49861	5.97389	5.96014	5.90977	6.06777	6.08549	6.38303	5.644	5.83641	6.11691	5.89467	6.00355	5.644	5.08504	5.6751	5.79238	6.47918	5.21128	5.21128	5.55391	5.7766	6.20104	5.43204	5.35762	5.55391	6.32414	5.79238	5.89467	6.64411
hsa-miR-424-3p	4.54157	3.45541	2.22474	6.8156	0	2.8141	0	0	3.03096	5.27744	3.40216	2.67743	5.79238	3.23551	2.90718	3.14384	5.71915	4.79527	3.19459	5.31687	3.6538	0	3.18243	0	3.05666	0	0	0	0	2.83866	2.96521	3.94065	2.87442	4.65367	3.80625	5.30252	3.53865	4.11069	3.8507	3.11231	2.88477	3.21464	3.01806	1.32588	1.8711	0	0	0	0
hsa-miR-424-5p	6.32414	6.93928	7.89638	4.94321	6.2297	7.46979	7.02653	6.42136	6.70038	7.44579	7.13608	7.73163	6.89686	5.53957	7.75437	7.04428	6.93928	7.94394	7.73163	6.85499	7.19811	7.38002	6.8156	6.89686	7.31075	8.18112	7.62266	7.78015	8.97992	8.04158	8.18112	8.06565	8.38232	8.125	6.89686	6.98317	8.01798	7.19811	7.46979	8.06565	7.62266	7.04428	6.83651	6.66358	8.46708	8.58284	7.46979	6.42136	7.06775
hsa-miR-4251	0	0	0	0	0	0	0	0	0	0	0	0	0	0	0	0	0	0	0	0	0	0	0	0	0	0	0	0	0	0	0	0	0	0	0	0	0	0	0	0	0	0	0	0	0	0	0	0	0
hsa-miR-4252	0	0	0	0	0	0	0	0	0	0	0	0	0	0	0	0	0	0	0	0	0	0	0	0	0	0	0	0	0	0	0	0	0	0	0	0	0	0	0	0	0	0	0	0	0	0	0	0	0
hsa-miR-4253	3.5034	0	3.69632	3.69632	0	3.94065	3.42441	0	3.60755	3.53865	0	3.05666	3.54941	0	3.34129	3.47947	3.34129	0	0	0	0	0	3.81807	0	0	0	0	0	0	0	0	2.88477	3.11231	3.19459	3.25782	3.62981	3.19459	3.51497	2.8141	0	3.53865	3.25782	0	3.87301	3.05666	2.38609	2.71714	0	3.0091
hsa-miR-425-3p	3.21464	2.67743	2.3454	0.866656	3.40216	1.23315	0	0	2.68813	1.47263	0	0	0	0	1.65023	2.2939	1.85995	0	0	0	3.73956	0	2.95601	0	2.72676	0	0	0	0	0	0	0	0	0	0	1.61433	2.40569	1.46466	0	0	2.44473	1.59079	3.18243	2.30564	1.85164	0	0	0	2.8022
hsa-miR-4254	0	0	0	0	0	0	0	0	0	0	0	0	0	0	0	0	0	0	0	0	0	0	0	0	0	0	0	0	0	0	0	0	0	0	0	0	0	0	0	0	0	0	0	0	1.04896	0	0	0	0
hsa-miR-4255	0	0	0	0	0	0	0	0	0	0	0	0	0	0	0	0	0	0	0	0	0	0	0	0	0	0	0	0	0	0	0	0	0	0	0	0	0	0	0	0	0	0	0	0	0	0	0	0	0
hsa-miR-425-5p	8.125	8.29325	6.60265	6.83651	7.89638	5.76231	4.98169	8.15264	6.30758	8.20646	8.29325	6.62454	5.89467	8.89454	8.29325	8.01798	6.55574	8.38232	6.34516	7.73163	8.125	7.75437	8.84037	7.35956	6.58005	7.62266	7.31075	7.54971	7.62266	6.70038	7.52539	6.95868	6.30758	8.23394	6.83651	7.78015	7.33416	6.93928	8.58284	6.58005	6.42136	7.15557	8.58284	7.57824	6.14836	6.16788	7.04428	8.52545	7.54971
hsa-miR-4256	0	0	0	0	0	0	0	0	0	0	0	0	0	0	0	0	0	0	0	0	0	0	0	0	0	0	0	0	0	0	0	0	0	0	0	0	0	0	0	0	0	0	0	0	0	0	0	0	0
hsa-miR-4257	5.14132	4.77296	4.74021	6.06777	5.05521	4.80516	4.51838	4.84106	5.16814	5.28928	5.15464	4.41201	5.43204	4.85399	5.09937	4.75128	5.14132	4.74021	4.66423	4.98169	5.76231	4.96882	5.34472	4.40389	4.21473	4.44108	4.56464	5.30252	4.04693	4.69643	4.43139	4.80516	4.48618	4.37482	4.77296	4.90312	4.55271	4.92973	4.70567	4.51838	4.69643	4.92973	4.80516	4.87625	4.12225	4.22963	4.42271	4.55271	5.09937
hsa-miR-4258	0	0	0	0	0	0	0	0	0	0	0	0	0	0	0	0	0	0	0	0	0	0	0	0	0	0	0	0	0	0	0	0	0	0	0	0	0	0	0	0	0	0	0	0	0	0	0	0	0
hsa-miR-4259	0	0	1.26731	2.9331	0	1.44918	0	0	0	0	0	0	1.65776	0	0	0	0.960224	0	0	0	0	0	3.3171	0	0	0	0	0	0	0	0	0	0	0	0	2.4308	0	2.24694	0	0	0	0	0	2.68813	2.116	0	0	0	0
hsa-miR-4260	0	0	0	1.6059	0	1.54232	0	0	0	2.3454	0	0	1.92562	0	0	0	1.66969	0	0	0	0	0	1.65023	0	0	0	0	0	0	0	0	0	0	0	0	1.38874	0	1.2048	0	0	0	0	0	1.14636	0	0	0	0	0
hsa-miR-4261	5.28928	6.58005	5.37314	5.16814	5.89467	4.15713	5.15464	7.02653	4.46289	4.77296	5.52617	4.96882	4.8899	6.09975	4.997	5.62954	4.27792	3.86022	3.90734	4.39212	4.50718	5.21128	4.18428	4.59932	3.87301	0	4.15713	4.67475	4.63326	3.82907	4.13322	4.04693	4.63326	5.22753	4.98169	5.14132	4.92973	4.04693	5.30252	5.19525	5.57909	5.40002	5.90977	4.31147	4.03338	5.25096	5.7766	5.45797	5.23906
hsa-miR-4262	0	0	0	0	0	0	0	0	0	0	0	0	0	0	0	0	0	0	0	0	0	0	0	0	0	0	0	0	0	0	0	0	0	0	0	0	0	0	0	0	0	0	0	0	0	0	0	0	0
hsa-miR-4263	0	0	0	0	0	0	0	0	0	0	0	0	0	0	0	0	0	0	0	0	0	0	0	0	0	0	0	0	0	0	0	0	0	0	0	0	0	0	0	0	0	0	0	0	0	0	0	0	0
hsa-miR-4264	0	0	0	0	0	0	0	0	0	0	0	0	0	0	0	0	0	0	0	0	0	0	0	0	0	0	0	0	0	0	0	0	0	0	0	0	0	0	0	0	0	0	0	0	0	0	0	0	0
hsa-miR-4265	0	0	0	0	0	0	0	0	0	0	0	0	0	0	0	0	0	0	0	0	0	0	0	0	0	0	0	0	0	0	0	0	0	0	0	0	0	0	0	0	0	0	0	0	0	0	0	0	0
hsa-miR-4266	0	0	0	0	0	0	0	0	0	0	0	0	0	0	0	0	0	0	0	0	0	0	0	0	0	0	0	0	0	0	0	0	0	0	0	0	0	0	0	0	0	0	0	0	0	0	0	0	0
hsa-miR-4267	3.13305	3.88771	2.64418	3.70615	2.76618	2.33236	0	3.83992	1.66969	3.34129	5.04535	0	3.17128	0	0	3.43586	0	0	0	0	0	0	0	0	0	0	0	0	0	0	0	0	0	3.0986	0	2.19032	0	1.74155	0	0	0	1.73502	0	0	0	0	0	0	0
hsa-miR-4268	0	0	0	0	0	0	0	0	0	0	0	0	0	0	0	0	0	0	0	0	0	0	0	0	0	0	0	0	0	0	0	0	0	0	0	0	0	0	0	0	0	0	0	0	0	0	0	0	0
hsa-miR-4269	0	0	0	0.977311	0	0	0	0	0	0	0	0	0	0	0	0	0	0	0	0	0	0	0	0	0	0	0	0	0	0	0	0	0	0	0	0	0	0.495291	0	0	0	0	0	0	0	0	0	0	0
hsa-miR-4270	6.64411	6.95868	7.60038	7.96776	8.09502	8.38232	8.7162	6.74514	7.68681	6.47918	7.0056	7.21799	7.33416	6.00355	7.49934	6.89686	7.21799	6.95868	7.26611	6.66358	6.85499	6.42136	7.80331	7.28644	7.89638	7.94394	7.15557	6.60265	7.73163	6.93928	7.28644	7.75437	6.66358	6.8156	8.32195	7.60038	7.52539	7.96776	7.08923	6.62454	7.82738	7.54971	6.58005	8.49452	8.38232	6.8156	7.11326	7.19811	7.71174
hsa-miR-4271	5.97389	5.4447	5.90977	6.44244	6.00355	5.92443	6.06777	5.83641	6.1831	5.68999	5.22753	5.55391	6.11691	5.33185	5.97389	5.83641	5.8645	5.48533	5.21128	5.57909	5.97389	5.60535	6.11691	5.52617	5.41493	5.6751	5.08504	5.73314	5.33185	5.71915	5.56638	5.70557	5.70557	5.27744	6.09975	5.82097	5.7766	5.92443	5.40002	5.41493	5.96014	5.83641	5.33185	6.40361	5.79238	5.16814	5.49861	5.79238	6.03174
hsa-miR-4272	0	0	0	0	0	0	0	0	0	0	0	0	0	0	0	0	0	0	0	0	0	0	0	0	0	0	0	0	0	0	0	0	0	0	0	0	0	0	0	0	0	0	0	0	0	0	0	0	0
hsa-miR-4273	0	0	0	0	0	0	0	0	0	0	0	0	0	0	0	0	0	0	0	0	0	0	0	0	0	0	0	0	0	0	0	0	0	0	0	0	0	0	0	0	0	0	0	0	0	0	0	0	0
hsa-miR-4274	2.4562	0	2.96521	3.07065	3.72915	2.90718	3.26988	2.94519	3.0091	1.59079	0	0	2.79084	0	2.82657	0	3.1243	0	0	0	0	0	3.24753	0	3.49079	0	0	0	0	3.28264	2.8022	2.8022	0	2.68813	3.19459	2.87442	2.95601	2.16861	0	0	2.9331	3.34129	0	3.29634	2.4562	2.4562	2.50542	0	2.86086
hsa-miR-4275	0	0	0	0	0	0	0	0	0	0	0	0	0	0	0	0	0	0	0	0	0	0	0	0	0	0	0	0	0	0	0	0	0	0	0	0	0	0	0	0	0	0	0	0	0	0	0	0	0
hsa-miR-4276	0	0	0	0	0	0	0	0	0	0	0	0	0	0	0	0	0	0	0	0	0	0	0	0	0	0	0	0	0	0	0	0	0	0	0	0	0	0	0	0	0	0	0	0	0	0	0	0	0
hsa-miR-4277	0	0	0	0	0	0	0	0	0	0	0	0	0	0	0	0	0	0	0	0	0	0	0	0	0	0	0	0	0	0	0	0	0	0	0	0	0	0	0	0	0	0	0	0	0	0	0	0	0
hsa-miR-4278	0	0	0	0	0	0	0	0	0	0	0	0	0	0	0	0	0	0	0	0	0	0	0	0	0	0	0	0	0	0	0	0	0	0	0	0	0	0	0	0	0	0	0	0	0	0	0	0	0
hsa-miR-4279	0	0	0	0	0	0	0	0	0	0	0	0	0	0	0	0	0	0	0	0	0	0	0	0	0	0	0	0	0	0	0	0	0	0	0	0	0	0	0	0	0	0	0	0	0	0	0	0	0
hsa-miR-4280	0	0	0	0	0	0	0	0	0	0	0	0	0	0	0	0	0	0	0	0	0	0	0	0	0	0	0	0	0	0	0	0	0	0	0	0	0	0	0	0	0	0	0	0	0	0	0	0	0
hsa-miR-4281	10.1074	9.50959	10.5104	10.8119	10.4567	10.396	10.396	9.47859	10.3477	9.38615	8.41233	9.7824	10.3477	8.92367	10.3477	9.74602	10.1074	9.85523	9.7136	9.47859	9.47859	9.54502	10.8882	10.1454	10.0556	10.2394	9.13224	10.0556	10.4567	10.1074	9.7136	10.5104	9.974	9.50959	10.6183	10.6183	10.2946	10.7487	9.85523	9.74602	10.2946	10.396	9.00792	10.9829	10.3477	9.16173	9.68408	10.396	10.3477
hsa-miR-4282	0	0	0	0	0	0	0	0	0	0	0	0	0	0	0	0	0	0	0	0	0	0	0	0	0	0	0	0	0	0	0	0	0	0	0	0	0	0	0	0	0	0	0	0	0	0	0	0	0
hsa-miR-4283	0	0	0	0	0	0	0	0	0	0	0	0	0	0	0	0	0	0	0	0	0	0	0	0	0	0	0	0	0	0	0	0	0	0	0	0	0	0	0	0	0	0	0	0	0	0	0	0	0
hsa-miR-4284	12.8966	12.8966	10.7487	10.5104	10.7487	10.1074	11.5217	12.7153	10.6183	11.376	10.7487	10.566	11.376	12.7153	11.0706	11.1443	10.0556	10.6183	10.9829	10.9829	11.0706	12.1612	10.7487	11.8398	10.4567	11.376	10.5104	11.6672	10.5104	11.1443	10.2394	10.7487	10.7487	10.8882	10.8882	10.7487	10.396	10.9829	11.5217	10.8119	11.6672	11.6672	11.8398	12.1612	9.5832	10.396	10.9829	12.1612	11.376
hsa-miR-4285	0	0	0	0	0	0	0	0	0	0	0	0	0	0	0	0	0	0	0	0	0	0	0	0	0	0	0	0	0	0	0	0	0	0	0	0	0	0	0	0	0	0	0	0	0	0	0	0	0
hsa-miR-4286	11.8398	12.7153	12.1612	12.0005	12.5158	10.7487	10.9829	12.3284	11.376	12.5158	12.5158	12.5158	12.5158	12.8966	12.1612	12.8966	12.3284	12.3284	12.5158	12.7153	12.3284	12.3284	11.1443	12.3284	11.1443	10.8882	11.376	11.5217	11.6672	11.8398	12.5158	11.376	12.8966	13.2183	12.8966	12.3284	12.7153	12.5158	13.2183	12.8966	11.376	12.7153	12.3284	11.5217	10.4567	11.8398	12.1612	12.0005	12.0005
hsa-miR-4287	0	0	0	0	0	0	0	0	0	0	0	0	0	0	0	0	0	0	0	0	0	0	0	0	0	0	0	0	0	0	0	0	0	0	0	0	0	0	0	0	0	0	0	0	0	0	0	0	0
hsa-miR-4288	0	0	0	0	0	0	0	0	0	0	0	0	0	0	0	0	0	0	0	0	0	0	0	0	0	0	0	0	0	0	0	0	0	0	0	0	0	0	0	0	0	0	0	0	0	0	0	0	0
hsa-miR-4289	0	0	0	0	0	0	0	0	0	0	0	0	0	0	0	0	0	0	0	0	0	0	0	0	0	0	0	0	0	0	0	0	0	0	0	0	0	0	0	0	0	0	0	0	0	0	0	0	0
hsa-miR-429	8.46708	8.20646	6.66358	4.31147	6.51422	5.97389	6.70038	7.64393	6.42136	6.14836	8.81157	6.32414	5.57909	8.43886	6.95868	5.41493	7.8713	9.00792	8.38232	7.26611	9.00792	8.32195	7.57824	7.57824	6.1831	6.36451	8.58284	8.46708	6.83651	5.94103	7.38002	6.76762	6.49683	7.96776	7.82738	8.62775	6.60265	7.89638	7.49934	6.70038	7.31075	7.24038	8.74622	7.35956	6.28648	8.04158	6.98317	6.40361	7.73163
hsa-miR-4290	0	0	0	0	0	0	0	0	0	0	0	0	0	0	0	0	0	0	0	0	0	0	0	0	0	0	0	0	0	0	0	0	0	0	0	0	0	0	0	0	0	0	0	0	0	0	0	0	0
hsa-miR-4291	5.45797	6.14836	6.00355	5.35762	6.60265	5.16814	5.41493	6.28648	5.34472	6.00355	6.38303	5.89467	6.25006	5.35762	5.56638	5.55391	5.8793	6.2297	5.16814	5.49861	6.01889	5.7766	5.56638	5.83641	5.99119	5.8645	6.42136	6.01889	5.80679	5.90977	5.84816	4.65367	5.76231	5.73314	5.33185	5.7766	5.6751	5.84816	5.71915	5.96014	6.03174	5.79238	6.1831	5.66062	5.33185	6.0496	5.94103	5.60535	5.80679
hsa-miR-4292	0	0	0	0	0	0	0	0	0	0	0	0	0	0	0	0	0	0	0	0	0	0	0	0	0	0	0	0	0	0	0	0	0	0	0	0	0	0	0	0	0	0	0	0	0	0	0	0	0
hsa-miR-4293	0	0	0	0	0	0	0	0	0	0	0	0	0	0	0	0	0	0	0	0	0	0	0	0	0	0	0	0	0	0	0	0	0	0	0	0	0	0	0	0	0	0	0	0	0	0	0	0	0
hsa-miR-4294	0	0	0	1.96832	0	1.57149	0	0	0	0	0	0	1.48858	0	0	0	1.03391	0	0	0	0	0	0	0	0	0	0	0	0	0	0	0	0	0	0	1.53097	0	1.84284	0	0	0	0	0	1.31776	0	0	0	0	0
hsa-miR-4295	0	0	0	0	0	0	0	0	0	0	0	0	0	0	0	0	0	0	0	0	0	0	0	0	0	0	0	0	0	0	0	0	0	0	0	0	0	0	0	0	0	0	0	0	0	0	0	0	0
hsa-miR-4296	0	0	0	0	0	0	0	0	0	0	0	0	0	0	0	0	0	0	0	0	0	0	0	0	0	0	0	0	0	0	0	0	0	0	0	0	0	0	0	0	0	0	0	0	0	0	0	0	0
hsa-miR-4297	0	0	0	0	0	0	0	0	0	0	4.02336	0	0	0	0	0	0	0	0	0	0	0	0	0	0	0	0	0	0	0	0	0	0	0	0	0	0	0	0	0	0	0	0	0	0	0	0	0	0
hsa-miR-4298	5.25096	5.38511	5.97389	6.74514	5.03388	6.13139	5.56638	5.25096	6.09975	6.76762	4.67475	5.68999	7.19811	4.644	6.14836	6.00355	6.38303	6.09975	5.644	6.16788	5.35762	5.99119	6.79148	5.97389	5.60535	5.6177	4.39212	4.56464	5.30252	6.14836	5.7766	6.38303	5.99119	6.16788	5.94103	6.32414	5.52617	6.55574	5.84816	5.43204	6.0496	5.90977	4.68591	6.47918	5.7766	5.08504	5.12919	5.82097	6.1831
hsa-miR-4299	8.68829	8.81157	8.68829	8.20646	8.49452	9.4456	8.74622	8.01798	9.38615	7.8713	8.43886	9.27501	8.41233	8.46708	9.07186	9.07186	7.68681	8.60656	8.18112	7.66766	7.78015	8.74622	9.35789	8.92367	8.58284	8.95089	8.20646	7.99347	8.81157	9.16173	8.125	9.1012	8.92367	7.94394	8.55523	8.78053	9.1012	9.82066	8.65961	8.20646	9.18914	9.00792	7.89638	9.61191	8.92367	8.52545	8.38232	9.50959	9.7136
hsa-miR-4300	0	0	0	0	0	0	0	0	0	0	0	0	0	0	0	0	0	0	0	0	0	0	0	0	0	0	0	0	0	0	0	0	0	0	0	0	0	0	0	0	0	0	0	0	0	0	0	0	0
hsa-miR-4301	0	0	0	0	0	0	0	0	0	0	0	0	0	0	0	0	0	0	0	0	0	0	0	0	0	0	0	0	0	0	0	0	0	0	0	0	0	0	0	0	0	0	0	0	0	0	0	0	0
hsa-miR-4302	0	0	0	0	0	0	0	0	0	0	0	0	0	0	0	0	0	0	0	0	0	0	0	0	0	0	0	0	0	0	0	0	0	0	0	0	0	0	0	0	0	0	0	0	0	0	0	0	0
hsa-miR-4303	0	0	0	0	0	0	0	0	0	0	0	0	0	0	0	0	0	0	0	0	0	0	0	0	0	0	0	0	0	0	0	0	0	0	0	0	0	0	0	0	0	0	0	0	0	0	0	0	0
hsa-miR-4304	0	2.74824	0	0	0	0.977311	0	3.35469	0	0	0	0	0	0	0	0	0	0	0	0	0	0	0	0	0	0	0	0	0	0	0	0	0	0	0	0	0	0.30483	0	0	0	0	0	0	0	0	0	0	0
hsa-miR-4305	0	0	0	0	0	0	0	0	0	0	0	0	0	0	0	0	0	0	0	0	0	0	0	0	0	0	0	0	0	0	0	0	0	0	0	0	0	0	0	0	0	0	0	0	0	0	0	0	0
hsa-miR-4306	6.26891	6.49683	6.08549	5.84816	5.8645	5.25096	5.52617	6.34516	5.55391	6.62454	6.28648	5.92443	6.0496	6.21358	6.2297	6.1831	6.1831	5.94103	6.08549	6.42136	6.62454	6.32414	6.01889	6.44244	5.70557	5.47098	5.68999	6.09975	5.96014	5.82097	6.09975	6.01889	6.16788	6.40361	6.0496	6.76762	6.01889	5.70557	5.60535	6.21358	5.66062	6.68243	6.14836	5.73314	5.76231	6.13139	6.13139	5.96014	6.55574
hsa-miR-4307	0	0	0	0	0	0	0	0	0	0	0	0	0	0	0	0	0	0	0	0	0	0	0	0	0	0	0	0	0	0	0	0	0	0	0	0	0	0	0	0	0	0	0	0	0	0	0	0	0
hsa-miR-4308	0	0	0	0	0	0	0	0	0	0	0	0	0	0	0	0	0	0	0	0	0	0	0	0	0	0	0	0	0	0	0	0	0	0	0	0	0	0	0	0	0	0	0	0	0	0	0	0	0
hsa-miR-4309	0	0	0	0	0	0	0	0	0	0	0	0	0	0	0	0	0	0	0	0	0	0	0	0	0	0	0	0	0	0	0	0	0	0	0	0	0	0	0	0	0	0	0	0	0	0	0	0	0
hsa-miR-4310	0	0	0	0	0	0	0	0	0	0	0	0	0	0	0	0	0	0	0	0	0	0	0	0	0	0	0	0	0	0	0	0	0	0	0	0	0	0	0	0	0	0	0	0	0	0	0	0	0
hsa-miR-4311	0	0	0	0	0	0	0	0	0	0	0	0	0	0	0	0	0	0	0	0	0	0	0	0	0	0	0	0	0	0	0	0	0	0	0	0	0	0	0	0	0	0	0	0	0	0	0	0	0
hsa-miR-4312	0	0	0	0	0	0	0	0	0	0	0	0	0	0	0	0	0	0	0	0	0	0	0	0	0	0	0	0	0	0	0	0	0	0	0	0	0	0	0	0	0	0	0	0	0	0	0	0	0
hsa-miR-4313	3.78515	4.54157	3.26988	2.67743	4.01504	3.40216	4.32238	4.14363	3.46729	3.17128	4.26865	3.0986	3.79625	4.58813	3.13305	4.01504	2.87442	3.30612	3.83992	3.62981	4.15713	4.79527	3.35469	4.23892	4.644	5.15464	4.80516	5.31687	4.56464	3.75046	3.34129	2.94519	3.34129	2.89522	3.26988	3.30612	3.24753	2.53354	4.01504	3.62981	3.81807	4.0793	4.00454	3.42441	2.68813	3.53865	3.56128	5.35762	4.34389
hsa-miR-431-3p	2.19032	2.40569	3.13305	0	0	0	0	4.20473	0	0	0	0	2.57473	0	0	0	0	0	0	0	0	0	2.4829	0	0	0	0	0	0	0	0	0	0	0	0	4.56464	0	1.59079	3.54941	0	0	2.116	3.80625	1.91438	0.57441	0	0	4.12225	0
hsa-miR-4314	0	0	2.46634	3.67648	0	3.03096	0	0	2.88477	3.11231	0	0	3.52815	0	2.96521	0	2.92059	0	0	0	0	0	2.22474	0	0	0	0	0	0	0	0	1.91438	0	2.10008	0	3.21464	2.52423	3.24753	0	0	0	2.61331	0	3.46729	2.77809	0	0	0	0
hsa-miR-4315	0	0	0	0	0	0	0	0	0	0	0	0	0	0	0	0	0	0	0	0	0	0	0	0	0	0	0	0	0	0	0	0	0	0	0	0	0	0	0	0	0	0	0	0	0	0	0	0	0
hsa-miR-431-5p	0	0	0	0	0	0	0	0	0	0	0	0	0	0	0	0	0	0	0	0	0	0	0	0	0	0	0	0	0	0	0	0	0	0	0	0	0	0	0	0	0	0	0	0	0	0	0	0	0
hsa-miR-4316	0	0	0	0	0	0	0	0	0	0	0	0	0	0	0	0	0	0	0	0	0	0	0	0	0	0	0	0	0	0	0	0	0	0	0	0	0	0	0	0	0	0	0	0	0	0	0	0	0
hsa-miR-4317	2.69938	3.5034	2.83866	1.75032	4.21473	2.06822	3.15851	0	2.3454	2.53354	3.67648	3.11231	2.38609	0	2.40569	2.72676	3.3918	3.04624	3.03096	3.19459	3.56128	0	1.82738	3.40216	3.24753	0	4.11069	0	3.78515	2.96521	3.36784	2.31407	3.29634	2.9331	2.98946	2.38609	3.45541	2.4829	3.1243	3.45541	3.46729	2.72676	3.30612	2.116	3.87301	3.76228	3.6538	0	3.21464
hsa-miR-4318	0	0	0	0	0	0	0	0	0	0	0	0	0	0	0	0	0	0	0	0	0	0	0	0	0	0	0	0	0	0	0	0	0	0	0	0	0	0	0	0	0	0	0	0	0	0	0	0	0
hsa-miR-4319	0	0	0	0	0	0	0	0	0	0	0	0	0	0	0	0	0	0	0	0	0	0	0	0	0	0	0	0	0	0	0	0	0	0	0	0	0	0	0	0	0	0	0	0	0	0	0	0	0
hsa-miR-4320	0	0	0	0	0	0	0	0	0	1.79704	0	0	0	0	0	0	0	0	0	0	0	0	0	0	0	0	0	0	0	0	0	0	0	0	0	0	0	0	0	0	0	0	0	0	0	0	0	0	0
hsa-miR-4321	0	0	0	0	0	0	0	0	0	0	0	0	0	0	0	0	0	0	0	0	0	0	0	0	0	0	0	0	0	0	0	0	0	0	0	0	0	0	0	0	0	0	0	0	0	0	0	0	0
hsa-miR-4322	3.62981	0	3.30612	3.4464	3.49079	3.47947	3.3918	0	3.51497	1.48858	0	0	3.24753	0	3.40216	3.15851	2.71714	0	0	0	0	0	3.87301	0	0	0	0	0	0	0	0	2.74824	2.31407	1.79704	3.3171	3.36784	3.3171	3.22584	0	0	2.58683	3.26988	0	3.89843	3.379	0	3.28264	0	3.59609
hsa-miR-4323	2.65633	0	1.57149	1.28369	0	1.35535	0	0	1.84284	1.72819	0	0	1.24998	0	1.91438	2.28226	1.28369	0	0	0	0	0	2.14855	0	2.62802	0	0	0	0	2.32483	0	0	2.24694	0	0	1.13884	1.75032	0.709626	0	0	0	1.6309	0	1.01761	0.836417	0	0	0	2.83866
hsa-miR-432-3p	0	0	0	0	0	0	0	0	0	0	0	0	0	0	0	0	0	0	0	0	0	0	0	0	0	0	0	0	0	0	0	0	0	0	0	0	0	0	0	0	0	0	0	0	0	0	0	0	0
hsa-miR-4324	2.92059	2.62802	3.5034	1.15262	3.6538	4.0793	4.69643	2.87442	4.24839	3.04624	3.05666	5.53957	2.28226	3.584	3.5034	2.4308	3.88771	4.67475	4.40389	4.05782	3.69632	3.51497	2.03829	3.67648	5.11575	5.00951	5.35762	4.08944	5.4447	5.2655	4.91536	5.05521	4.56464	4.48618	3.91855	3.23551	5.28928	3.20381	3.08665	4.25875	4.11069	2.44473	2.84955	3.07065	6.85499	5.55391	4.81796	3.67648	3.43586
hsa-miR-4325	0	0	0	0	0	0	0	0	0	0	0	0	0	0	0	0	0	0	0	0	0	0	0	0	0	0	0	0	0	0	0	0	0	0	0	0	0	0	0	0	0	0	0	0	0	0	0	0	0
hsa-miR-432-5p	0	0	0	0	0	0	0	0	0	0	0	2.46634	0	0	0	0	0.714804	0	0	0	0	0	0	0	0	0	0	0	0	0	2.59761	1.71925	0	1.72819	0	0	1.69514	0	0	0	0	0	0	0	1.65776	2.69938	0	0	0
hsa-miR-4326	0	0	0	0	0	0	0	0	0	0	0	0	0	0	0	0	0	0	0	0	0	0	0	0	0	0	0	0	0	0	0	0	0	0	0	0	0	0	0	0	0	0	0	0	0	0	0	0	0
hsa-miR-4327	4.48618	4.644	5.15464	4.65367	4.79527	5.84816	6.03174	4.76255	5.09937	4.04693	3.72915	4.62155	4.66423	4.00454	4.8296	4.32238	4.91536	4.72992	4.95648	4.56464	4.37482	4.39212	5.55391	4.90312	5.18226	5.68999	3.99508	4.49555	5.8793	5.03388	4.5306	5.51236	4.76255	4.49555	5.84816	5.33185	5.31687	5.55391	4.36525	4.34389	5.34472	4.87625	4.09971	5.6177	5.41493	4.24839	4.74021	4.84106	5.00951
hsa-miR-4328	0	0	0	0	0	0	0	0	0	0	0	0	0	0	0	0	0	0	0	0	0	0	0	0	0	0	0	0	0	0	0	0	0	0	0	0	0	0	0	0	0	0	0	0	2.00268	0	0	0	0
hsa-miR-4329	0	0	0	0	0	0	0	0	0	0	0	0	0	0	0	0	0	0	0	0	0	0	0	0	0	0	0	0	0	0	0	0	0	0	0	0	0	0	0	0	0	0	0	0	0	0	0	0	0
hsa-miR-4330	0	0	0	0	0	0	0	0	0	0	0	0	0	0	0	0	0	0	0	0	0	0	0	0	0	0	0	0	0	0	0	0	0	0	0	0	0	0	0	0	0	0	0	0	0	0	0	0	0
hsa-miR-433-3p	0	0	0	0	0	0	0	0	0	0	0	0	0	0	0	0	0	0	0	0	0	0	0	0	0	0	0	0	0	0	0	0	0	0	0	0	0	0	0	0	0	0	0	0	0	0	0	0	0
hsa-miR-4417	5.56638	5.16814	5.70557	5.76231	6.0496	6.36451	5.37314	6.20104	5.82097	4.47414	3.52815	5.08504	5.08504	4.59932	5.55391	6.01889	5.37314	5.70557	5.04535	4.80516	4.5306	4.77296	7.31075	6.06777	5.22753	5.49861	3.94065	6.25006	5.40002	5.52617	4.67475	5.49861	4.79527	4.80516	5.74678	6.00355	5.02121	5.74678	5.16814	5.11575	6.40361	6.85499	4.39212	6.58005	6.03174	4.0793	4.86648	6.13139	5.97389
hsa-miR-4418	0	0	0	0	0	0	0	0	0	0	0	0	0	0	0	0	0	0	0	0	0	0	0	0	0	0	0	0	0	0	0	0	0	0	0	0	0	0	0	0	0	0	0	0	0	0	0	0	0
hsa-miR-4419a	4.24839	4.38292	4.42271	5.02121	4.05782	4.77296	4.23892	4.40389	4.644	5.02121	5.25096	4.07067	5.14132	4.11069	4.58813	4.65367	4.54157	4.16785	3.35469	4.18428	3.26988	4.03338	5.03388	3.73956	3.29634	0	0	0	0	4.34389	3.78515	4.57452	4.09971	4.22963	4.00454	4.43139	3.40216	4.94321	3.94987	3.52815	4.0793	4.39212	0	4.85399	3.76228	3.28264	3.01806	4.15713	4.14363
hsa-miR-4419b	0	0	1.57989	3.72915	0	2.92059	0	0	2.0528	3.56128	0	0	3.80625	0	3.11231	0	3.21464	0	0	2.57473	0	0	3.23551	0	0	0	0	0	0	0	0	2.75783	0	3.07065	0	2.72676	0	3.379	0	0	0	1.96832	0	3.0986	1.2048	0	0	0	0
hsa-miR-4420	0	0	0	0	0	0	0	0	0	0	0	0	0	0	0	0	0	0	0	0	0	0	0	0	0	0	0	0	0	0	0	0	0	0	0	0	0	0	0	0	0	0	0	0	0	0	0	0	0
hsa-miR-4421	0	0	0	0	0	0	0	0	0	0	0	0	0	0	0	0	0	0	0	0	0	0	0	0	0	0	0	0	0	0	0	0	0	0	0	0	0	0	0	0	0	0	0	0	0	0	0	0	0
hsa-miR-4422	0	0	0	0	0	1.22561	0	0	0	0	0	0	0	0	0	0	0	0	0	0	0	0	0	0	0	0	0	0	0	0	0	0	0	0	0	0	0	0.336243	0	0	0	0	0	0	0	0	0	0	0
hsa-miR-4423-3p	0	0	0	0	0	0	0	0	0	0	0	0	0	0	0	0	0	0	0	0	0	0	0	0	0	0	0	0	0	0	0	0	0	0	0	0	0	0	0	0	0	0	0	0	0	0	0	0	0
hsa-miR-4423-5p	0	0	0	0	0	0	0	0	0	0	0	0	0	0	0	0	0	0	0	0	0	0	0	0	0	0	0	0	0	0	0	0	0	0	0	0	0	0	0	0	0	0	0	0	0	0	0	0	0
hsa-miR-4424	0	0	0	0	0	0	0	0	0	0	0	0	0	0	0	0	0	0	0	0	0	0	0	0	0	0	0	0	0	0	0	0	0	0	0	0	0	0	0	0	0	0	0	0	0	0	0	0	0
hsa-miR-4425	0	0	0	0	0	0	0	0	0	0	0	0	0	0	0	0	0	0	0	0	0	0	0	0	0	0	0	0	0	0	0	0	0	0	0	0	0	0	0	0	0	0	0	0	0	0	0	0	0
hsa-miR-4426	0	0	0	0	0	0	0	0	0	0	0	0	0	0	0	0	0	0	0	0	0	0	0	0	0	0	0	0	0	0	0	0	0	0	0	0	0	0	0	0	0	0	0	0	0	0	0	0	0
hsa-miR-4427	0	0	0	0	0	0	0	0	0	0	0	0	0	0	0	0	0	0	0	0	0	0	0	0	0	0	0	0	0	0	0	0	0	0	0	0	0	0	0	0	0	0	0	0	0	0	0	0	0
hsa-miR-4428	5.6751	5.08504	5.02121	7.17735	5.2655	6.20104	5.23906	4.96882	5.52617	5.644	5.27744	4.95648	6.28648	6.0496	5.18226	5.4447	5.28928	5.25096	5.18226	5.92443	5.00951	6.16788	5.04535	4.69643	6.91621	5.57909	5.79238	6.91621	4.91536	4.80516	4.96882	4.79527	4.98169	5.2655	5.12919	5.74678	4.90312	5.27744	5.74678	5.15464	5.30252	5.92443	5.6177	5.00951	5.04535	5.23906	5.34472	6.00355	5.53957
hsa-miR-4429	0	0	2.06822	2.52423	0	3.05666	3.83992	0	2.59761	1.6798	0	2.71714	2.24694	0	2.37374	0	1.79704	0	3.08665	0	0	0	2.62802	0	3.4137	0	0	0	4.05782	2.8022	2.24694	2.76618	2.54738	2.15789	3.15851	2.57473	3.36784	2.92059	0	0	2.62802	1.97911	0	2.65633	2.50542	0	0	0	3.04624
hsa-miR-4430	4.90312	4.51838	4.48618	4.92973	4.55271	5.02121	4.43139	4.63326	4.65367	4.42271	5.23906	4.66423	4.74021	4.86648	4.45144	4.59932	4.37482	3.94065	4.34389	4.04693	4.0793	5.40002	4.48618	4.15713	4.30005	4.90312	4.84106	4.85399	4.69643	4.55271	3.62981	4.19314	4.14363	3.72915	4.18428	4.11069	4.47414	4.37482	4.40389	4.15713	4.47414	4.51838	4.23892	4.55271	4.55271	4.68591	4.66423	4.66423	4.644
hsa-miR-4431	0	0	0	0	0	0	0	0	0	0	0	0	0	0	0	0	0	0	0	0	0	0	0	0	0	0	0	0	0	0	0	0	0	0	0	0	0	0	0	0	0	0	0	0	0	0	0	0	0
hsa-miR-4432	0	0	0	0	0	0	0	0	0	0	0	0	0	0	0	0	0	0	0	0	0	0	0	0	0	0	0	0	0	0	0	0	0	0	0	0	0	0	0	0	0	0	0	0	0	0	0	0	0
hsa-miR-4433-5p_v20.0	4.55271	4.66423	4.66423	4.997	5.22753	4.72992	4.76255	4.72992	4.74021	4.38292	4.35698	4.27792	4.5306	4.65367	4.50718	4.44108	4.96882	4.51838	4.56464	4.49555	5.14132	5.08504	4.85399	4.92973	4.71727	5.644	5.48533	5.18226	5.04535	4.96882	4.49555	4.50718	4.25875	4.57452	4.8296	4.58813	4.57452	4.24839	4.65367	4.46289	4.95648	4.98169	4.50718	4.95648	4.08944	4.54157	4.68591	5.02121	5.11575
hsa-miR-4433a-3p	4.8296	5.11575	5.22753	5.7766	5.33185	5.35762	5.79238	5.18226	5.70557	5.30252	5.19525	5.14132	5.25096	4.63326	5.31687	5.11575	5.41493	5.16814	4.91536	5.16814	4.8899	5.05521	5.6751	4.96882	5.15464	5.51236	4.86648	4.65367	5.41493	5.40002	5.52617	5.57909	5.06859	5.25096	5.60535	5.23906	5.6177	5.05521	4.91536	5.05521	5.55391	5.25096	4.55271	5.55391	5.57909	4.41201	5.27744	4.98169	5.45797
hsa-miR-4434	0	0	0	0	0	0	0	0	0	0	0	0	0	0	0	0	0	0	0	0	0	0	0	0	0	0	0	0	0	0	0	0	0	0	0	0	0	0	0	0	0	0	0	0	0	0	0	0	0
hsa-miR-4435	0	0	0	0	0	0	0	0	0	0	0	0	0	0	0	0	0	0	0	0	0	0	0	0	0	0	0	0	0	0	0	0	0	0	0	0	0	0	0	0	0	0	0	0	0	0	0	0	0
hsa-miR-4436a	0	0	0	1.12139	0	0	0	0	0	0	0	0	0	0	0	0	0	0	0	0	0	0	0	0	0	0	0	0	0	0	0	0	0	0	0	0	0	0	0	0	0	0	0	0	0	0	0	0	0
hsa-miR-4436b-3p	0	0	0	0.790224	0	0	0	0	0	0	0	0	0	0	0	0	0	0	0	0	0	0	0	0	0	0	0	0	0	0	0	0	0	0	0	0	0	0.583597	0	0	0	0	0	0	0	0	0	0	0
hsa-miR-4436b-5p	0	0	1.41677	2.10008	0	1.2048	0	0	1.40671	2.98946	0	0	2.83866	0	2.02252	0	2.36162	2.4829	0	0	0	0	1.94551	0	0	0	0	0	0	0	1.82738	0	2.2939	0	0	1.15262	0	2.23497	0	0	0	1.54232	2.74824	2.24694	0	0	0	0	0
hsa-miR-4437	0	0	0	0	0	0	0	0	0	0	0	0	0	0	0	0	0	0	0	0	0	0	0	0	0	0	0	0	0	0	0	0	0	0	0	0	0	0	0	0	0	0	0	0	0	0	0	0	0
hsa-miR-4438	0	0	0	0	0	0	0	0	0	0	0	0	0	0	0	0	0	0	0	0	0	0	0	0	0	0	0	0	0	0	0	0	0	0	0	0	0	0	0	0	0	0	0	0	0	0	0	0	0
hsa-miR-4439	0	0	0	0	0	0	0	0	0	0	0	0	0	0	0	0	0	0	0	0	0	0	0	0	0	0	0	0	0	0	0	0	0	0	0	0	0	0	0	0	0	0	0	0	0	0	0	0	0
hsa-miR-4440	0	0	0	0	0	0	0	0	0	0	0	0	0	0	0	0	0	0	0	0	0	0	0	0	0	0	0	0	0	0	0	0	0	0	0	0	0	0	0	0	0	0	0	0	0	0	0	0	0
hsa-miR-4441	0	0	0	1.43204	0	2.24694	0	0	0	0	0	0	0	0	0	0	1.54232	0	0	0	0	0	1.75909	0	0	0	0	0	0	0	0	0	0	1.6798	0	0	0	0.977311	0	0	0	0	0	1.6309	0	0	0	0	0
hsa-miR-4442	6.49683	6.47918	6.91621	7.13608	6.40361	7.24038	7.08923	6.46089	6.58005	6.60265	6.09975	6.60265	7.26611	6.16788	6.7208	6.60265	6.70038	6.49683	6.60265	6.49683	6.21358	6.38303	7.39603	6.62454	6.66358	6.40361	5.89467	5.92443	6.46089	6.49683	6.13139	7.0056	6.46089	6.32414	7.11326	7.0056	6.70038	7.21799	6.55574	6.28648	6.74514	6.93928	6.16788	7.33416	6.87776	6.38303	6.44244	6.60265	6.95868
hsa-miR-4443	6.2297	7.84886	7.82738	7.28644	7.96776	7.57824	7.94394	7.94394	7.02653	7.04428	7.92394	7.64393	7.62266	7.54971	7.8713	7.8713	7.80331	7.39603	7.52539	7.44579	7.89638	7.82738	8.41233	7.96776	7.73163	8.41233	7.75437	7.82738	8.29325	8.06565	8.55523	8.43886	7.15557	8.62775	8.23394	8.06565	7.24038	7.94394	8.04158	7.66766	8.15264	7.75437	7.26611	7.78015	7.71174	7.33416	7.94394	7.60038	7.96776
hsa-miR-4444	0	0	0	0.993421	0	1.33945	0	0	1.48018	0	0	0	1.30552	0	0	0	1.04244	0	0	0	0	0	1.77481	0	0	0	0	0	0	0	0	0	0	0	0	0	0	1.70417	0	0	0	0	0	2.17932	1.09238	0	0	0	0
hsa-miR-4445-3p	0	0	0	0	0	0	0	0	0	0	0	0	0	0	0	0	0	0	0	0	0	0	0	0	0	0	0	0	0	0	0	0	0	0	0	0	0	0	0	0	0	0	0	0	0	0	0	0	0
hsa-miR-4445-5p	0	0	0	0	0	0	0	0	0	0	0	0	0	0	0	0	0	0	0	0	0	0	0	0	0	0	0	0	0	0	0	0	0	0	0	0	0	0	0	0	0	0	0	0	0	0	0	0	0
hsa-miR-4446-3p	0	0	0	5.71915	0	1.99043	0	0	0	2.01453	0	0	3.4137	0	0	2.39407	0	0	0	3.21464	0	0	0	0	2.83866	0	0	4.02336	0	0	0	0	0	1.93574	0	3.03096	0	1.85164	0	0	0	1.46466	0	0	0	0	0	0	0
hsa-miR-4446-5p	0	0	0	0	0	0	0	0	0	0	0	0	0	0	0	0	0	0	0	0	0	0	0	0	0	0	0	0	0	0	0	0	0	0	0	0	0	0	0	0	0	0	0	0	0	0	0	0	0
hsa-miR-4447	0	0	0	0	0	0	0	0	0	0	0	0	0	0	0	0	0	0	0	0	0	0	0	0	0	0	0	0	0	0	0	0	0	0	0	0	0	0	0	0	0	0	0	0	0	0	0	0	0
hsa-miR-4448	0	0	0	0	0	0	0	0	0	0	0	0	0	0	0	0	0	0	0	0	0	0	0	0	0	0	0	0	0	0	0	0	0	0	0	0	0	0	0	0	0	0	0	0	0	0	0	0	0
hsa-miR-4449	3.80625	4.57452	4.14363	6.85499	4.09971	4.04693	5.06859	6.30758	4.80516	4.59932	5.79238	4.61119	4.81796	5.92443	4.14363	3.72915	4.24839	5.15464	4.96882	6.13139	5.53957	4.21473	5.27744	5.99119	5.48533	4.61119	4.44108	4.75128	4.75128	5.84816	5.03388	5.37314	4.43139	4.79527	4.91536	4.16785	4.43139	3.75046	5.51236	4.80516	5.19525	5.59207	4.02838	5.09937	4.38292	5.37314	4.71727	5.62954	4.68591
hsa-miR-4450	0	0	0	2.00268	0	0	0	0	0	0	0	0	0	0	0	0	0	0	0	0	0	0	0	0	0	0	0	0	0	0	0	0	0	0	0	0	0	0	0	0	0	0	0	0	0	0	0	0	0
hsa-miR-4451	2.83866	3.00055	3.6859	4.35698	3.26988	3.07065	0	3.77376	2.8022	3.3171	0	2.8022	3.34129	0	3.1243	3.29634	4.61119	2.96521	3.30612	3.40216	3.28264	0	2.58683	0	0	0	0	0	0	3.43586	2.497	2.37374	3.4137	4.30005	2.95601	3.19459	3.3918	4.35698	3.4464	4.00454	2.97798	3.03096	2.77809	4.07067	3.11231	3.35469	3.19459	3.75046	0
hsa-miR-4452	0	0	0	0	0	0	0	0	0	0	0	0	0	0	0	0	0	0	0	0	0	0	0	0	0	0	0	0	0	0	0	0	0	0	0	0	0	0	0	0	0	0	0	0	0	0	0	0	0
hsa-miR-4453	0	0	0	0	0	0	0	0	0	0	0	0	0	0	0	0	0	0	0	0	0	0	0	0	0	0	0	0	0	0	0	0	0	0	0	0	0	0	0	0	0	0	0	0	0	0	0	0	0
hsa-miR-4454	16.7915	16.9078	16.9078	16.9078	16.9078	17.066	16.7915	16.7915	16.7915	16.7915	16.7915	16.7915	16.7915	16.7915	16.7915	16.7915	16.7915	16.7915	16.7915	16.7915	16.7915	17.066	16.7915	16.7915	16.7915	17.066	17.066	17.066	17.066	16.7915	16.7915	16.7915	16.7915	16.7915	16.7915	16.7915	16.7915	16.7915	17.066	16.7915	16.7915	16.7915	16.7915	16.7915	16.7915	16.9078	16.7915	16.7915	16.7915
hsa-miR-4455	6.1831	5.96014	5.21128	5.48533	5.82097	3.64277	4.14363	4.70567	4.02336	6.0496	5.06859	6.16788	6.34516	6.8156	6.0496	6.34516	4.62155	6.40361	5.28928	5.76231	5.644	5.80679	4.55271	4.11069	3.66489	4.36525	0	4.8296	0	4.25875	5.14132	3.77376	6.20104	4.54157	5.19525	5.4447	3.66489	6.01889	5.92443	5.38511	5.21128	5.66062	6.49683	3.98282	3.1243	3.15851	3.61936	5.21128	5.35762
hsa-miR-4456	0	0	0	0	0	0	0	0	0	0	0	0	0	0	0	0	0	0	0	0	0	0	0	0	0	0	0	0	0	0	0	0	0	0	0	0	0	0	0	0	0	0	0	0	0	0	0	0	0
hsa-miR-4457	0	0	0	0	0	0	0	0	0	0	0	0	0	0	0	0	0	0	0	0	0	0	0	0	0	0	0	0	0	0	0	0	0	0	0	0	0	0	0	0	0	0	0	0	0	0	0	0	0
hsa-miR-4458	0	0	0	2.26079	0	0	0	0	0	0	0	0	2.33236	0	0	0	0	0	0	0	0	0	0	0	0	0	0	0	0	0	0	0	0	3.08665	0	0	0	1.53097	0	2.59761	0	0	0	0	0	0	0	0	0
hsa-miR-4459	10.0556	9.38615	10.1454	10.396	9.47859	12.5158	9.93217	9.6441	10.0556	9.89483	9.38615	9.68408	10.8119	9.89483	10.1941	10.4567	9.89483	9.47859	10.8882	10.0556	9.85523	10.396	9.7136	9.22081	10.3477	9.85523	9.68408	11.1443	9.6441	9.89483	9.6441	9.61191	9.41355	9.30579	9.82066	9.82066	9.974	10.1454	10.0556	9.7824	9.82066	10.566	9.6441	9.85523	9.16173	9.47859	10.0145	10.2394	9.89483
hsa-miR-4460	0	0	0	0	0	0	0	0	0	0	0	0	0	0	0	0	0	0	0	0	0	0	0	0	0	0	0	0	0	0	0	0	0	0	0	0	0	0	0	0	0	0	0	0	0	0	0	0	0
hsa-miR-4461	0	0	0	0	0	0	0	0	0	0	0	0	0	0	0	0	0	0	0	0	0	0	0	0	0	0	0	0	0	0	0	0	0	0	0	0	0	0	0	0	0	0	0	0	0	0	0	0	0
hsa-miR-4462	3.19459	3.14384	3.0986	3.83992	3.22584	2.497	2.77809	3.28264	2.58683	3.4464	3.15851	2.8141	3.72915	3.3171	3.57216	2.90718	3.29634	2.92059	3.1243	2.97798	3.45541	3.98282	3.42441	0	2.96521	0	0	0	0	3.03096	2.37374	2.39407	3.00055	3.379	2.88477	3.3171	2.89522	3.56128	3.3171	3.26988	3.23551	2.96521	3.25782	3.61936	1.65023	2.92059	3.13305	3.43586	3.23551
hsa-miR-4463	5.38511	5.18226	5.57909	6.01889	5.80679	5.7766	5.94103	5.644	5.94103	5.35762	4.63326	5.30252	5.4447	5.06859	5.6751	5.52617	5.45797	5.23906	5.55391	5.59207	5.6751	5.57909	5.8793	5.45797	5.57909	5.8793	5.43204	5.94103	5.644	5.6751	5.644	5.71915	5.09937	5.06859	5.83641	5.41493	5.53957	5.2655	5.12919	5.22753	5.68999	5.4447	5.16814	5.80679	5.4447	4.95648	5.57909	5.47098	5.68999
hsa-miR-4464	0	0	0	0	0	0	0	0	0	0	0	0	0	0	0	0	0	0	0	0	0	0	0	0	0	0	0	0	0	0	0	0	0	0	0	0	0	0	0	0	0	0	0	0	0	0	0	0	0
hsa-miR-4465	6.13139	5.73314	5.7766	6.26891	6.34516	5.28928	4.44108	6.14836	6.00355	5.48533	4.61119	5.51236	6.93928	6.58005	5.60535	5.68999	5.89467	5.83641	5.94103	6.06777	6.34516	6.53586	5.70557	5.30252	5.16814	5.74678	6.34516	7.35956	6.2297	5.4447	5.59207	5.74678	5.6177	5.02121	6.06777	5.644	5.27744	5.43204	6.21358	5.30252	5.89467	6.49683	6.25006	5.99119	4.85399	5.2655	5.66062	5.83641	6.28648
hsa-miR-4466	8.55523	8.04158	8.97992	9.30579	9.1012	8.97992	8.65961	8.3505	8.87042	8.23394	7.39603	8.58284	9.07186	7.64393	8.89454	8.68829	8.52545	8.46708	8.20646	8.52545	8.41233	8.41233	9.18914	8.43886	8.65961	8.55523	7.82738	9.1012	8.78053	8.46708	7.73163	8.68829	8.52545	8.29325	8.81157	8.87042	9.00792	8.78053	8.62775	8.46708	8.60656	8.62775	7.68681	9.24725	9.00792	7.64393	8.43886	9.18914	8.95089
hsa-miR-4467	0	0	0	0	0	0	0	0	0	0	0	0	0	0	0	0	0	0	0	0	0	0	0	0	0	0	0	0	0	0	0	0	0	0	0	0	0	0	0	0	0	0	0	0	0	0	0	0	0
hsa-miR-4468	0	0	0	2.02252	0	1.18635	0	0	0	1.71925	0	0	1.68674	0	0	0	1.06926	0	0	0	0	0	0	0	0	0	0	0	0	0	0	0	0	0	0	0	0	0.82222	0	0	0	0	0	1.35535	0	0	0	0	0
hsa-miR-4469	0	0	0	0	0	0	0	0	0	0	0	0	0	0	0	0	0	0	0	0	0	0	0	0	0	0	0	0	0	0	0	0	0	0	0	0	0	0	0	0	0	0	0	0	0	0	0	0	0
hsa-miR-4470	0	0	0	2.8022	0	2.46634	0	0	0	0	0	0	2.50542	0	0	0	0	0	0	0	0	0	1.80559	0	0	0	0	0	0	0	0	0	0	0	0	2.26079	0	3.0091	0	0	0	0	0	2.64418	1.75909	0	0	0	0
hsa-miR-4471	0	0	0	0	0	0	0	0	0	0	0	0	0	0	0	0	0	0	0	0	0	0	0	0	0	0	0	0	0	0	0	0	0	0	0	0	0	0	0	0	0	0	0	0	0	0	0	0	0
hsa-miR-4472	0	0	0	2.30564	0	1.92562	2.66703	0	1.96832	2.15789	0	0	2.13675	0	2.03829	0	1.24998	0	0	0	0	0	2.30564	0	0	0	0	0	0	0	0	2.22474	0	2.30564	2.20533	1.54232	1.72819	1.38874	0	0	0	0	0	2.02252	2.30564	0	0	0	0
hsa-miR-4473	0	0	0	0	0	0	0	0	0	0	0	0	0	0	0	0	0	0	0	0	0	0	0	0	0	0	0	0	0	0	0	0	0	0	0	0	0	0	0	0	0	0	0	0	0	0	0	0	0
hsa-miR-4474-3p	0	0	0	0	0	0	0	0	0	0	0	0	0	0	0	0	0	0	0	0	0	0	0	0	0	0	0	0	0	0	0	0	0	0	0	0	0	0	0	0	0	0	0	0	0	0	0	0	0
hsa-miR-4474-5p	0	0	0	0	0	0	0	0	0	0	0	0	0	0	0	0	0	0	0	0	0	0	0	0	0	0	0	0	0	0	0	0	0	0	0	0	0	0	0	0	0	0	0	0	0	0	0	0	0
hsa-miR-4475	0	0	0	0	0	0	0	0	0	0	0	0	0	0	0	0	0	0	0	0	0	0	0	0	0	0	0	0	0	0	0	0	0	0	0	0	0	0	0	0	0	0	0	0	0	0	0	0	0
hsa-miR-4476	2.39407	0	3.51497	3.53865	0	4.48618	3.75046	0	3.49079	2.64418	0	3.17128	3.30612	0	3.03096	2.17932	2.94519	0	4.08944	2.56402	0	0	3.59609	0	2.64418	0	0	0	0	0	0	3.24753	2.30564	0	3.69632	3.40216	3.5034	3.71792	0	0	3.4137	3.23551	0	3.6859	3.77376	3.19459	2.40569	0	0
hsa-miR-4477a	0	0	0	0	0	0	0	0	0	0	0	0	0	0	0	0	0	0	0	0	0	0	0	0	0	0	0	0	0	0	0	0	0	0	0	0	0	0	0	0	0	0	0	0	0	0	0	0	0
hsa-miR-4477b	0	0	0	0	0	0	0	0	0	0	0	0	0	0	0	0	0	0	0	0	0	0	0	0	0	0	0	0	0	0	0	0	0	0	0	0	0	0	0	0	0	0	0	0	0	0	0	0	0
hsa-miR-4478	5.31687	5.34472	5.2655	6.16788	5.14132	6.87776	5.18226	5.47098	5.05521	5.09937	7.08923	4.91536	5.45797	5.56638	5.16814	5.51236	4.43139	4.35698	6.28648	4.90312	4.00454	5.25096	4.8296	4.70567	5.14132	4.26865	4.644	5.27744	3.87301	4.32238	3.90734	4.09971	4.27792	4.08944	4.16785	4.57452	3.99508	4.74021	4.49555	4.22963	4.57452	4.84106	4.57452	4.36525	4.11069	4.45144	4.33374	4.997	4.55271
hsa-miR-4479	0	0	0	0	0	0	0	0	0	0	0	0	0	0	0	0	0	0	0	0	0	0	0	0	0	0	0	0	0	0	0	0	0	0	0	0	0	0	0	0	0	0	0	0	0	0	0	0	0
hsa-miR-448	0	0	0	0	0	0	0	0	0	0	0	0	0	0	0	0	0	0	0	0	0	0	0	0	0	0	0	0	0	0	0	0	0	0	0	0	0	0	0	0	0	0	0	0	0	0	0	0	0
hsa-miR-4480	0	0	0	0	0	0	0	0	0	0	0	0	0	0	0	0	0	0	0	0	0	0	0	0	0	0	0	0	0	0	0	0	0	0	0	0	0	0	0	0	0	0	0	0	0	0	0	0	0
hsa-miR-4481	2.58683	2.95601	1.6309	1.82738	0	4.11069	2.54738	0	1.72819	1.70417	0	2.53354	2.15789	3.14384	2.33236	2.74824	1.55316	3.72915	3.94987	3.18243	0	3.90734	2.13675	0	0	0	0	0	0	0	2.36162	2.06822	2.33236	0	0	1.89769	0	2.17932	0	0	0	2.38609	2.98946	1.48858	1.61433	0	2.46634	3.21464	0
hsa-miR-4482-3p	0	0	0	2.50542	0	0	0	0	0	1.77481	0	0	1.74155	0	0	0	0.977311	0	0	0	0	0	0	0	0	0	0	0	0	0	0	0	0	2.61331	0	2.01453	1.78414	2.58683	2.92059	2.82657	0	0	0	1.39883	0	0	0	0	0
hsa-miR-4482-5p	0	0	0	0	0	0	0	0	0	0	0	0	0	0	0	0	0	0	0	0	0	0	0	0	0	0	0	0	0	0	0	0	0	0	0	0	0	0	0	0	0	0	0	0	0	0	0	0	0
hsa-miR-4483	0	0	0	0	0	0	0	0	0	0	0	0	0	0	0	0	0	0	0	0	0	0	0	0	0	0	0	0	0	0	0	0	0	0	0	0	0	0	0	0	0	0	0	0	0	0	0	0	0
hsa-miR-4484	6.62454	6.91621	6.1831	6.32414	6.46089	6.08549	6.2297	6.93928	6.16788	6.51422	8.65961	6.20104	6.55574	6.89686	6.09975	6.62454	4.72992	4.56464	4.49555	4.59932	5.33185	5.49861	5.16814	5.22753	4.74021	4.8296	4.27792	4.57452	4.50718	4.94321	4.26865	4.78237	4.66423	4.74021	4.75128	4.8296	4.59932	5.19525	5.04535	4.72992	4.96882	5.22753	4.98169	5.34472	4.18428	4.58813	4.49555	5.09937	5.06859
hsa-miR-4485-3p	5.83641	6.98317	4.76255	4.33374	4.644	5.37314	6.1831	5.7766	5.33185	4.8899	5.48533	3.97185	6.30758	6.62454	4.41201	6.2297	4.00454	4.84106	5.57909	4.95648	5.55391	7.15557	4.54157	5.89467	6.93928	6.20104	5.23906	7.41982	5.92443	5.6177	5.49861	5.23906	4.30005	4.35698	4.63326	5.73314	3.76228	4.67475	6.44244	3.89843	5.6177	6.42136	5.68999	5.68999	4.35698	4.92973	5.2655	6.76762	6.20104
hsa-miR-4486	3.79625	3.34129	4.02336	4.32238	3.57216	3.83992	3.05666	4.09971	4.09971	3.89843	4.76255	3.90734	4.16785	4.03338	3.83992	3.94065	3.59609	3.8507	3.6538	3.6859	0	0	4.02336	0	2.61331	0	0	0	0	3.88771	3.32718	3.60755	3.66489	3.34129	2.84955	3.56128	2.27228	4.07067	3.00055	2.76618	3.07065	3.52815	0	3.82907	2.98946	0	2.89522	0	3.18243
hsa-miR-4487	0	0	2.69938	3.46729	0	3.3171	0	0	3.11231	3.0986	0	0	3.379	0	1.87935	3.26988	2.83866	0	0	0	0	0	3.0986	0	0	0	0	0	0	0	0	1.85164	0	0	0	2.84955	0	2.79084	0	0	0	3.22584	0	2.84955	1.94551	0	0	0	0
hsa-miR-4488	3.18243	0	1.73502	1.13884	0	1.57989	0	0	2.28226	0	0	2.24694	1.21242	0	2.27228	2.22474	1.71925	0	0	0	0	0	2.4562	0	0	0	0	0	0	2.68813	0	2.4308	2.42082	0	2.2939	1.44918	1.94551	0.605503	0	0	2.3454	1.92562	0	1.85164	1.97911	0	3.08665	0	3.20381
hsa-miR-4489	0	0	0	1.79704	0	0	0	0	0	0	0	0	0	0	0	0	0	0	0	0	0	0	0	0	0	0	0	0	0	0	0	0	0	0	0	0	0	0	0	0	0	0	0	0	0	0	0	0	0
hsa-miR-4490	0	0	0	0	0	0	0	0	0	0	0	0	0	0	0	0	0	0	0	0	0	0	0	0	0	0	0	0	0	0	0	0	0	0	0	0	0	0	0	0	0	0	0	0	0	0	0	0	0
hsa-miR-4491	0	0	0	0	0	0	0	0	0	0	0	0	0	0	0	0	0	0	0	0	0	0	0	0	0	0	0	0	0	0	0	0	0	0	0	0	0	0	0	0	0	0	0	0	0	0	0	0	0
hsa-miR-4492	0	0	0	0	0	0	0	0	0	0	0	0	0	0	0	0	0	0	0	0	0	0	0	0	0	0	0	0	0	0	0	0	0	0	0	0	0	0	0	0	0	0	0	0	0	0	0	0	0
hsa-miR-4493	0	0	0	0	0	0	0	0	0	0	0	0	0	0	0	0	0	0	0	0	0	0	0	0	0	0	0	0	0	0	0	0	0	0	0	0	0	0	0	0	0	0	0	0	0	0	0	0	0
hsa-miR-4494	0	0	0	0	0	0	0	0	0	0	0	0	0	0	0	0	0	0	0	0	0	0	0	0	0	0	0	0	0	0	0	0	0	0	0	0	0	0	0	0	0	0	0	0	0	0	0	0	0
hsa-miR-4495	0	0	0	0	0	0	0	0	0	0	0	0	0	0	0	0	0	0	0	0	0	0	0	0	0	0	0	0	0	0	0	0	0	0	0	0	0	0	0	0	0	0	0	0	0	0	0	0	0
hsa-miR-4496	3.88771	3.89843	3.89843	4.15713	3.73956	4.43139	3.73956	3.379	3.89843	3.57216	0	3.49079	4.30005	0	4.08944	3.62981	3.77376	3.45541	3.6859	3.45541	0	0	4.77296	4.09971	3.47947	0	0	0	0	3.929	2.31407	4.25875	3.77376	3.46729	3.97185	4.49555	3.67648	4.30005	3.3918	3.04624	4.18428	4.23892	2.59761	4.59932	3.94987	3.14384	3.4464	0	4.15713
hsa-miR-4497	7.49934	7.24038	7.24038	7.99347	7.21799	7.04428	7.26611	7.35956	7.80331	7.28644	6.91621	7.62266	8.09502	7.60038	7.08923	7.57824	7.57824	7.38002	7.57824	7.57824	7.60038	7.78015	6.87776	6.93928	7.38002	7.28644	7.28644	7.71174	7.49934	7.35956	6.98317	7.21799	7.19811	7.35956	7.31075	7.46979	7.54971	7.11326	7.68681	7.26611	7.11326	7.38002	6.89686	7.21799	6.8156	7.21799	7.41982	7.35956	7.39603
hsa-miR-4498	0	0	0	0	0	0	0	0	0	0	0	0	0	0	0	0	0	0	0	0	0	0	0	0	0	0	0	0	0	0	0	0	0	0	0	0	0	0	0	0	0	0	0	0	0	0	0	0	0
hsa-miR-4499	5.7766	5.51236	5.96014	6.36451	5.60535	6.26891	5.92443	5.59207	6.11691	5.82097	4.84106	5.99119	6.47918	5.28928	6.11691	5.70557	5.94103	5.89467	5.47098	5.70557	5.37314	5.82097	6.40361	5.73314	5.71915	5.83641	5.25096	5.25096	5.70557	5.76231	5.41493	6.16788	5.80679	5.57909	6.20104	5.96014	5.79238	6.30758	5.57909	5.31687	6.06777	5.89467	5.18226	6.26891	6.01889	5.38511	5.45797	5.66062	6.08549
hsa-miR-449a	0	0	4.80516	0	0	5.11575	0	3.5034	0	0	4.23892	0	0	10.2394	0	0	3.47947	6.7208	0	2.9331	8.65961	0	4.96882	0	4.38292	0	0	3.80625	0	5.04535	3.57216	0	0	5.04535	0	0	0	3.83992	7.19811	3.79625	3.87301	0	5.31687	5.05521	0	3.13305	5.80679	0	0
hsa-miR-449b-3p	0	0	0	0	0	0	0	0	0	0	0	0	0	3.19459	0	0	0	0	0	0	0	0	0	0	0	0	0	0	0	0	0	0	0	0	0	0	0	0	0	0	0	0	0	0	0	0	0	0	0
hsa-miR-449b-5p	0	0	0	0	0	0	0	0	0	0	0	0	0	6.11691	0	0	0	2.23497	0	0	3.91855	0	0	0	0	0	0	0	0	0	0	0	0	0	0	0	0	0	3.17128	0	0	0	0	0	0	0	0	0	0
hsa-miR-449c-3p	0	0	0	0	0	0	0	0	0	0	0	0	0	0	0	0	0	0	0	0	0	0	0	0	0	0	0	0	0	0	0	0	0	0	0	0	0	0	0	0	0	0	0	0	0	0	0	0	0
hsa-miR-449c-5p	0	0	0	0	0	0	0	0	0	0	0	0	0	3.76228	0	0	0	0	0	0	2.95601	0	0	0	0	0	0	0	0	0	0	0	0	0	0	0	0	0	0	0	0	0	0	0	0	0	0	0	0
hsa-miR-4500	0	0	0	0	0	0	0	0	0	0	0	0	0	0	0	0	0	0	0	0	0	0	0	0	0	0	0	0	0	0	0	0	0	0	0	0	0	0	0	0	0	0	0	0	0	0	0	0	0
hsa-miR-4501	0	0	0	0	0	0	0	0	0	0	3.80625	0	0	0	0	0	0	0	0	0	0	0	0	0	0	0	0	0	0	0	0	0	0	0	0	0	0	0	0	0	0	0	0	0	0	0	0	0	0
hsa-miR-4502	0	0	0	0	0	0	0	0	0	0	0	0	0	0	0	0	0	0	0	0	0	0	0	0	0	0	0	0	0	0	0	0	0	0	0	0	0	0	0	0	0	0	0	0	0	0	0	0	0
hsa-miR-4503	0	0	0	0	0	0	0	0	0	0	0	0	0	0	0	0	0	0	0	0	0	0	0	0	0	0	0	0	0	0	0	0	0	0	0	0	0	0	0	0	0	0	0	0	0	0	0	0	0
hsa-miR-4504	0	0	0	0	0	0	0	0	0	0	0	0	0	0	0	0	0	0	0	0	0	0	0	0	0	0	0	0	0	0	0	0	0	0	0	0	0	0	0	0	0	0	0	0	0	0	0	0	0
hsa-miR-4505	7.68681	7.73163	8.18112	8.3505	7.84886	8.87042	8.29325	7.49934	8.58284	8.04158	7.71174	8.09502	8.52545	7.82738	8.23394	8.20646	8.04158	8.18112	8.01798	8.04158	7.80331	8.55523	8.29325	7.92394	8.15264	8.23394	7.73163	7.94394	8.06565	8.23394	7.99347	8.38232	8.01798	7.82738	7.99347	8.20646	7.99347	8.52545	8.09502	7.99347	7.99347	8.01798	7.28644	8.43886	8.29325	7.44579	7.62266	8.38232	8.52545
hsa-miR-4506	3.28264	2.72676	2.26079	2.88477	2.72676	0	2.83866	4.41201	3.24753	2.83866	3.11231	0	1.12139	3.49079	0	2.38609	2.33236	0	3.23551	0	0	0	2.9331	0	0	0	0	0	0	3.23551	3.19459	1.93574	2.38609	3.1243	3.60755	2.64418	2.16861	2.00268	0	0	3.62981	2.82657	3.70615	2.66703	2.79084	2.71714	0	0	2.77809
hsa-miR-4507	7.04428	6.89686	7.31075	7.71174	7.15557	7.54971	6.93928	6.62454	7.24038	7.33416	6.70038	7.26611	7.75437	7.17735	7.38002	7.39603	7.0056	7.44579	7.24038	7.31075	6.89686	7.66766	7.41982	6.91621	6.89686	6.98317	7.02653	7.04428	6.93928	7.08923	7.15557	7.39603	7.06775	7.19811	6.98317	7.26611	7.02653	7.49934	7.41982	7.24038	6.89686	7.26611	6.62454	7.28644	7.21799	6.60265	6.87776	7.31075	7.60038
hsa-miR-4508	0	0	0	0	0	1.26731	0	0	2.52423	0	0	0	0	0	0	0	0	0	0	0	0	0	0	0	0	0	0	0	0	0	0	0	0	0	0	0	1.55316	1.31776	0	0	0	0	0	1.12139	2.01453	0	0	0	0
hsa-miR-4509	0	0	0	0	0	0	0	0	0	0	0	0	0	0	0	0	0	0	0	0	0	0	0	0	0	0	0	0	0	0	0	0	0	0	0	0	0	0	0	0	0	0	0	0	0	0	0	0	0
hsa-miR-450a-2-3p	0	0	0	0	0	0	0	0	0	0	0	0	0	0	0	0	0	0	0	0	0	0	0	0	0	0	0	0	0	0	0	0	0	0	0	0	0	0	0	0	0	0	0	0	0	0	0	0	0
hsa-miR-450a-5p	0	0	3.47947	0	0	1.85164	2.4562	0	2.71714	3.80625	0	4.14363	0	0	3.19459	0	2.74824	4.11069	4.03338	0	3.20381	0	0	0	3.0986	0	3.91855	0	5.14132	4.42271	4.54157	4.15713	3.96055	4.25875	2.92059	1.68674	4.39212	1.65023	0	4.32238	3.57216	1.89769	0	2.2139	4.59932	4.81796	4.00454	0	2.87442
hsa-miR-450b-3p	0	0	0	0	0	0	0	0	0	0	0	0	0	0	0	0	0	0	0	0	0	0	0	0	0	0	0	0	0	0	0	0	0	0	0	0	0	0	0	0	0	0	0	0	0	0	0	0	0
hsa-miR-450b-5p	0	0	0	0	0	0	0	0	0	0	0	0	0	0	0	0	0	0	0	0	0	0	0	0	0	0	0	0	0	0	0	0	0	0	0	0	0	0	0	0	0	0	0	0	0	0	0	0	0
hsa-miR-4510	0	0	0	0	0	0	0	0	0	0	0	0	0	0	0	0	0	0	0	0	0	0	0	0	0	0	0	0	0	0	0	0	0	0	0	0	0	0	0	0	0	0	0	0	0	0	0	0	0
hsa-miR-4511	0	0	0	0	0	0	0	0	0	0	0	0	0	0	0	0	0	0	0	0	0	0	0	0	0	0	0	0	0	0	0	0	0	0	0	0	0	0	0	0	0	0	0	0	0	0	0	0	0
hsa-miR-4512	0	0	0	0	0	0	0	0	0	0	0	0	0	0	0	0	0	0	0	0	0	0	0	0	0	0	0	0	0	0	0	0	0	0	0	0	0	0	0	0	0	0	0	0	0	0	0	0	0
hsa-miR-4513	0	0	2.58683	3.81807	0	3.51497	0	0	2.9331	3.52815	0	0	3.83992	0	3.20381	0	3.51497	2.37374	0	2.68813	0	0	3.98282	0	0	0	0	0	0	3.32718	0	3.11231	2.69938	2.24694	0	3.18243	0	3.8507	0	0	0	2.52423	0	3.66489	2.03829	0	0	0	0
hsa-miR-4514	0	0	0	2.75783	0	1.52167	0	0	0	0	0	0	1.8711	0	0	0	1.17214	0	0	0	0	0	1.92562	0	0	0	0	0	0	0	0	1.65023	0	0	0	1.52167	0	1.94551	0	0	0	0	0	1.44918	0.968012	0	0	0	0
hsa-miR-4515	4.644	4.76255	4.63326	4.49555	5.02121	4.90312	4.42271	4.61119	4.67475	4.94321	4.77296	4.55271	5.21128	4.84106	4.56464	4.8899	4.02336	4.24839	4.5306	4.40389	4.61119	5.09937	4.25875	4.50718	4.98169	5.06859	4.71727	5.14132	4.59932	4.49555	4.05782	3.98282	4.31147	4.47414	4.36525	4.5306	4.49555	4.71727	5.06859	5.02121	4.45144	4.57452	4.34389	4.40389	3.70615	4.21473	4.35698	5.04535	4.65367
hsa-miR-4516	12.5158	10.8119	12.7153	12.7153	12.8966	12.7153	11.8398	11.8398	12.1612	11.8398	10.0145	11.2495	12.3284	10.9829	12.5158	12.3284	12.5158	12.1612	11.6672	11.8398	11.6672	11.8398	12.7153	12.0005	11.8398	12.0005	11.5217	12.8966	12.1612	12.3284	11.5217	12.1612	12.1612	11.8398	11.6672	12.5158	12.0005	12.3284	11.8398	11.8398	12.3284	11.8398	10.8882	12.7153	13.6794	11.5217	11.8398	12.5158	11.8398
hsa-miR-4517	0	0	0	0	0	0	0	0	0	0	0	0	0	0	0	0	0	0	0	0	0	0	0	0	0	0	0	0	0	0	0	0	0	0	0	0	0	0	0	0	0	0	0	0	0	0	0	0	0
hsa-miR-4518	0	0	0	0	0	0	0	0	0	0	0	0	0	0	0	0	0	0	0	0	0	0	0	0	0	0	0	0	0	0	0	0	0	0	0	0	0	0	0	0	0	0	0	0	0	0	0	0	0
hsa-miR-4519	0	0	0	0	0	0	0	0	0	0	0	0	0	0	0	0	0	0	0	0	0	0	0	0	0	0	0	0	0	0	0	0	0	0	0	0	0	0	0	0	0	0	0	0	0	0	0	0	0
hsa-miR-451a	8.26368	9.27501	9.974	6.76762	8.62775	11.5217	11.376	9.07186	8.65961	8.3505	9.00792	8.18112	8.29325	7.8713	9.85523	6.28648	8.20646	9.22081	8.58284	9.30579	7.21799	7.46979	7.08923	9.47859	9.974	9.35789	9.41355	7.21799	10.1454	10.2946	9.33353	9.27501	9.7136	10.3477	9.54502	7.57824	9.35789	8.95089	10.2946	11.2495	9.24725	9.54502	9.4456	11.8398	11.2495	10.1941	11.0706	7.99347	8.97992
hsa-miR-451b	0	0	0	0	0	0	0	0	0	0	0	0	0	0	0	0	0	0	0	0	0	0	0	0	0	0	0	0	0	0	0	0	0	0	0	0	0	0	0	0	0	0	0	0	0	0	0	0	0
hsa-miR-4520-2-3p	0	0	0	0	0	0	0	0	0	0	0	0	0	0	0	0	0	0	0	0	0	0	0	0	0	0	0	0	0	0	0	0	0	0	0	0	0	0	0	0	0	0	0	0	0	0	0	0	0
hsa-miR-4520-3p	0	0	0	0	0	0	0	0	0	0	0	0	0	0	0	0	0	0	0	0	0	0	0	0	0	0	0	0	0	0	0	0	0	0	0	0	0	0	0	0	0	0	0	0	0	0	0	0	0
hsa-miR-4520-5p	0	0	0	0	0	0	0	0	0	0	0	0	0	0	0	0	0	0	0	0	0	0	0	0	0	0	0	0	0	0	0	0	0	0	0	0	0	0	0	0	0	0	0	0	0	0	0	0	0
hsa-miR-4521	0	0	0	0	0	0	0	0	0	0	0	0	0	0	0	0	0	0	0	0	0	0	0	0	0	0	0	0	0	0	0	0	0	0	0	0	0	0	0	0	0	0	0	0	0	0	0	0	0
hsa-miR-4522	0	0	2.68813	3.35469	0	4.74021	2.8141	0	1.63886	0	0	0	3.4464	0	1.82738	0	2.28226	0	3.91855	0	0	0	1.84284	0	4.00454	0	0	0	0	0	0	0	0	1.91438	0	1.73502	0	2.52423	0	0	0	1.82738	0	2.79084	2.497	0	0	0	0
hsa-miR-4523	0	0	0	0	0	0	0	0	0	0	0	0	0	0	0	0	0	0	0	0	0	0	0	0	0	0	0	0	0	0	0	0	0	0	0	0	0	0	0	0	0	0	0	0	0	0	0	0	0
hsa-miR-452-3p	0	0	0	0	0	0	0	0	0	0	0	0	0	0	0	0	0	0	0	0	0	0	0	0	0	0	0	0	0	0	0	0	0	0	0	0	0	0	0	0	0	0	0	0	0	0	0	0	0
hsa-miR-4524a-3p	0	0	0	0	0	0	0	0	0	0	0	0	0	0	0	0	0	0	0	0	0	0	0	0	0	0	0	0	0	0	0	0	0	0	0	0	0	0	0	0	0	0	0	0	0	0	0	0	0
hsa-miR-4524a-5p	0	0	0	0	0	0	0	0	0	0	0	0	0	0	0	0	0	0	0	0	0	0	0	0	0	0	0	0	0	0	0	0	0	0	0	0	0	0	0	0	0	0	0	0	0	0	0	0	0
hsa-miR-4524b-3p	0	0	0	0	0	0	0	0	0	0	0	0	0	0	0	0	0	0	0	0	0	0	0	0	0	0	0	0	0	0	0	0	0	0	0	0	0	0	0	0	0	0	0	0	0	0	0	0	0
hsa-miR-4524b-5p	0	0	0	0	0	0	0	0	0	0	0	0	0	0	0	0	0	0	0	0	0	0	0	0	0	0	0	0	0	0	0	0	0	0	0	0	0	0	0	0	0	0	0	0	0	0	0	0	0
hsa-miR-4525	0	0	0	0	0	0	0	0	0	0	0	0	0	0	0	0	0	0	0	0	0	0	0	0	0	0	0	0	0	0	0	0	0	0	0	0	0	0	0	0	0	0	0	0	0	0	0	0	0
hsa-miR-452-5p	0	0	0	1.99043	0	2.84955	3.90734	0	0	0	0	0	0	0	0	0	1.96832	0	0	0	0	3.76228	0	0	3.94987	0	0	4.16785	0	0	3.51497	0	0	2.86086	0	0	0	4.27792	0	0	0	0	0	2.15789	2.71714	0	2.96521	0	0
hsa-miR-4526	0	0	0	0	0	0	0	0	0	0	0	0	0	0	0	0	0	0	0	0	0	0	0	0	0	0	0	0	0	0	0	0	0	0	0	0	0	0	0	0	0	0	0	0	0	0	0	0	0
hsa-miR-4527	0	0	0	0	0	0	0	0	0	0	0	0	0	0	0	0	0	0	0	0	0	0	0	0	0	0	0	0	0	0	0	0	0	0	0	0	0	0	0	0	0	0	0	0	0	0	0	0	0
hsa-miR-4528	0	0	0	0	0	0	0	0	0	0	0	0	0	0	0	0	0	0	0	0	0	0	0	0	0	0	0	0	0	0	0	0	0	0	0	0	0	0	0	0	0	0	0	0	0	0	0	0	0
hsa-miR-4529-3p	0	0	0	0	0	0	0	0	0	0	0	0	0	0	0	0	0	0	0	0	0	0	0	0	0	0	0	0	0	0	0	0	0	0	0	0	0	0	0	0	0	0	0	0	0	0	0	0	0
hsa-miR-4529-5p	0	0	0	0	0	0	0	0	0	0	0	0	0	0	0	0	0	0	0	0	0	0	0	0	0	0	0	0	0	0	0	0	0	0	0	0	0	0	0	0	0	0	0	0	0	0	0	0	0
hsa-miR-4530	9.50959	9.16173	9.6441	9.93217	9.27501	10.566	9.41355	9.30579	9.93217	9.4456	8.58284	9.6441	9.93217	9.18914	9.82066	9.7136	9.35789	9.35789	9.47859	9.24725	9.24725	9.47859	10.5104	9.68408	9.5832	9.74602	9.07186	9.35789	9.82066	9.974	9.30579	9.89483	9.5832	8.84037	9.68408	9.89483	9.41355	10.2946	9.7136	9.07186	9.7824	9.85523	8.68829	10.5104	9.4456	8.95089	8.95089	9.82066	10.0556
hsa-miR-4531	0	0	0	0	0	0	0	0	0	0	0	0	0	0	0	0	0	0	0	0	0	0	0	0	0	0	0	0	0	0	0	0	0	0	0	0	0	0	0	0	0	0	0	0	0	0	0	0	0
hsa-miR-4532	5.8645	5.19525	5.94103	5.30252	5.6177	5.79238	6.01889	5.09937	6.55574	4.95648	4.8296	6.38303	5.52617	5.71915	6.16788	5.74678	6.00355	6.1831	6.1831	5.96014	5.92443	4.76255	6.2297	5.94103	5.80679	5.70557	5.57275	5.16814	6.1831	6.26891	6.25006	6.60265	6.28648	4.87625	5.92443	5.52617	6.62454	5.52617	5.94103	5.33185	5.99119	5.62954	4.86648	6.13139	6.66358	6.00355	6.08549	6.26891	6.40361
hsa-miR-4533	0	0	0	0	0	0	0	0	0	0	0	0	0	0	0	0	0	0	0	0	0	0	0	0	0	0	0	0	0	0	0	0	0	0	0	0	0	0	0	0	0	0	0	0	0	0	0	0	0
hsa-miR-4534	4.62155	5.02121	5.644	6.42136	4.75128	6.03174	5.90977	4.71727	5.84816	5.40002	3.90734	5.05521	5.97389	4.20473	5.74678	5.09937	5.62954	5.57909	5.09937	4.91536	4.76255	5.92443	6.36451	5.48533	5.25096	5.40002	0	0	6.01889	5.68999	5.47098	6.13139	5.30252	5.51236	5.57909	5.68999	5.47098	6.20104	5.76231	4.77296	5.83641	5.73314	3.6538	6.28648	5.73314	4.80516	4.644	5.40002	5.76231
hsa-miR-4535	3.6859	0	3.86022	4.44108	2.82657	3.67648	0	0	3.98282	3.91855	0	3.23551	4.39212	0	3.76228	3.69632	3.929	3.67648	3.69632	3.90734	0	0	4.20473	3.20381	2.68813	0	0	0	0	3.79625	2.15789	3.71792	3.78515	3.52815	3.46729	4.07067	3.56128	4.14363	3.80625	3.3918	3.54941	3.62981	0	4.02336	3.20381	2.65633	2.74824	0	3.01806
hsa-miR-4536-3p	0	0	0	0	0	0	0	0	0	0	0	0	0	0	0	0	0	0	0	0	0	0	0	0	0	0	0	0	0	0	0	0	0	0	0	0	0	0	0	0	0	0	0	0	0	0	0	0	0
hsa-miR-4536-5p	0	0	0	0	0	0	0	0	0	0	0	0	0	0	0	0	0	0	0	0	0	0	0	0	0	0	0	0	0	0	0	0	0	0	0	0	0	0	0	0	0	0	0	0	0	0	0	0	0
hsa-miR-4537	0	0	0	0	0	0	0	0	0	0	0	0	0	0	0	0	0	0	0	0	0	0	0	0	0	0	0	0	0	0	0	0	0	0	0	0	0	0	0	0	0	0	0	0	0	0	0	0	0
hsa-miR-4538	2.46634	0	1.39883	3.88771	0	2.72676	0	0	2.40569	2.67743	0	0	3.32718	0	2.77809	0	2.82657	0	0	0	0	3.66489	2.79084	0	0	0	0	0	0	0	0	0	0	1.69514	0	2.36162	0	2.8141	0	0	0	2.56402	0	2.27228	0	0	0	0	0
hsa-miR-4539	3.45541	3.3171	4.54157	6.09975	3.32718	4.26865	3.61936	4.19314	4.34389	5.15464	0	4.40389	5.41493	0	4.644	4.27792	5.16814	4.07067	4.24839	4.46289	3.43586	4.55271	4.35698	3.4137	2.59761	0	0	0	0	4.58813	3.72915	4.24839	4.95648	5.35762	4.29042	4.85399	4.34389	5.34472	5.22753	4.644	3.90734	3.929	0	5.02121	3.28264	4.20473	3.81807	4.39212	4.42271
hsa-miR-4540	0	0	0	0	0	0	0	0	0	0	0	0	0	0	0	0	0	0	0	0	0	0	0	0	0	0	0	0	0	0	0	0	0	0	0	0	0	0	0	0	0	0	0	0	0	0	0	0	0
hsa-miR-454-3p	3.64277	4.13322	2.74824	0.905324	4.11069	1.77481	2.76618	5.68999	2.23497	2.38609	4.19314	2.95601	1.80559	4.25875	4.03338	5.45797	3.0091	4.55271	3.42441	3.67648	3.6859	4.00454	2.74824	3.45541	2.87442	0	0	3.98282	3.75046	3.14384	3.40216	3.23551	3.26988	2.90718	2.94519	5.66062	2.96521	2.96521	6.26891	3.99508	3.379	3.66489	4.30005	2.95601	2.17932	3.45541	3.54941	0	3.71792
hsa-miR-454-5p	0	0	0	0	0	0	0	0	0	0	0	0	0	0	0	0	0	0	0	0	0	0	0	0	0	0	0	0	0	0	0	0	0	0	0	0	0	0	0	0	0	0	0	0	0	0	0	0	0
hsa-miR-455-3p	4.26865	4.12225	5.84816	4.02336	4.65367	4.05782	4.75128	4.04693	5.47098	4.84106	4.12225	5.35762	3.94065	3.35469	4.87625	4.39212	4.80516	5.08504	5.6177	4.79527	4.81796	3.94065	3.60755	4.27792	5.21128	4.78237	6.53586	4.09971	5.49861	5.19525	6.03174	4.5306	5.11575	4.71727	4.94321	3.32718	5.57909	5.02121	4.50718	5.70557	4.31147	4.32238	4.42271	3.57216	4.8296	6.98317	5.97389	3.69632	5.38511
hsa-miR-455-5p	0	0	3.929	2.77809	3.01806	1.6059	2.95601	0	4.03338	2.89522	0	2.89522	2.02252	0	3.14384	2.71714	3.81807	2.32483	3.36784	2.69938	0	0	0	0	3.11231	0	4.8296	0	0	2.40569	4.47414	2.52423	3.49079	2.42082	2.77809	0	3.86022	3.36784	2.8022	3.81807	0	1.80559	0	1.01011	4.09971	4.72992	4.0793	0	3.1243
hsa-miR-4632-3p	0	0	0	0	0	0	0	0	0	0	0	0	0	0	0	0	0	0	0	0	0	0	0	0	0	0	0	0	0	0	0	0	0	0	0	0	0	0	0	0	0	0	0	0	0	0	0	0	0
hsa-miR-4632-5p	3.82907	3.71792	4.21473	4.30005	4.02336	4.42271	4.70567	4.00454	4.38292	3.60755	3.71792	3.88771	3.82907	0	4.12225	3.59609	4.03338	3.96055	3.94065	3.6538	3.87301	0	4.62155	4.18428	4.40389	0	0	0	4.54157	4.22963	3.87301	4.44108	4.02336	3.6538	4.47414	4.21473	4.63326	4.20473	3.56128	3.3171	4.40389	4.05782	3.42441	4.5306	4.49555	3.80625	4.50718	3.4137	4.27792
hsa-miR-4633-3p	0	0	0	0	0	0	0	0	0	0	0	0	0	0	0	0	0	0	0	0	0	0	0	0	0	0	0	0	0	0	0	0	0	0	0	0	0	0	0	0	0	0	0	0	0	0	0	0	0
hsa-miR-4633-5p	3.69632	4.50718	3.88771	5.41493	4.43139	2.61331	3.29634	4.22963	3.83992	4.16785	4.15713	4.04693	4.12225	4.18428	4.01504	4.80516	4.09971	3.79625	3.89843	4.27792	4.48618	4.02336	3.30612	4.19314	2.75783	0	0	0	0	4.08944	3.47947	3.49079	4.67475	5.90977	4.26865	4.32238	4.76255	4.61119	5.38511	5.28928	3.36784	3.94065	3.66489	3.78515	2.14855	3.72915	3.89843	4.41201	3.99508
hsa-miR-4634	6.21358	6.01889	7.13608	8.09502	5.96014	7.94394	7.13608	6.21358	7.06775	7.17735	4.96882	6.85499	7.78015	5.40002	7.33416	6.30758	7.11326	6.83651	6.98317	6.64411	6.55574	6.64411	7.96776	7.78015	7.17735	7.44579	6.44244	5.41493	7.15557	7.28644	6.2297	7.26611	6.91621	6.68243	7.13608	7.15557	7.41982	7.82738	6.85499	6.53586	7.0056	6.87776	5.04535	8.26368	7.80331	6.83651	6.60265	7.11326	7.26611
hsa-miR-4635	0	0	0	0	0	0	0	0	0	0	0	0	0	0	0	0	0	0	0	0	0	0	0	0	0	0	0	0	0	0	0	0	0	0	0	0	0	0	0	0	0	0	0	0	0	0	0	0	0
hsa-miR-4636	0	0	0	0	0	1.65023	2.4829	0	0	0	0	0	1.31776	0	0	0	0	0	0	0	0	0	0	0	3.929	0	0	0	0	0	0	0	0	0	0	0	0	0	0	0	0	0	0	0	0	0	0	0	0
hsa-miR-4637	0	0	0	0	0	0	0	0	0	0	0	0	0	0	0	0	0	0	0	0	0	0	0	0	0	0	0	0	0	0	0	0	0	0	0	0	0	0	0	0	0	0	0	0	0	0	0	0	0
hsa-miR-4638-3p	0	0	0	0	0	0	0	0	0	0	0	0	0	0	0	0	0	0	0	0	0	0	0	0	0	0	0	0	0	0	0	0	0	0	0	0	0	0	0	0	0	0	0	0	0	0	0	0	0
hsa-miR-4638-5p	0	0	0	0	0	0	0	0	0	0	0	0	0	0	0	0	0	0	0	0	0	0	0	0	0	0	0	0	0	0	0	0	0	0	0	0	0	0	0	0	0	0	0	0	0	0	0	0	0
hsa-miR-4639-3p	0	0	0	0	0	0	0	0	0	0	0	0	0	0	0	0	0	0	0	0	0	0	0	0	0	0	0	0	0	0	0	0	0	0	0	0	0	0	0	0	0	0	0	0	0	0	0	0	0
hsa-miR-4639-5p	0	0	0	0	0	0	0	0	0	0	0	0	0	0	0	0	0	0	0	0	0	0	0	0	0	0	0	0	0	0	0	0	0	0	0	0	0	0	0	0	0	0	0	0	0	0	0	0	0
hsa-miR-4640-3p	0	0	0	0	0	0	0	0	0	0	0	0	0	0	0	0	0	0	0	0	0	0	0	0	0	0	0	0	0	0	0	0	0	0	0	0	0	0	0	0	0	0	0	0	0	0	0	0	0
hsa-miR-4640-5p	0	0	0	3.14384	0	2.2139	0	0	0	1.53097	0	0	2.94519	0	0	0	2.15789	0	0	0	0	0	3.0091	0	0	0	0	0	0	0	0	0	0	0	0	1.26731	0	2.15789	0	0	0	0	0	2.38609	0.776502	0	0	0	0
hsa-miR-4641	0	0	0	0	0	0	0	0	0	0	0	0	0	0	0	0	0	0	0	0	0	0	0	0	0	0	0	0	0	0	0	0	0	0	0	0	0	0	0	0	0	0	0	0	0	0	0	0	0
hsa-miR-4642	0	0	0	0	0	0	0	0	0	0	0	0	0	0	0	0	0	0	0	0	0	0	0	0	0	0	0	0	0	0	0	0	0	0	0	0	0	0	0	0	0	0	0	0	0	0	0	0	0
hsa-miR-4643	0	0	0	0	0	0	0	0	0	0	0	0	0	0	0	0	0	0	0	0	0	0	0	0	0	0	0	0	0	0	0	0	0	0	0	0	0	0	0	0	0	0	0	0	0	0	0	0	0
hsa-miR-4644	0	0	0	3.25782	0	1.31776	0	0	0	2.23497	0	0	3.43586	0	0	0	2.20533	0	0	0	0	0	2.0528	0	0	0	0	0	0	0	0	0	0	1.70417	0	1.8711	0	2.42082	0	0	0	0	0	1.68674	0	0	0	0	0
hsa-miR-4645-3p	0	0	0	0	0	0	0	0	0	0	0	0	0	0	0	0	0	0	0	0	0	0	0	0	0	0	0	0	0	0	0	0	0	0	0	0	0	0	0	0	0	0	0	0	0	0	0	0	0
hsa-miR-4645-5p	0	0	0	0	0	0	0	0	0	0	0	0	0	0	0	0	0	0	0	0	0	0	0	0	0	0	0	0	0	0	0	0	0	0	0	0	0	0	0	0	0	0	0	0	0	0	0	0	0
hsa-miR-4646-3p	0	0	0	0	0	0	0	0	0	0	0	0	0	0	0	0	0	0	0	0	0	0	0	0	0	0	0	0	0	0	0	0	0	0	0	0	0	0	0	0	0	0	0	0	0	0	0	0	0
hsa-miR-4646-5p	4.33374	4.49555	4.58813	5.43204	3.929	4.86648	4.29042	4.26865	4.72992	5.4447	3.01806	4.19314	5.31687	4.09971	5.04535	4.45144	5.22753	4.86648	4.39212	4.85399	4.33374	4.78237	5.71915	4.79527	4.37482	0	0	0	3.77376	5.22753	4.45144	5.03388	4.644	5.15464	4.5306	4.94321	4.37482	5.47098	4.59932	4.36525	4.58813	4.66423	4.0793	5.25096	4.76255	3.86022	4.07067	4.71727	4.54157
hsa-miR-4647	0	0	0	3.0091	0	4.09971	0	0	0	0	0	0	2.0528	0	0	0	0	0	0	0	0	0	0	0	0	0	0	0	0	0	0	0	0	0	0	1.39883	0	1.85995	0	0	0	1.55316	0	0	0	0	0	0	0
hsa-miR-4648	0	0	0	2.2139	0	0	0	0	0	0	0	0	1.28369	0	0	0	0	0	0	0	0	0	0	0	0	0	0	0	0	0	0	0	0	0	0	1.17953	0	1.42363	0	0	0	0	0	0	0	0	0	0	0
hsa-miR-4649-3p	3.1243	3.75046	2.30564	1.72819	2.89522	1.48858	2.497	2.97798	1.6309	2.56402	3.08665	2.23497	1.38874	3.86022	1.57149	2.16861	2.02252	2.42082	2.89522	2.54738	3.86022	4.33374	1.79704	3.15851	3.6859	4.92973	4.12225	3.81807	3.70615	3.21464	1.94551	1.84284	2.26079	1.78414	0	1.29274	2.44473	0.57441	2.68813	2.52423	2.72676	1.68674	3.3918	2.01453	1.43204	0	0	3.30612	3.76228
hsa-miR-4649-5p	0	0	0	0	0	0	0	0	0	0	0	0	0	0	0	0	0	0	0	0	0	0	0	0	0	0	0	0	0	0	0	0	0	0	0	0	0	0	0	0	0	0	0	0	0	0	0	0	0
hsa-miR-4650-3p	0	0	0	0	0	0	0	0	0	0	0	0	0	0	0	0	0	0	0	0	0	0	0	0	0	0	0	0	0	0	0	0	0	0	0	0	0	0	0	0	0	0	0	0	0	0	0	0	0
hsa-miR-4650-5p	0	0	0	0	0	0	0	0	0	0	0	0	0	0	0	0	0	0	0	0	0	0	0	0	0	0	0	0	0	0	0	0	0	0	0	0	0	0	0	0	0	0	0	0	0	0	0	0	0
hsa-miR-4651	4.94321	4.47414	5.14132	5.57909	5.35762	5.8793	4.57452	4.87625	5.03388	4.23892	4.03338	4.21473	5.06859	4.8296	4.48618	4.77296	4.79527	4.37482	6.30758	5.00951	5.27744	4.72992	4.86648	4.81796	4.75128	4.39212	4.09971	5.66062	4.96882	4.56464	4.38292	4.69643	4.65367	4.21473	5.06859	4.997	4.68591	4.98169	4.81796	4.39212	4.997	5.15464	4.63326	5.03388	4.41201	4.09971	4.57452	4.87625	4.75128
hsa-miR-4652-3p	0	0	0	0	0	0	0	0	0	0	0	0	0	0	0	0	0	0	0	0	0	0	0	0	0	0	0	0	0	0	0	0	0	0	0	0	0	0	0	0	0	0	0	0	0	0	0	0	0
hsa-miR-4652-5p	0	0	0	0	0	0	0	0	0	0	0	0	0	0	0	0	0	0	0	0	0	0	0	0	0	0	0	0	0	0	0	0	0	0	0	0	0	0	0	0	0	0	0	0	0	0	0	0	0
hsa-miR-4653-3p	5.79238	5.53957	5.11575	4.66423	5.57909	4.96882	5.40002	5.71915	4.8899	4.74021	5.55391	5.27744	4.644	5.55391	4.90312	5.35762	4.81796	4.91536	5.27744	5.33185	5.40002	5.8645	4.71727	5.15464	5.27744	5.19525	5.51236	5.71915	4.95648	4.81796	4.90312	4.8296	5.2655	5.16814	5.30252	4.98169	5.43204	4.66423	5.37314	5.80679	5.33185	5.34472	5.644	4.48618	5.05521	5.45797	5.8793	5.70557	5.40002
hsa-miR-4653-5p	0	0	0	0	0	0	0	0	0	0	0	0	0	0	0	0	0	0	0	0	0	0	0	0	0	0	0	0	0	0	0	0	0	0	0	0	0	0	0	0	0	0	0	0	0	0	0	0	0
hsa-miR-4654	0	0	0	0	0	0	0	0	0	0	0	0	0	0	0	0	0	0	0	0	0	0	0	0	0	0	0	0	0	0	0	0	0	0	0	0	0	0	0	0	0	0	0	0	0	0	0	0	0
hsa-miR-4655-3p	0	0	3.59609	3.61936	0	3.52815	3.35469	0	3.78515	3.13305	0	3.18243	3.56128	0	3.4137	2.31407	3.23551	0	3.73956	0	0	0	3.78515	3.82907	0	0	0	0	0	3.61936	0	3.62981	0	3.18243	3.35469	3.47947	3.73956	3.45541	0	2.46634	0	3.30612	0	4.00454	4.644	0	3.34129	0	0
hsa-miR-4655-5p	0	0	2.42082	3.24753	0	3.59609	0	0	2.66703	2.84955	0	0	3.11231	0	2.00268	2.23497	3.24753	2.38609	0	0	0	0	3.73956	0	0	0	0	0	0	0	0	3.19459	2.116	2.06822	0	3.4464	2.97798	3.29634	0	0	0	2.75783	0	3.67648	3.0986	0	0	0	0
hsa-miR-4656	4.46289	4.27792	4.40389	5.49861	3.87301	4.85399	4.0793	4.21473	4.43139	4.67475	3.96055	4.25875	5.05521	4.24839	4.46289	4.57452	4.95648	4.62155	4.48618	4.76255	3.78515	5.23906	5.21128	4.54157	4.86648	4.5306	4.50718	4.86648	3.98282	4.61119	4.16785	4.45144	4.39212	4.29042	4.30005	4.63326	4.05782	4.78237	4.61119	4.27792	4.38292	4.71727	3.99508	4.72992	4.26865	4.47414	4.15713	4.644	4.56464
hsa-miR-4657	2.90718	3.18243	1.97911	1.73502	2.98946	0	2.96521	3.71792	2.27228	2.2139	3.26988	0	1.57989	3.22584	2.10008	2.68813	1.63886	0	0	0	0	0	2.31407	0	0	0	0	0	0	2.86086	2.46634	1.65776	2.79084	2.58683	2.86086	1.72819	2.3454	1.6059	0	2.75783	3.18243	2.19032	3.29634	1.78414	2.19032	2.95601	2.59761	3.34129	0
hsa-miR-4658	0	0	0	0	0	0	0	0	0	0	0	0	0	0	0	0	0	0	0	0	0	0	0	0	0	0	0	0	0	0	0	0	0	0	0	0	0	0	0	0	0	0	0	0	0	0	0	0	0
hsa-miR-4659a-3p	0	0	0	0	0	2.56402	0	0	0	0	0	0	0	0	0	0	0	0	0	0	0	0	0	0	0	0	0	0	0	0	0	0	0	0	0	0	0	0	0	0	0	0	0	0	0	0	0	0	0
hsa-miR-4659a-5p	0	0	0	0	0	0	0	0	0	0	0	0	0	0	0	0	0	0	0	0	0	0	0	0	0	0	0	0	0	0	0	0	0	0	0	0	0	0	0	0	0	0	0	0	0	0	0	0	0
hsa-miR-4659b-3p	0	0	0	0	0	0	0	0	0	0	0	0	0	0	0	0	0	0	0	0	0	0	0	0	0	0	0	0	0	0	0	0	0	0	0	0	0	0	0	0	0	0	0	0	0	0	0	0	0
hsa-miR-4659b-5p	0	0	0	0	0	0	0	0	0	0	0	0	0	0	0	0	0	0	0	0	0	0	0	0	0	0	0	0	0	0	0	0	0	0	0	0	0	0	0	0	0	0	0	0	0	0	0	0	0
hsa-miR-466	0	0	0	0	0	0	0	0	0	0	0	0	0	0	0	0	0	0	0	0	0	0	0	0	0	0	0	0	0	0	0	0	0	0	0	0	0	0	0	0	0	0	0	0	0	0	0	0	0
hsa-miR-4660	0	0	0	1.01761	0	0	0	0	0	0	0	0	0	0	0	0	0	0	0	0	0	0	0	0	0	0	0	0	0	0	0	0	0	0	0	0	0	0.289391	0	0	0	0	0	0	0	0	0	0	0
hsa-miR-4661-3p	0	0	0	0	0	0	0	0	0	0	0	0	0	0	0	0	0	0	0	0	0	0	0	0	0	0	0	0	0	0	0	0	0	0	0	0	0	0	0	0	0	0	0	0	0	0	0	0	0
hsa-miR-4661-5p	0	0	0	0	0	0	0	0	0	0	0	0	0	0	0	0	0	0	0	0	0	0	0	0	0	0	0	0	0	0	0	0	0	0	0	0	0	0	0	0	0	0	0	0	0	0	0	0	0
hsa-miR-4662a-3p	0	0	0	0	0	0	0	0	0	0	0	0	0	0	0	0	0	0	0	0	0	0	0	0	0	0	0	0	0	0	0	0	0	0	0	0	0	0	0	0	0	0	0	0	0	0	0	0	0
hsa-miR-4662a-5p	0	0	0	0	0	0	0	0	0	0	0	0	0	0	0	0	0	0	0	0	0	0	0	0	0	0	0	0	0	0	0	0	0	0	0	0	0	0	0	0	0	0	0	0	0	0	0	0	0
hsa-miR-4662b	0	0	0	0	0	0	0	0	0	0	0	0	0	0	0	0	0	0	0	0	0	0	0	0	0	0	0	0	0	0	0	0	0	0	0	0	0	0	0	0	0	0	0	0	0	0	0	0	0
hsa-miR-4663	0	0	0	0	0	0	0	0	0	0	0	0	0	0	0	0	0	0	0	0	0	0	0	0	0	0	0	0	0	0	0	0	0	0	0	0	0	0	0	0	0	0	0	0	0	0	0	0	0
hsa-miR-4664-3p	0	0	0	0	0	0	0	0	0	0	0	0	0	0	0	0	0	0	0	0	0	0	0	0	0	0	0	0	0	0	0	0	0	0	0	0	0	0	0	0	0	0	0	0	0	0	0	0	0
hsa-miR-4664-5p	0	0	0	0	0	0	0	0	0	0	0	0	0	0	0	0	0	0	0	0	0	0	0	0	0	0	0	0	0	0	0	0	0	0	0	0	0	0	0	0	0	0	0	0	0	0	0	0	0
hsa-miR-4665-3p	5.41493	4.91536	5.18226	5.53957	6.20104	4.78237	5.19525	5.03388	5.30252	4.32238	4.31147	4.84106	4.78237	4.92973	5.19525	5.06859	4.8296	4.644	4.84106	5.02121	5.7766	5.2655	4.75128	5.12919	4.94321	5.73314	5.55391	6.00355	5.60535	4.98169	4.46289	4.55271	4.72992	4.44108	5.31687	4.8899	5.00951	4.36525	5.14132	4.997	5.31687	5.12919	5.03388	4.8296	4.77296	4.69643	5.08504	5.43204	5.52617
hsa-miR-4665-5p	2.79084	0	4.11069	5.00951	0	4.94321	3.46729	0	4.33374	3.75046	0	2.22474	4.41201	0	4.0793	2.8141	2.84955	0	0	0	0	0	3.47947	0	0	0	0	0	0	3.25782	0	0	3.23551	3.47947	2.42082	3.94065	3.34129	4.25875	3.86022	3.64277	3.69632	3.36784	0	4.43139	3.40216	2.74824	0	3.5034	3.03096
hsa-miR-4666a-3p	0	0	0	0	0	0	0	0	0	0	0	0	0	0	0	0	0	0	0	0	0	0	0	0	0	0	0	0	0	0	0	0	0	0	0	0	0	0	0	0	0	0	0	0	0	0	0	0	0
hsa-miR-4666a-5p	0	0	0	0	0	0	0	0	0	0	0	0	0	0	0	0	0	0	0	0	0	0	0	0	0	0	0	0	0	0	0	0	0	0	0	0	0	0	0	0	0	0	0	0	0	0	0	0	0
hsa-miR-4666b	0	0	0	0	0	0	0	0	0	0	0	0	0	0	0	0	0	0	0	0	0	0	0	0	0	0	0	0	0	0	0	0	0	0	0	0	0	0	0	0	0	0	0	0	0	0	0	0	0
hsa-miR-4667-3p	0	0	0	0	0	0	0	0	0	0	0	0	0	0	0	0	0	0	0	0	0	0	0	0	0	0	0	0	0	0	0	0	0	0	0	0	0	0	0	0	0	0	0	0	0	0	0	0	0
hsa-miR-4667-5p	3.73956	4.00454	4.32238	5.38511	3.04624	4.644	3.08665	3.17128	4.58813	5.41493	0	3.79625	5.47098	3.15851	4.85399	4.48618	5.12919	4.69643	4.01504	4.68591	3.61936	4.11069	5.19525	4.44108	4.29042	0	0	0	0	4.87625	3.81807	4.644	4.81796	4.51838	4.04693	4.75128	3.88771	5.38511	4.5306	3.86022	4.34389	4.5306	3.23551	5.14132	3.69632	3.69632	3.05666	4.38292	4.47414
hsa-miR-4668-3p	0	0	0	0	0	0	0	0	0	0	0	0	0	0	0	0	0	0	0	0	0	0	0	0	0	0	0	0	0	0	0	0	0	0	0	0	0	0	0	0	0	0	0	0	0	0	0	0	0
hsa-miR-4668-5p	4.15713	3.91855	1.87935	1.46466	3.99508	1.93574	2.94519	3.26988	2.86086	3.28264	3.83992	2.97798	2.97798	4.74021	2.59761	3.54941	0	2.67743	0	0	0	0	0	0	0	0	0	0	0	0	2.14855	0	2.57473	0	0	0	0	0.451692	0	0	0	2.10008	0	0	0	0	0	3.26988	3.4137
hsa-miR-4669	5.80679	5.74678	6.0496	6.91621	5.40002	6.42136	6.26891	5.53957	6.40361	6.46089	4.85399	6.01889	7.08923	5.37314	6.28648	5.97389	6.30758	6.08549	5.70557	6.0496	5.52617	6.0496	6.74514	6.0496	5.82097	6.1831	5.31687	5.22753	5.74678	6.1831	5.83641	6.36451	6.01889	5.99119	6.25006	6.60265	5.96014	6.64411	5.97389	5.73314	6.21358	5.96014	5.21128	6.70038	6.38303	5.30252	5.38511	5.97389	6.36451
hsa-miR-4670-3p	0	0	0	0	0	0	0	0	0	0	0	0	0	0	0	0	0	0	0	0	0	0	0	0	0	0	0	0	0	0	0	0	0	0	0	0	0	0	0	0	0	0	0	0	0	0	0	0	0
hsa-miR-4670-5p	0	0	0	0	0	0	0	0	0	0	0	0	0	0	0	0	0	0	0	0	0	0	0	0	0	0	0	0	0	0	0	0	0	0	0	0	0	0	0	0	0	0	0	0	0	0	0	0	0
hsa-miR-4671-3p	0	0	0	0	0	0	0	0	0	0	0	0	0	0	0	0	0	0	0	0	0	0	0	0	0	0	0	0	0	0	0	0	0	0	0	0	0	0	0	0	0	0	0	0	0	0	0	0	0
hsa-miR-4671-5p	0	0	0	0	0	0	0	0	0	0	0	0	0	0	0	0	0	0	0	0	0	0	0	0	0	0	0	0	0	0	0	0	0	0	0	0	0	0	0	0	0	0	0	0	0	0	0	0	0
hsa-miR-4672	7.41982	6.85499	6.74514	7.15557	6.87776	6.38303	6.55574	6.98317	7.21799	7.02653	6.8156	7.60038	7.35956	7.68681	6.8156	7.49934	6.58005	7.57824	7.39603	7.24038	7.24038	7.24038	7.17735	6.58005	6.44244	6.55574	7.11326	6.89686	6.60265	6.85499	6.85499	6.85499	6.68243	6.26891	6.47918	6.51422	6.64411	6.2297	7.31075	6.95868	6.51422	6.89686	6.38303	6.64411	6.40361	6.79148	6.68243	6.74514	7.38002
hsa-miR-4673	0	0	1.66969	1.57989	0	2.13675	0	0	1.82738	1.65776	0	0	1.87935	0	0	0	1.38197	0	0	0	0	0	2.01453	0	0	0	0	0	0	0	0	0	0	0	0	0	0	1.57149	0	0	0	1.57989	0	2.14855	0.960224	0	0	0	0
hsa-miR-4674	0	0	0	0	0	0	0	0	0	0	0	0	0	0	0	0	0	0	0	0	0	0	0	0	0	0	0	0	0	0	0	0	0	0	0	0	0	0	0	0	0	0	0	0	0	0	0	0	0
hsa-miR-4675	0	0	0	0	0	0	0	0	0	0	0	0	0	0	0	0	0	0	0	0	0	0	0	0	0	0	0	0	0	0	0	0	0	0	0	0	0	0	0	0	0	0	0	0	0	0	0	0	0
hsa-miR-4676-3p	0	0	0	0	0	0	0	0	0	0	0	0	0	0	0	0	0	0	0	0	0	0	0	0	0	0	0	0	0	0	0	0	0	0	0	0	0	0	0	0	0	0	0	0	0	0	0	0	0
hsa-miR-4676-5p	0	0	0	0	0	0	0	0	0	0	0	0	0	0	0	0	0	0	0	0	0	0	0	0	0	0	0	0	0	0	0	0	0	0	0	0	0	0	0	0	0	0	0	0	0	0	0	0	0
hsa-miR-4677-3p	0	0	0	0	0	0	0	0	0	0	0	0	0	0	0	0	0	0	0	0	0	0	0	0	0	0	0	0	0	0	0	0	0	0	0	0	0	0	0	0	0	0	0	0	0	0	0	0	0
hsa-miR-4677-5p	0	0	0	0	0	0	0	0	0	0	0	0	0	0	0	0	0	0	0	0	0	0	0	0	0	0	0	0	0	0	0	0	0	0	0	0	0	0	0	0	0	0	0	0	0	0	0	0	0
hsa-miR-4678	0	0	0	0	0	0	0	0	0	0	0	0	0	0	0	0	0	0	0	0	0	0	0	0	0	0	0	0	0	0	0	0	0	0	0	0	0	0	0	0	0	0	0	0	0	0	0	0	0
hsa-miR-4679	0	0	0	0	0	0	0	0	0	0	0	0	0	0	0	0	0	0	0	0	0	0	0	0	0	0	0	0	0	0	0	0	0	0	0	0	0	0	0	0	0	0	0	0	0	0	0	0	0
hsa-miR-4680-3p	0	0	0	0	0	0	0	0	0	0	0	0	0	0	0	0	0	0	0	0	0	0	0	0	0	0	0	0	0	0	0	0	0	0	0	0	0	0	0	0	0	0	0	0	0	0	0	0	0
hsa-miR-4680-5p	0	0	0	0	0	0	0	0	0	0	0	0	0	0	0	0	0	0	0	0	0	0	0	0	0	0	0	0	0	0	0	0	0	0	0	0	0	0	0	0	0	0	0	0	0	0	0	0	0
hsa-miR-4681	0	0	0	0	0	0	0	0	0	0	0	0	0	0	0	0	0	0	0	0	0	0	0	0	0	0	0	0	0	0	0	0	0	0	0	0	0	0	0	0	0	0	0	0	0	0	0	0	0
hsa-miR-4682	0	0	0	0	0	0	0	0	0	0	0	0	0	0	0	0	0	0	0	0	0	0	0	0	0	0	0	0	0	0	0	0	0	0	0	0	0	0.279217	0	0	0	0	0	0	0	0	0	0	0
hsa-miR-4683	0	0	0	0	0	0	0	0	0	0	0	0	0	0	0	0	0	0	0	0	0	0	0	0	0	0	0	0	0	0	0	0	0	0	0	0	0	0	0	0	0	0	0	0	0	0	0	0	0
hsa-miR-4684-3p	0	0	0	0	0	0	0	0	0	0	0	0	0	0	0	0	0	0	0	0	0	0	0	0	0	0	0	0	0	0	0	0	0	0	0	0	0	0	0	0	0	0	0	0	0	0	0	0	0
hsa-miR-4684-5p	0	0	0	0	0	0	0	0	0	0	0	0	0	0	0	0	0	0	0	0	0	0	0	0	0	0	0	0	0	0	0	0	0	0	0	0	0	0	0	0	0	0	0	0	0	0	0	0	0
hsa-miR-4685-3p	0	0	0	0	0	0	0	0	0	0	0	0	0	0	0	0	0	0	0	0	0	0	0	0	0	0	0	0	0	0	0	0	0	0	0	0	0	0	0	0	0	0	0	0	0	0	0	0	0
hsa-miR-4685-5p	0	0	1.35535	3.54941	0	3.18243	0	0	1.61433	3.20381	0	0	3.18243	0	1.68674	0	3.18243	0	0	2.50542	0	0	3.19459	0	0	0	0	0	0	0	0	2.17932	0	2.17932	0	1.96832	0	2.86086	0	0	0	0	0	2.8022	1.01011	0	0	0	0
hsa-miR-4686	0	0	0	0	0	0	0	0	0	0	0	0	0	0	0	0	0	0	0	0	0	0	0	0	0	0	0	0	0	0	0	0	0	0	0	0	0	0	0	0	0	0	0	0	0	0	0	0	0
hsa-miR-4687-3p	8.18112	8.41233	9.54502	9.18914	8.84037	10.9829	9.89483	8.92367	9.00792	7.75437	7.44579	9.07186	8.87042	7.84886	9.24725	8.23394	9.30579	8.89454	9.38615	8.26368	8.7162	8.62775	10.566	9.74602	10.0145	9.93217	9.18914	8.49452	9.89483	9.22081	8.15264	9.974	9.00792	9.47859	9.7824	9.07186	9.74602	9.5832	8.92367	9.1012	9.47859	8.84037	8.04158	10.3477	10.8882	8.18112	9.5832	9.7824	9.68408
hsa-miR-4687-5p	0	0	0	0	0	0	0	0	0	0	0	0	0	0	0	0	0	0	0	0	0	0	0	0	0	0	0	0	0	0	0	0	0	0	0	0	0	0	0	0	0	0	0	0	0	0	0	0	0
hsa-miR-4688	2.4829	2.94519	3.14384	4.18428	0	3.45541	0	2.92059	3.29634	3.99508	0	2.38609	4.21473	0	3.54941	2.76618	3.69632	2.9331	2.92059	3.35469	0	0	4.30005	3.47947	0	0	0	0	0	3.56128	2.32483	3.6538	2.88477	2.76618	2.64418	3.59609	2.19032	3.94987	3.13305	3.03096	3.08665	2.95601	0	4.04693	3.19459	0	0	0	3.24753
hsa-miR-4689	5.09937	4.36525	5.19525	5.6177	5.52617	5.38511	5.35762	4.81796	5.43204	4.31147	3.75046	4.8899	4.80516	4.23892	5.02121	4.62155	4.70567	4.78237	5.2655	4.8899	5.03388	4.70567	5.30252	5.02121	5.09937	5.33185	4.77296	5.56638	5.18226	4.95648	4.23892	4.77296	4.42271	4.02336	5.28928	4.91536	5.22753	4.91536	4.62155	4.48618	4.98169	4.81796	4.33374	5.31687	5.08504	4.39212	4.91536	5.08504	5.04535
hsa-miR-4690-3p	0	0	0	0	0	0	0	0	0	0	0	0	0	0	0	0	0	0	0	0	0	0	0	0	0	0	0	0	0	0	0	0	0	0	0	0	0	0	0	0	0	0	0	0	0	0	0	0	0
hsa-miR-4690-5p	3.929	3.83992	3.70615	4.22963	3.00055	4.01504	2.33236	0	3.584	4.58813	0	3.47947	5.00951	3.34129	3.97185	3.81807	3.94065	4.22963	3.14384	3.96055	3.21464	4.45144	4.41201	0	2.90718	0	0	0	0	4.01504	3.17128	3.99508	3.76228	3.88771	3.21464	4.0793	3.30612	4.12225	3.82907	3.61936	2.98946	3.5034	2.87442	3.94065	3.46729	0	2.90718	3.49079	3.00055
hsa-miR-4691-3p	0	0	0	0	0	0	0	0	0	0	0	0	0	0	0	0	0	0	0	0	0	0	0	0	0	0	0	0	0	0	0	0	0	0	0	0	0	0	0	0	0	0	0	0	0	0	0	0	0
hsa-miR-4691-5p	0	0	0	0	0	0	0	0	0	0	0	0	0	0	0	0	0	0	0	0	0	0	0	0	0	0	0	0	0	0	0	0	0	0	0	0	0	0	0	0	0	0	0	0	0	0	0	0	0
hsa-miR-4692	0	0	0	0	0	0	0	0	0	0	0	0	0	0	0	0	0	0	0	0	0	0	0	0	0	0	0	0	0	0	0	0	0	0	0	0	0	0	0	0	0	0	0	0	0	0	0	0	0
hsa-miR-4693-3p	0	0	0	0	0	0	0	0	0	0	0	0	0	0	0	0	0	0	0	0	0	0	0	0	0	0	0	0	0	0	0	0	0	0	0	0	0	0	0	0	0	0	0	0	0	0	0	0	0
hsa-miR-4693-5p	0	0	0	0	0	0	0	0	0	0	0	0	0	0	0	0	0	0	0	0	0	0	0	0	0	0	0	0	0	0	0	0	0	0	0	0	0	0	0	0	0	0	0	0	0	0	0	0	0
hsa-miR-4694-3p	0	0	0	0	0	0	0	0	0	0	0	0	0	0	0	0	0	0	0	0	0	0	0	0	0	0	0	0	0	0	0	0	0	0	0	0	0	0	0	0	0	0	0	0	0	0	0	0	0
hsa-miR-4694-5p	0	0	0	0	0	0	0	0	0	0	0	0	0	0	0	0	0	0	0	0	0	0	0	0	0	0	0	0	0	0	0	0	0	0	0	0	0	0	0	0	0	0	0	0	0	0	0	0	0
hsa-miR-4695-3p	0	0	0	0	0	0	0	0	0	0	0	0	0	0	0	0	0	0	0	0	0	0	0	0	0	0	0	0	0	0	0	0	0	0	0	0	0	0	0	0	0	0	0	0	0	0	0	0	0
hsa-miR-4695-5p	4.57452	4.32238	4.45144	4.63326	4.63326	4.91536	4.45144	4.25875	4.87625	3.98282	3.69632	4.43139	4.51838	4.29042	4.38292	4.34389	4.46289	4.48618	4.54157	4.45144	4.70567	4.65367	5.18226	4.48618	4.45144	4.71727	0	3.99508	4.68591	4.85399	4.20473	4.71727	4.36525	3.90734	4.71727	4.61119	4.8296	4.19314	4.33374	4.14363	4.77296	4.69643	3.97185	4.71727	4.75128	4.07067	4.59932	4.49555	4.92973
hsa-miR-4696	0	0	0	0	0	0	0	0	0	0	0	0	0	0	0	0	0	0	0	0	0	0	0	0	0	0	0	0	0	0	0	0	0	0	0	0	0	0	0	0	0	0	0	0	0	0	0	0	0
hsa-miR-4697-3p	0	0	0	0	0	0	0	0	0	0	0	0	0	0	0	0	0	0	0	0	0	0	0	0	0	0	0	0	0	0	0	0	0	0	0	0	0	0	0	0	0	0	0	0	0	0	0	0	0
hsa-miR-4697-5p	2.87442	3.15851	3.57216	7.8713	2.83866	4.95648	3.6859	0	3.3171	4.55271	4.22963	2.66703	5.38511	4.15713	3.6538	4.19314	3.35469	4.26865	3.21464	5.7766	3.49079	4.32238	2.64418	0	5.45797	0	0	5.59207	0	2.89522	2.97798	3.0986	3.379	4.27792	3.22584	4.84106	4.0793	4.05782	4.31147	3.5034	0	3.6538	3.69632	3.00055	2.4829	2.46634	2.68813	4.48618	3.42441
hsa-miR-4698	4.71727	4.5306	5.09937	4.91536	4.56464	5.4447	4.86648	4.46289	5.28928	4.71727	3.98282	4.44108	4.997	4.16785	5.06859	4.66423	4.14363	3.6538	4.25875	3.79625	3.80625	4.24839	4.80516	4.43139	3.98282	0	0	0	3.88771	4.18428	3.61936	4.01504	4.78237	4.63326	4.68591	4.96882	4.86648	5.41493	4.8296	4.75128	4.8899	4.72992	4.01504	5.4447	4.34389	4.65367	4.02336	5.05521	5.03388
hsa-miR-4699-3p	0	0	0	0	0	0	0	0	0	0	0	0	0	0	0	0	0	0	0	0	0	0	0	0	0	0	0	0	0	0	0	0	0	0	0	0	0	0	0	0	0	0	0	0	0	0	0	0	0
hsa-miR-4699-5p	0	0	0	0	0	0	0	0	0	0	0	0	0	0	0	0	0	0	0	0	0	0	0	0	0	0	0	0	0	0	0	0	0	0	0	0	0	0	0	0	0	0	0	0	0	0	0	0	0
hsa-miR-4700-3p	0	0	0	0	0	0	0	0	0	0	0	0	0	0	0	0	0	0	0	0	0	0	0	0	0	0	0	0	0	0	0	0	0	0	0	0	0	0	0	0	0	0	0	0	0	0	0	0	0
hsa-miR-4700-5p	0	0	0	0	0	0	0	0	0	0	0	0	0	0	0	0	0	0	0	0	0	0	0	0	0	0	0	0	0	0	0	0	0	0	0	0	0	0	0	0	0	0	0	0	0	0	0	0	0
hsa-miR-4701-3p	4.68591	4.63326	4.55271	5.96014	4.33374	5.40002	3.76228	4.29042	5.21128	6.09975	4.21473	4.58813	4.27792	4.72992	5.15464	5.04535	5.43204	5.30252	5.15464	5.48533	4.34389	5.644	4.81796	3.98282	4.16785	4.76255	0	0	0	5.30252	3.97185	4.00454	4.91536	5.62954	4.76255	5.04535	4.48618	4.85399	4.98169	3.96055	4.5306	3.76228	4.94321	4.90312	4.00454	4.25875	3.86022	4.26865	5.43204
hsa-miR-4701-5p	0	2.9331	0	0	0	0	0	0	0	0	0	0	0	0	0	0	0	0	0	0	0	0	0	0	2.82657	0	0	0	0	0	0	0	0	0	0	0	0	0	0	0	0	0	0	0	1.15262	0	0	0	0
hsa-miR-4703-3p	0	0	0	0	0	0	0	0	0	0	0	0	0	0	0	0	0	0	0	0	0	0	0	0	0	0	0	0	0	0	0	0	0	0	0	0	0	0	0	0	0	0	0	0	0	0	0	0	0
hsa-miR-4703-5p	0	0	0	0	0	0	0	0	0	0	0	0	0	0	0	0	0	0	0	0	0	0	0	0	0	0	0	0	0	0	0	0	0	0	0	0	0	0	0	0	0	0	0	0	0	0	0	0	0
hsa-miR-4704-3p	0	0	0	0	0	0	0	0	0	0	0	0	0	0	0	0	0	0	0	0	0	0	0	0	0	0	0	0	0	0	0	0	0	0	0	0	0	0	0	0	0	0	0	0	0	0	0	0	0
hsa-miR-4704-5p	0	0	0	0	0	0	0	0	0	0	0	0	0	0	0	0	0	0	0	0	0	0	0	0	0	0	0	0	0	0	0	0	0	0	0	0	0	0	0	0	0	0	0	0	0	0	0	0	0
hsa-miR-4705	0	0	0	0	0	0	0	0	0	0	0	0	0	0	0	0	0	0	0	0	0	0	0	0	0	0	0	0	0	0	0	0	0	0	0	0	0	0	0	0	0	0	0	0	0	0	0	0	0
hsa-miR-4706	0	0	0	0	0	0	0	0	0	0	0	0	0	0	0	0	0	0	0	0	0	0	0	0	0	0	0	0	0	0	0	0	0	0	0	0	0	0	0	0	0	0	0	0	0	0	0	0	0
hsa-miR-4707-3p	0	0	0	0	0	0	0	0	0	0	0	0	0	0	0	0	0	0	0	0	0	0	0	0	0	0	0	0	0	0	0	0	0	0	0	0	0	0	0	0	0	0	0	0	0	0	0	0	0
hsa-miR-4707-5p	0	0	2.56402	3.40216	0	3.21464	2.88477	0	2.42082	2.32483	0	2.2939	3.26988	0	2.68813	2.24694	2.96521	2.86086	0	0	0	0	3.07065	0	0	0	0	0	0	2.82657	2.3454	2.8141	2.64418	2.92059	2.61331	2.42082	2.92059	2.0528	3.05666	3.05666	3.00055	2.15789	0	3.1243	3.08665	0	2.61331	0	0
hsa-miR-4708-3p	0	0	0	0	0	0	0	0	0	0	0	0	0	0	0	0	0	0	0	0	0	0	0	0	0	0	0	0	0	0	0	0	0	0	0	0	0	0	0	0	0	0	0	0	0	0	0	0	0
hsa-miR-4708-5p	0	0	0	0	0	0	0	0	0	0	0	0	0	0	0	0	0	0	0	0	0	0	0	0	0	0	0	0	0	0	0	0	0	0	0	0	0	0	0	0	0	0	0	0	0	0	0	0	0
hsa-miR-4709-3p	0	0	0	0	0	0	0	0	0	0	0	0	0	0	0	0	0	0	0	0	0	0	0	0	0	0	0	0	0	0	0	0	0	0	0	0	0	0	0	0	0	0	0	0	0	0	0	0	0
hsa-miR-4709-5p	0	0	0	0	0	0	0	0	0	0	0	0	0	0	0	0	0	0	0	0	0	0	0	0	0	0	0	0	0	0	0	0	0	0	0	0	0	0	0	0	0	0	0	0	0	0	0	0	0
hsa-miR-4710	0	0	2.94519	4.62155	0	3.57216	0	0	2.98946	3.90734	3.0986	2.40569	4.01504	0	3.46729	3.20381	4.07067	3.5034	0	3.81807	0	0	4.03338	0	0	0	0	0	0	3.4464	0	3.57216	3.28264	3.43586	0	3.22584	0	3.72915	0	0	0	2.50542	0	3.54941	2.64418	0	0	0	0
hsa-miR-4711-3p	0	0	0	0	0	0	0	0	0	0	0	0	0	0	0	0	0	0	0	0	0	0	0	0	0	0	0	0	0	0	0	0	0	0	0	0	0	0	0	0	0	0	0	0	0	0	0	0	0
hsa-miR-4711-5p	0	0	0	0	0	0	0	0	0	0	0	0	0	0	0	0	0	0	0	0	0	0	0	0	0	0	0	0	0	0	0	0	0	0	0	0	0	0	0	0	0	0	0	0	0	0	0	0	0
hsa-miR-4712-3p	0	0	0	0	0	0	0	0	0	0	0	0	0	0	0	0	0	0	0	0	0	0	0	0	0	0	0	0	0	0	0	0	0	0	0	0	0	0	0	0	0	0	0	0	0	0	0	0	0
hsa-miR-4712-5p	0	0	0	0	0	0	0	0	0	0	0	0	0	0	0	0	0	0	0	0	0	0	0	0	0	0	0	0	0	0	0	0	0	0	0	0	0	0	0	0	0	0	0	0	0	0	0	0	0
hsa-miR-4713-3p	6.30758	6.34516	6.2297	6.00355	6.30758	6.46089	6.49683	6.76762	5.74678	5.90977	6.87776	6.26891	5.96014	6.53586	6.06777	6.64411	5.31687	5.60535	6.2297	6.21358	6.03174	6.06777	5.73314	6.14836	6.30758	5.53957	6.11691	6.36451	5.45797	5.60535	6.01889	6.03174	6.11691	6.13139	6.36451	5.97389	6.36451	5.71915	6.36451	6.49683	5.97389	6.26891	6.68243	5.60535	6.30758	6.21358	6.76762	6.66358	6.26891
hsa-miR-4713-5p	0	0	0	0	0	0	0	0	0	0	0	0	0	0	0	0	0	0	0	0	0	0	0	0	0	0	0	0	0	0	0	0	0	0	0	0	0	0	0	0	0	0	0	0	0	0	0	0	0
hsa-miR-4714-3p	0	0	0	0	0	0	0	0	0	0	0	0	0	0	0	0	0	0	0	0	0	0	0	0	0	0	0	0	0	0	0	0	0	0	0	0	0	0	0	0	0	0	0	0	0	0	0	0	0
hsa-miR-4714-5p	0	0	0	0	0	0	0	0	0	0	0	0	0	0	0	0	0	0	0	0	0	0	0	0	0	0	0	0	0	0	0	0	0	0	0	0	0	0	0	0	0	0	0	0	0	0	0	0	0
hsa-miR-4715-3p	0	0	0	0	0	0	0	0	0	0	0	0	0	0	0	0	0	0	0	0	0	0	0	0	0	0	0	0	0	0	0	0	0	0	0	0	0	0	0	0	0	0	0	0	0	0	0	0	0
hsa-miR-4715-5p	0	0	0	0	0	0	0	0	0	0	0	0	0	0	0	0	0	0	0	0	0	0	0	0	0	0	0	0	0	0	0	0	0	0	0	0	0	0	0	0	0	0	0	0	0	0	0	0	0
hsa-miR-4716-3p	5.15464	5.03388	4.86648	4.75128	5.18226	5.00951	5.25096	5.40002	4.47414	4.62155	5.28928	5.04535	4.61119	5.05521	4.81796	5.27744	4.26865	4.32238	4.78237	4.96882	4.644	4.84106	4.44108	4.997	4.77296	0	4.62155	4.87625	3.99508	4.29042	4.66423	4.86648	4.96882	4.90312	5.11575	5.00951	5.05521	4.69643	4.96882	5.47098	4.80516	4.997	5.38511	4.41201	5.15464	4.98169	5.76231	5.34472	4.71727
hsa-miR-4716-5p	0	0	0	0	0	0	0	0	0	0	0	0	0	0	0	0	1.70417	0	0	0	0	0	0	0	0	0	0	0	0	0	0	0	0	0	0	0	0	0	0	0	0	0	0	0.929207	0	0	0	0	0
hsa-miR-4717-3p	0	0	0	0	0	0	0	0	0	0	0	0	0	0	0	0	0	0	0	0	0	0	0	0	0	0	0	0	0	0	0	0	0	0	0	0	0	0	0	0	0	0	0	0	0	0	0	0	0
hsa-miR-4717-5p	0	0	0	0	0	0	0	0	0	0	0	0	0	0	0	0	0	0	0	0	0	0	0	0	0	0	0	0	0	0	0	0	0	0	0	0	0	0	0	0	0	0	0	0	0	0	0	0	0
hsa-miR-4718	0	0	0	0	0	0	0	0	0	0	0	0	0	0	0	0	0	0	0	0	0	0	0	0	0	0	0	0	0	0	0	0	0	0	0	0	0	0	0	0	0	0	0	0	0	0	0	0	0
hsa-miR-4719	0	0	0	0	0	0	0	0	0	0	0	0	0	0	0	0	0	0	0	0	0	0	0	0	0	0	0	0	0	0	0	0	0	0	0	0	0	0	0	0	0	0	0	0	0	0	0	0	0
hsa-miR-4720-3p	0	0	0	0	0	0	0	0	0	0	0	0	0	0	0	0	0	0	0	0	0	0	0	0	0	0	0	0	0	0	0	0	0	0	0	0	0	0	0	0	0	0	0	0	0	0	0	0	0
hsa-miR-4720-5p	0	0	0	0	0	0	0	0	0	0	0	0	0	0	0	0	0	0	0	0	0	0	0	0	0	0	0	0	0	0	0	0	0	0	0	0	0	0	0	0	0	0	0	0	0	0	0	0	0
hsa-miR-4721	5.74678	5.43204	5.4447	5.45797	5.56638	7.08923	5.7766	5.45797	5.83641	5.43204	5.43204	5.43204	5.80679	5.94103	5.47098	5.43204	5.6751	5.4447	6.47918	5.83641	5.68999	6.46089	5.51236	5.23906	6.51422	5.99119	6.25006	6.64411	5.76231	5.43204	5.33185	5.18226	5.41493	4.95648	5.40002	5.11575	5.74678	5.35762	5.73314	5.56638	5.73314	5.80679	5.82097	5.2655	5.53957	5.59207	5.89467	5.90977	5.84816
hsa-miR-4722-3p	0	0	0	0	0	0	0	0	0	0	0	0	0	0	0	0	0	0	0	0	0	0	0	0	0	0	0	0	0	0	0	0	0	0	0	0	0	0	0	0	0	0	0	0	0	0	0	0	0
hsa-miR-4722-5p	0	0	0	0	0	0	0	0	0	0	0	0	0	0	0	0	0	0	0	0	0	0	0	0	0	0	0	0	0	0	0	0	0	0	0	0	0	0	0	0	0	0	0	0	0	0	0	0	0
hsa-miR-4723-3p	0	0	0	0	0	0	0	0	0	0	0	0	0	0	0	0	0	0	0	0	0	0	0	0	0	0	0	0	0	0	0	0	0	0	0	0	0	0	0	0	0	0	0	0	0	0	0	0	0
hsa-miR-4723-5p	0	0	0	0	0	0	0	0	0	0	0	0	0	0	0	0	0	0	0	0	0	0	0	0	0	0	0	0	0	0	0	0	0	0	0	0	0	0	0	0	0	0	0	0	0	0	0	0	0
hsa-miR-4724-3p	0	0	0	0	0	0	0	0	0	0	0	0	0	0	0	0	0	0	0	0	0	0	0	0	0	0	0	0	0	0	0	0	0	0	0	0	0	0	0	0	0	0	0	0	0	0	0	0	0
hsa-miR-4724-5p	0	0	0	0	0	0	0	0	0	0	0	0	0	0	0	0	0	0	0	0	0	0	0	0	0	0	0	0	0	0	0	0	0	0	0	0	0	0	0	0	0	0	0	0	0	0	0	0	0
hsa-miR-4725-3p	0	0	0	0	0	0	0	0	0	0	0	0	0	0	0	0	0	0	0	0	0	0	0	0	0	0	0	0	0	0	0	0	0	0	0	0	0	0	0	0	0	0	0	0	0	0	0	0	0
hsa-miR-4725-5p	2.52423	0	2.39407	1.80559	0	2.17932	0	0	2.50542	1.66969	0	0	0	0	0	0	1.75909	0	0	0	0	0	1.69514	0	3.40216	0	0	0	0	0	0	0	0	0	0	0	1.62297	0.307631	0	0	0	0	0	1.97911	1.82738	0	0	3.18243	2.88477
hsa-miR-4726-3p	0	0	0	0	0	0	0	0	0	0	0	0	0	0	0	0	0	0	0	0	0	0	0	0	0	0	0	0	0	0	0	0	0	0	0	0	0	0	0	0	0	0	0	0	0	0	0	0	0
hsa-miR-4726-5p	0	0	0	1.48858	0	1.47263	0	0	0	1.93574	0	0	2.00268	0	0	0	1.18635	0	0	0	0	3.6859	1.93574	0	0	0	0	0	0	0	2.42082	0	0	0	0	1.41677	0	1.18635	0	0	0	0	0	1.24998	0	0	0	0	0
hsa-miR-4727-3p	0	0	0	0	0	0	0	0	0	0	0	0	0	0	0	0	0	0	0	0	0	0	0	0	0	0	0	0	0	0	0	0	0	0	0	0	0	0	0	0	0	0	0	0	0	0	0	0	0
hsa-miR-4727-5p	0	0	0	0	0	0	0	0	0	0	0	0	0	0	0	0	0	0	0	0	0	0	0	0	0	0	0	0	0	0	0	0	0	0	0	0	0	0	0	0	0	0	0	0	0	0	0	0	0
hsa-miR-4728-3p	0	0	0	1.04244	0	1.41677	0	0	0	0	0	0	1.11253	0	0	0	1.65023	0	0	0	0	0	0	0	0	0	0	0	0	0	0	0	0	0	0	0	0	1.48858	0	0	0	0	0	0	0	0	0	0	0
hsa-miR-4728-5p	5.59207	5.62954	5.31687	5.59207	5.99119	6.30758	6.34516	6.7208	5.80679	5.60535	5.40002	5.70557	5.8645	5.68999	5.34472	6.40361	5.18226	5.49861	5.79238	5.2655	4.96882	6.26891	5.28928	5.43204	6.53586	5.7766	5.6177	6.13139	5.57909	5.45797	5.73314	5.66062	5.37314	4.997	5.52617	5.38511	5.60535	5.7766	6.58005	5.66062	5.51236	5.7766	5.53957	5.43204	5.28928	5.73314	5.48533	6.08549	5.57909
hsa-miR-4729	0	0	0	0	0	0	0	0	0	0	0	0	0	0	0	0	0	0	0	0	0	0	0	0	0	0	0	0	0	0	0	0	0	0	0	0	0	0	0	0	0	0	0	0	0	0	0	0	0
hsa-miR-4730	0	0	0	0	0	0	0	0	0	0	0	0	0	0	0	0	0	0	0	0	0	0	0	0	0	0	0	0	0	0	0	0	0	0	0	0	0	0	0	0	0	0	0	0	0	0	0	0	0
hsa-miR-4731-3p	2.4308	0	2.62802	2.46634	2.9331	2.4562	0	0	2.87442	1.54232	0	0	2.66703	0	1.75032	0	2.62802	0	0	0	3.17128	0	2.86086	0	3.0091	0	3.96055	0	0	2.69938	1.99043	1.92562	0	1.71925	3.11231	1.62297	2.64418	1.8711	0	0	3.43586	3.0091	0	3.01806	2.0528	0	0	0	2.94519
hsa-miR-4731-5p	0	0	0	0	0	0	0	0	0	0	0	0	0	0	0	0	0	0	0	0	0	0	0	0	0	0	0	0	0	0	0	0	0	0	0	0	0	0	0	0	0	0	0	0	0	0	0	0	0
hsa-miR-4732-3p	0	0	0	0	0	0	0	0	0	0	0	0	0	0	0	0	0	0	0	0	0	0	0	0	0	0	0	0	0	0	0	0	0	0	0	0	0	0	0	0	0	0	0	0	0	0	0	0	0
hsa-miR-4732-5p	0	0	3.28264	3.82907	0	3.3918	0	0	3.04624	3.25782	0	0	3.70615	0	3.45541	2.67743	3.79625	2.8022	0	2.96521	0	0	3.94065	0	0	0	0	0	0	3.64277	2.00268	3.45541	2.56402	3.01806	2.497	3.46729	1.87935	3.70615	0	0	2.67743	3.40216	0	3.69632	2.74824	0	0	0	0
hsa-miR-4733-3p	0	0	0	0	0	0	0	0	0	0	0	0	0	0	0	0	0	0	0	0	0	0	0	0	0	0	0	0	0	0	0	0	0	0	0	0	0	0	0	0	0	0	0	0	0	0	0	0	0
hsa-miR-4733-5p	0	0	0	0	0	0	0	0	0	0	0	0	0	0	0	0	0	0	0	0	0	0	0	0	0	0	0	0	0	0	0	0	0	0	0	0	0	0	0	0	0	0	0	0	0	0	0	0	0
hsa-miR-4734	5.40002	4.8296	4.87625	5.19525	5.21128	4.65367	4.55271	5.2655	4.85399	4.43139	3.94065	4.78237	4.69643	4.51838	5.22753	4.94321	4.86648	4.19314	4.31147	4.32238	4.63326	4.04693	5.37314	5.05521	3.79625	4.30005	4.01504	5.04535	4.44108	4.92973	3.94065	4.41201	4.87625	4.72992	4.81796	4.92973	5.03388	4.32238	4.8899	4.95648	4.8296	4.90312	4.43139	4.94321	4.78237	4.31147	4.95648	4.92973	5.16814
hsa-miR-4735-3p	0	0	0	0	0	0	0	0	0	0	0	0	0	0	0	0	0	0	0	0	0	0	0	0	0	0	0	0	0	0	0	0	0	0	0	0	0	0	0	0	0	0	0	0	0	0	0	0	0
hsa-miR-4735-5p	0	0	0	0	0	0	0	0	0	0	0	0	0	0	0	0	0	0	0	0	0	0	0	0	0	0	0	0	0	0	0	0	0	0	0	0	0	0	0	0	0	0	0	0	0	0	0	0	0
hsa-miR-4736	0	0	0	0	0	0	0	0	0	0	0	0	0	0	0	0	0	0	0	0	0	0	0	0	0	0	0	0	0	0	0	0	0	0	0	0	0	0	0	0	0	0	0	0	0	0	0	0	0
hsa-miR-4737	0	0	0	0	0	0	0	0	0	0	0	0	0	0	0	0	0	0	0	0	0	0	0	0	0	0	0	0	0	0	0	0	0	0	0	0	0	0	0	0	0	0	0	0	0	0	0	0	0
hsa-miR-4738-3p	3.36784	3.54941	4.04693	4.16785	3.5034	4.13322	3.40216	3.0091	4.0793	4.01504	0	3.4137	4.32238	0	4.15713	3.584	4.34389	3.584	2.8141	3.60755	0	0	4.58813	4.08944	0	0	0	0	0	4.20473	3.22584	4.29042	3.8507	3.8507	3.49079	4.02336	3.54941	4.75128	3.96055	3.54941	3.76228	4.37482	0	4.44108	3.89843	0	3.36784	0	3.73956
hsa-miR-4738-5p	0	0	0	0	0	0	0	0	0	0	0	0	0	0	0	0	0	0	0	0	0	0	0	0	0	0	0	0	0	0	0	0	0	0	0	0	0	0	0	0	0	0	0	0	0	0	0	0	0
hsa-miR-4739	9.13224	8.46708	9.04242	9.38615	9.68408	9.35789	8.68829	8.43886	8.52545	7.46979	7.21799	8.41233	8.95089	7.78015	9.1012	8.97992	8.68829	8.29325	8.46708	8.41233	8.97992	8.46708	9.61191	8.74622	8.74622	9.04242	8.29325	9.5832	8.65961	8.3505	8.04158	8.78053	8.58284	7.89638	9.04242	8.58284	8.65961	8.62775	8.84037	8.15264	8.74622	8.43886	8.06565	9.16173	9.04242	7.60038	8.29325	9.16173	9.00792
hsa-miR-4740-3p	0	0	0	0	0	0	0	0	0	0	0	0	0	0	0	0	0	0	0	0	0	0	0	0	0	0	0	0	0	0	0	0	0	0	0	0	0	0	0	0	0	0	0	0	0	0	0	0	0
hsa-miR-4740-5p	2.53354	0	1.85164	3.1243	3.1243	2.76618	2.72676	0	1.94551	0	0	0	1.78414	0	1.73502	0	1.22561	0	0	0	0	0	2.02252	0	0	0	0	0	0	0	0	0	0	0	2.53354	2.68813	2.17932	2.19032	0	0	0	1.91438	0	2.71714	2.33236	0	0	0	0
hsa-miR-4741	7.92394	8.15264	8.92367	10.3477	7.73163	9.24725	8.18112	7.80331	9.13224	9.93217	7.68681	8.3505	10.0145	7.28644	8.92367	8.95089	8.58284	8.3505	8.60656	8.55523	8.04158	8.65961	9.13224	8.46708	7.92394	8.3505	6.85499	6.14836	7.99347	8.87042	7.94394	8.20646	8.65961	8.78053	8.43886	9.04242	8.3505	9.47859	9.47859	8.62775	8.26368	8.68829	7.17735	9.47859	7.57824	8.20646	7.35956	8.97992	9.04242
hsa-miR-4742-3p	0	0	0	0	0	0	0	0	0	0	0	0	0	0	0	0	0	0	0	0	0	0	0	0	0	0	0	0	0	0	0	0	0	0	0	0	0	0	0	0	0	0	0	0	0	0	0	0	0
hsa-miR-4742-5p	0	0	0	0	0	0	0	0	0	0	0	0	0	0	0	0	0	0	0	0	0	0	0	0	0	0	0	0	0	0	0	0	0	0	0	0	0	0	0	0	0	0	0	0	0	0	0	0	0
hsa-miR-4743-3p	0	0	0	0	0	0	0	0	0	0	0	0	0	0	0	0	0	0	0	0	0	0	0	0	0	0	0	0	0	0	0	0	0	0	0	0	0	0	0	0	0	0	0	0	0	0	0	0	0
hsa-miR-4743-5p	3.6538	3.61936	3.82907	4.55271	0	4.46289	3.23551	3.79625	3.97185	4.61119	2.89522	3.72915	4.57452	0	3.94065	4.30005	4.71727	4.23892	3.70615	4.34389	3.05666	4.51838	5.08504	4.24839	3.91855	0	0	0	0	4.45144	3.59609	4.46289	3.91855	4.23892	3.77376	4.40389	3.49079	4.51838	4.04693	2.8141	4.02336	4.33374	0	4.62155	3.52815	3.22584	3.29634	3.47947	4.13322
hsa-miR-4744	0	0	0	0	0	0	0	0	0	0	0	0	0	0	0	0	0	0	0	0	0	0	0	0	0	0	0	0	0	0	0	0	0	0	0	0	0	0	0	0	0	0	0	0	0	0	0	0	0
hsa-miR-4745-3p	0	0	0	0	0	0	0	0	0	0	0	0	0	0	0	0	0	0	0	0	0	0	0	0	0	0	0	0	0	0	0	0	0	0	0	0	0	0	0	0	0	0	0	0	0	0	0	0	0
hsa-miR-4745-5p	5.05521	5.25096	5.28928	4.95648	5.59207	5.33185	5.27744	4.94321	5.60535	4.45144	4.33374	5.22753	4.87625	4.98169	5.08504	5.15464	5.09937	4.76255	4.98169	5.03388	5.30252	4.8899	4.91536	5.33185	4.90312	4.74021	4.41201	5.12919	5.27744	4.91536	5.04535	5.12919	4.94321	5.49861	5.45797	5.02121	5.49861	4.86648	4.90312	4.98169	5.14132	5.03388	4.8296	5.04535	5.11575	5.19525	5.56638	5.16814	5.37314
hsa-miR-4746-3p	5.12919	4.95648	4.90312	5.09937	5.38511	5.49861	4.997	4.92973	5.37314	4.5306	5.41493	4.79527	5.18226	5.08504	4.72992	5.12919	4.11069	3.77376	5.30252	4.43139	4.98169	4.43139	4.51838	4.22963	4.67475	4.77296	4.72992	5.28928	4.58813	3.94987	4.24839	4.58813	4.51838	3.04624	4.67475	4.54157	4.77296	4.68591	4.76255	4.03338	4.85399	4.68591	4.45144	4.69643	4.8899	3.77376	4.65367	4.65367	4.96882
hsa-miR-4746-5p	0	0	0	2.59761	0	0	0	0	0	0	0	0	0	0	0	0	0	0	0	0	0	0	0	0	0	0	0	0	0	0	0	0	0	0	0	0	0	0.250669	0	0	0	0	0	0	0	0	0	0	0
hsa-miR-4747-3p	0	0	0	0	0	0	0	0	0	0	0	0	0	0	0	0	0	0	0	0	0	0	0	0	0	0	0	0	0	0	0	0	0	0	0	0	0	0	0	0	0	0	0	0	0	0	0	0	0
hsa-miR-4747-5p	0	0	0	0	0	0	0	0	0	0	0	0	0	0	0	0	0	0	0	0	0	0	0	0	0	0	0	0	0	0	0	0	0	0	0	0	0	0	0	0	0	0	0	0	0	0	0	0	0
hsa-miR-4748	0	0	0	0	0	0	0	0	0	0	0	0	0	0	0	0	0	0	0	0	0	0	0	0	0	0	0	0	0	0	0	0	0	0	0	0	0	0.249775	0	0	0	0	0	0	0	0	0	0	0
hsa-miR-4749-3p	3.15851	3.57216	2.86086	2.95601	3.66489	2.8022	3.34129	2.90718	3.08665	2.4829	2.94519	0	2.86086	0	2.98946	3.21464	3.05666	3.15851	0	2.61331	3.82907	0	3.29634	3.26988	3.61936	0	4.08944	0	4.32238	3.46729	3.0091	2.82657	2.4562	2.59761	3.14384	2.76618	2.8141	1.93574	3.49079	2.4562	3.47947	3.17128	0	2.90718	2.22474	0	2.38609	0	3.6859
hsa-miR-4749-5p	0	0	2.38609	3.15851	0	2.95601	0	0	2.61331	3.49079	0	0	3.19459	0	1.6309	0	3.20381	0	0	3.64277	0	0	3.40216	0	0	0	0	0	0	3.15851	0	2.95601	0	2.84955	2.19032	2.9331	0	2.90718	0	0	0	3.0986	0	3.30612	0	0	0	0	0
hsa-miR-4750-5p	0	0	0	0.80016	0	0	0	0	0	0	0	0	0	0	0	0	0	0	0	0	0	0	0	0	0	0	0	0	0	0	0	0	0	0	0	0	0	0.595079	0	0	0	0	0	0	0.884606	0	0	0	0
hsa-miR-4751	0	0	0	0	0	0	0	0	0	0	0	0	0	0	0	0	0	0	0	0	0	0	0	0	0	0	0	0	0	0	0	0	0	0	0	0	0	0	0	0	0	0	0	0	0	0	0	0	0
hsa-miR-4752	0	0	0	0	0	0	0	0	0	0	0	0	0	0	0	0	0	0	0	0	0	0	0	0	0	0	0	0	0	0	0	0	0	0	0	0	0	0	0	0	0	0	0	0	0	0	0	0	0
hsa-miR-4753-3p	0	0	0	0	0	0	0	0	0	0	0	0	0	0	0	0	0	0	0	0	0	0	0	0	0	0	0	0	0	0	0	0	0	0	0	0	0	0	0	0	0	0	0	0	0	0	0	0	0
hsa-miR-4753-5p	0	0	0	1.85164	0	0	0	0	0	2.79084	0	0	2.56402	0	0	0	2.116	0	0	0	0	0	0	0	0	0	0	0	0	0	0	0	0	0	0	0	0	0.65128	0	0	0	0	0	1.18635	0	0	0	0	0
hsa-miR-4754	0	0	0	0	0	0	0	0	0	0	0	0	0	0	0	0	0	0	0	0	0	0	0	0	0	0	0	0	0	0	0	0	0	0	0	0	0	0	0	0	0	0	0	0	0	0	0	0	0
hsa-miR-4755-3p	0	0	0	1.74155	0	3.42441	0	0	0	0	0	0	0	0	0	0	0	0	0	0	0	0	0	0	0	0	0	0	0	0	0	0	0	0	0	0	0	0.748404	0	0	0	0	0	0	0	0	0	0	0
hsa-miR-4755-5p	0	0	0	0	0	0	0	0	0	0	0	0	0	0	0	0	0	0	0	0	0	0	0	0	0	0	0	0	0	0	0	0	0	0	0	0	0	0	0	0	0	0	0	0	0	0	0	0	0
hsa-miR-4756-3p	0	0	0	0	0	0	0	0	0	0	0	0	0	0	0	0	0	0	0	0	0	0	0	0	0	0	0	0	0	0	0	0	0	0	0	0	0	0	0	0	0	0	0	0	0	0	0	0	0
hsa-miR-4756-5p	0	0	0	0	0	0	0	0	0	0	0	0	0	0	0	0	0	0	0	0	0	0	0	0	0	0	0	0	0	0	0	0	0	0	0	0	0	0	0	0	0	0	0	0	0	0	0	0	0
hsa-miR-4757-3p	0	0	0	0	0	0	0	0	0	0	0	0	0	0	0	0	0	0	0	0	0	0	0	0	0	0	0	0	0	0	0	0	0	0	0	0	0	0	0	0	0	0	0	0	0	0	0	0	0
hsa-miR-4757-5p	0	0	0	0	0	0	0	0	0	0	0	0	0	0	0	0	0	0	0	0	0	0	0	0	0	0	0	0	0	0	0	0	0	0	0	0	0	0	0	0	0	0	0	0	0	0	0	0	0
hsa-miR-4758-3p	0	2.79084	1.72819	1.68674	0	1.59079	2.38609	0	2.62802	0	0	0	0	0	1.62297	0	0.756894	0	0	0	0	0	1.65776	0	0	0	0	0	0	0	0	0	2.27228	1.82738	2.37374	1.59079	2.84955	2.22474	0	0	2.46634	1.65776	0	2.96521	1.24998	0	0	3.28264	0
hsa-miR-4758-5p	3.87301	3.01806	4.0793	4.8899	4.04693	5.6177	4.09971	4.08944	4.21473	4.24839	3.04624	3.28264	4.58813	0	4.18428	3.98282	4.13322	3.54941	4.77296	3.91855	3.32718	0	4.5306	0	4.02336	0	0	3.8507	0	4.02336	3.584	3.83992	3.71792	3.81807	3.929	4.13322	3.6538	4.34389	3.88771	3.76228	3.71792	4.02336	3.4464	4.24839	3.43586	3.30612	3.73956	4.09971	3.83992
hsa-miR-4759	0	0	0	0	0	0	0	0	0	0	0	0	0	0	0	0	0	0	0	0	0	0	0	0	0	0	0	0	0	0	0	0	0	0	0	0	0	0	0	0	0	0	0	0	0	0	0	0	0
hsa-miR-4760-3p	0	0	0	0	0	0	0	0	0	0	0	0	0	0	0	0	0	0	0	0	0	0	0	0	0	0	0	0	0	0	0	0	0	0	0	0	0	0	0	0	0	0	0	0	0	0	0	0	0
hsa-miR-4760-5p	0	0	0	0	0	0	0	0	0	0	0	0	0	0	0	0	0	0	0	0	0	0	0	0	0	0	0	0	0	0	0	0	0	0	0	0	0	0	0	0	0	0	0	0	0	0	0	0	0
hsa-miR-4761-3p	0	0	0	0	0	0	0	0	0	0	0	0	0	0	0	0	0	0	0	0	0	0	0	0	0	0	0	0	0	0	0	0	0	0	0	0	0	0	0	0	0	0	0	0	0	0	0	0	0
hsa-miR-4761-5p	0	0	0	0	0	0	0	0	0	0	0	0	0	0	0	0	0	0	0	0	0	0	0	0	0	0	0	0	0	0	0	0	0	0	0	0	0	0	0	0	0	0	0	0	0	0	0	0	0
hsa-miR-4762-3p	0	0	0	0	0	0	0	0	0	0	0	0	0	0	0	0	0	0	0	0	0	0	0	0	0	0	0	0	0	0	0	0	0	0	0	0	0	0	0	0	0	0	0	0	0	0	0	0	0
hsa-miR-4762-5p	0	0	0	0	0	0	0	0	0	0	0	0	0	0	0	0	0	0	0	0	0	0	0	0	0	0	0	0	0	0	0	0	0	0	0	0	0	0	0	0	0	0	0	0	0	0	0	0	0
hsa-miR-4763-3p	9.54502	8.43886	9.24725	9.61191	10.3477	9.41355	9.7824	9.00792	9.18914	7.66766	7.64393	8.62775	9.04242	8.3505	9.00792	9.27501	8.97992	8.55523	8.92367	8.65961	9.35789	8.18112	9.22081	9.04242	9.4456	9.50959	8.65961	9.61191	9.61191	8.78053	8.43886	8.95089	8.87042	7.92394	9.74602	9.30579	9.47859	9.13224	8.81157	8.23394	9.27501	9.61191	8.3505	9.7136	9.1012	8.65961	9.16173	9.74602	9.16173
hsa-miR-4763-5p	0	0	0	0	0	0	0	0	0	0	0	0	0	0	0	0	0	0	0	0	0	0	0	0	0	0	0	0	0	0	0	0	0	0	0	0	0	0	0	0	0	0	0	0	0	0	0	0	0
hsa-miR-4764-3p	0	0	0	0	0	0	0	0	0	0	0	0	0	0	0	0	0	0	0	0	0	0	0	0	0	0	0	0	0	0	0	0	0	0	0	0	0	0	0	0	0	0	0	0	0	0	0	0	0
hsa-miR-4764-5p	0	0	0	0	0	0	0	0	0	0	0	0	0	0	0	0	0	0	0	0	0	0	0	0	0	0	0	0	0	0	0	0	0	0	0	0	0	0	0	0	0	0	0	0	0	0	0	0	0
hsa-miR-4765	0	0	0	0	0	0	0	0	0	0	0	0	0	0	0	0	0	0	0	0	0	0	0	0	0	0	0	0	0	0	0	0	0	0	0	0	0	0	0	0	0	0	0	0	0	0	0	0	0
hsa-miR-4766-3p	0	0	0	0	0	0	0	0	0	0	0	0	0	0	0	0	0	0	0	0	0	0	0	0	0	0	0	0	0	0	0	0	0	0	0	0	0	0	0	0	0	0	0	0	0	0	0	0	0
hsa-miR-4766-5p	0	0	0	0	0	0	0	0	0	0	0	0	0	0	0	0	0	0	0	0	0	0	0	0	0	0	0	0	0	0	0	0	0	0	0	0	0	0	0	0	0	0	0	0	0	0	0	0	0
hsa-miR-4767	2.50542	2.82657	2.59761	1.23315	3.13305	3.19459	2.9331	0	2.75783	0	0	2.64418	1.48018	0	2.58683	2.497	1.39883	2.28226	2.95601	0	0	0	2.88477	3.51497	0	0	0	0	0	2.98946	2.4562	3.07065	2.92059	2.02252	3.01806	2.37374	2.62802	3.26988	0	2.54738	3.3171	2.22474	0	3.43586	2.37374	2.64418	2.67743	3.60755	3.36784
hsa-miR-4768-3p	0	0	0	0	0	0	0	0	0	0	0	0	0	0	0	0	0	0	0	0	0	0	0	0	0	0	0	0	0	0	0	0	0	0	0	0	0	0	0	0	0	0	0	0	0	0	0	0	0
hsa-miR-4768-5p	0	0	0	0	0	0	0	0	0	0	0	0	0	0	0	0	0	0	0	0	0	0	0	0	0	0	0	0	0	0	0	0	0	0	0	0	0	0	0	0	0	0	0	0	0	0	0	0	0
hsa-miR-4769-3p	0	0	1.42363	1.65023	2.79084	1.30552	0	0	2.32483	1.57149	0	0	1.47263	0	0	0	2.0528	0	0	0	0	0	0	0	0	0	0	0	0	0	0	0	0	0	0	1.43204	0	1.38197	0	0	0	1.79704	0	2.03829	0.780675	0	0	0	2.82657
hsa-miR-4769-5p	0	0	1.8711	3.71792	0	2.98946	0	0	1.59079	2.20533	0	0	3.28264	0	1.85995	2.87442	3.26988	0	0	2.92059	0	0	3.80625	0	3.96055	0	0	0	0	0	0	1.79704	2.39407	2.26079	0	2.13675	0	2.77809	0	0	0	1.8711	0	1.74155	1.63886	0	0	0	0
hsa-miR-4770	0	0	0	0	0	0	0	0	0	0	0	0	0	0	0	0	0	0	0	0	0	0	0	0	0	0	0	0	0	0	0	0	0	0	0	0	0	0	0	0	0	0	0	0	0	0	0	0	0
hsa-miR-4771	0	0	0	0	0	0	0	0	0	0	0	0	0	0	0	0	0	0	0	0	0	0	0	0	0	0	0	0	0	0	0	0	0	0	0	0	0	0	0	0	0	0	0	0	0	0	0	0	0
hsa-miR-4772-3p	0	0	0	0	0	0	0	0	0	0	0	0	0	0	0	0	0	0	0	0	0	0	0	0	0	0	0	0	0	0	0	0	0	0	0	0	0	0	0	0	0	0	0	0	0	0	0	0	0
hsa-miR-4772-5p	0	0	0	0	0	0	0	0	0	0	0	0	0	0	0	0	0	0	0	0	0	0	0	0	0	0	0	0	0	0	0	0	0	0	0	0	0	0	0	0	0	0	0	0	0	0	0	0	0
hsa-miR-4773	0	0	0	0	0	0	0	0	0	0	0	0	0	0	0	0	0	0	0	0	0	0	0	0	0	0	0	0	0	0	0	0	0	0	0	0	0	0	0	0	0	0	0	0	0	0	0	0	0
hsa-miR-4774-3p	0	0	0	0	0	0	0	0	0	0	0	0	0	0	0	0	0	0	0	0	0	0	0	0	0	0	0	0	0	0	0	0	0	0	0	0	0	0	0	0	0	0	0	0	0	0	0	0	0
hsa-miR-4774-5p	0	0	0	0	0	0	0	0	0	0	0	0	0	0	0	0	0	0	0	0	0	0	0	0	0	0	0	0	0	0	0	0	0	0	0	0	0	0	0	0	0	0	0	0	0	0	0	0	0
hsa-miR-4775	0	0	0	0	0	0	0	0	0	0	0	0	0	0	0	0	0	0	0	0	0	0	0	0	0	0	0	0	0	0	0	0	0	0	0	0	0	0	0	0	0	0	0	0	0	0	0	0	0
hsa-miR-4776-3p	0	0	0	0	0	0	0	0	0	0	0	0	0	0	0	0	0	0	0	0	0	0	0	0	0	0	0	0	0	0	0	0	0	0	0	0	0	0	0	0	0	0	0	0	0	0	0	0	0
hsa-miR-4776-5p	3.83992	3.94987	3.4464	3.99508	0	3.53865	2.65633	4.55271	3.32718	4.21473	4.04693	3.20381	4.14363	0	3.88771	3.71792	3.78515	3.35469	0	3.22584	0	0	3.86022	0	0	0	0	0	0	2.50542	0	3.03096	3.6538	3.56128	3.29634	3.79625	2.68813	3.42441	2.72676	0	3.52815	3.60755	3.57216	3.81807	1.40671	0	0	3.19459	2.76618
hsa-miR-4777-3p	0	0	0	0	0	0	0	0	0	0	0	0	0	0	0	0	0	0	0	0	0	0	0	0	0	0	0	0	0	0	0	0	0	0	0	0	0	0	0	0	0	0	0	0	0	0	0	0	0
hsa-miR-4777-5p	0	0	0	0	0	0	0	0	0	0	0	0	0	0	0	0	0	0	0	0	0	0	0	0	0	0	0	0	0	0	0	0	0	0	0	0	0	0	0	0	0	0	0	0	0	0	0	0	0
hsa-miR-4778-3p	0	0	0	0	0	0	0	0	0	0	0	0	0	0	0	0	0	0	0	0	0	0	0	0	0	0	0	0	0	0	0	0	0	0	0	0	0	0	0	0	0	0	0	0	0	0	0	0	0
hsa-miR-4778-5p	5.00951	4.70567	4.997	5.74678	4.15713	5.60535	5.28928	4.37482	5.4447	5.6177	3.97185	4.997	5.83641	3.99508	5.59207	4.96882	5.76231	5.37314	4.70567	4.8296	4.31147	4.85399	6.08549	5.27744	5.12919	5.12919	0	0	4.80516	5.644	4.78237	5.90977	5.33185	5.21128	5.15464	5.47098	5.12919	6.13139	4.71727	4.42271	5.56638	5.37314	4.69643	5.94103	5.6751	4.62155	4.29042	5.22753	5.22753
hsa-miR-4779	0	0	0	0	0	0	0	0	0	0	0	0	0	0	0	0	0	0	0	0	0	0	0	0	0	0	0	0	0	0	0	0	0	0	0	0	0	0	0	0	0	0	0	0	0	0	0	0	0
hsa-miR-4780	0	0	0	0	0	0	0	0	0	0	0	0	0	0	0	0	0	0	0	0	0	0	0	0	0	0	0	0	0	0	0	0	0	0	0	0	0	0	0	0	0	0	0	0	0	0	0	0	0
hsa-miR-4781-3p	0	0	0	0	0	0	0	0	0	0	0	0	0	0	0	0	0	0	0	0	0	0	0	0	0	0	0	0	0	0	0	0	0	0	0	0	0	0	0	0	0	0	0	0	0	0	0	0	0
hsa-miR-4781-5p	0	0	0	0	0	0	0	0	0	0	0	0	0	0	0	0	0	0	0	0	0	0	0	0	0	0	0	0	0	0	0	0	0	0	0	0	0	0	0	0	0	0	0	0	0	0	0	0	0
hsa-miR-4782-3p	0	0	0	0	0	0	0	0	0	0	0	0	0	0	0	0	0	0	0	0	0	0	0	0	0	0	0	0	0	0	0	0	0	0	0	0	0	0	0	0	0	0	0	0	0	0	0	0	0
hsa-miR-4782-5p	0	0	0	0	0	0	0	0	0	0	0	0	0	0	0	0	0	0	0	0	0	0	0	0	0	0	0	0	0	0	0	0	0	0	0	0	0	0	0	0	0	0	0	0	0	0	0	0	0
hsa-miR-4783-3p	0	0	1.70417	4.29042	0	1.91438	0	0	3.15851	0	0	0	1.72819	0	2.15789	0	2.06822	0	0	0	0	0	2.52423	3.46729	0	0	0	0	0	0	0	1.87935	0	2.20533	0	2.82657	0	2.44473	0	0	3.14384	2.20533	0	2.75783	1.13884	0	0	0	3.14384
hsa-miR-4783-5p	0	0	0	0	0	0	0	0	0	0	0	0	0	0	0	0	0	0	0	0	0	0	0	0	0	0	0	0	0	0	0	0	0	0	0	0	0	0	0	0	0	0	0	0	0	0	0	0	0
hsa-miR-4784	0	0	0	2.74824	0	0	0	0	0	1.62297	0	0	2.36162	0	0	0	0	0	0	0	0	0	0	0	0	0	0	0	0	0	0	0	0	0	0	0	0	1.78414	0	0	0	0	0	0.866656	0	0	0	0	0
hsa-miR-4785	0	0	0	0	0	0	0	0	0	0	0	0	0	0	0	0	0	0	0	0	0	0	0	0	0	0	0	0	0	0	0	0	0	0	0	0	0	0	0	0	0	0	0	0	0	0	0	0	0
hsa-miR-4786-3p	0	0	0	0	0	0	0	0	0	0	0	0	0	0	0	0	0	0	0	0	0	0	0	0	0	0	0	0	0	0	0	0	0	0	0	0	0	0	0	0	0	0	0	0	0	0	0	0	0
hsa-miR-4786-5p	0	0	0	0	0	0	0	0	0	0	4.09971	0	0	0	0	0	0	0	0	0	0	0	0	0	0	0	0	0	0	0	0	0	0	0	0	0	0	0	0	0	0	0	0	0	0	0	0	0	0
hsa-miR-4787-3p	4.20473	4.01504	4.26865	4.77296	4.70567	4.36525	4.13322	4.80516	4.48618	3.23551	2.97798	3.69632	3.59609	4.14363	4.25875	3.60755	3.25782	3.47947	4.21473	3.8507	4.32238	4.26865	3.75046	4.16785	4.20473	5.22753	4.85399	4.74021	4.70567	3.86022	3.15851	4.05782	3.81807	3.70615	4.33374	3.82907	4.56464	3.88771	4.23892	4.11069	4.35698	4.08944	3.67648	3.99508	4.25875	3.75046	4.41201	4.72992	4.74021
hsa-miR-4787-5p	7.52539	7.49934	8.32195	8.7162	7.33416	8.81157	7.62266	7.52539	8.38232	8.65961	7.17735	7.28644	8.7162	7.24038	7.94394	7.35956	7.73163	8.04158	7.60038	7.62266	7.15557	8.68829	8.09502	7.39603	8.06565	7.73163	7.26611	7.02653	7.64393	7.99347	7.11326	7.66766	7.68681	7.64393	7.68681	7.35956	8.15264	8.01798	7.92394	7.57824	7.84886	7.62266	7.44579	8.46708	8.23394	7.28644	7.52539	8.3505	8.38232
hsa-miR-4788	6.08549	6.20104	6.98317	6.7208	6.36451	7.15557	6.53586	6.01889	6.47918	5.8645	5.34472	6.36451	7.11326	5.83641	6.53586	6.08549	6.2297	6.14836	6.53586	5.89467	6.1831	6.08549	6.85499	6.51422	6.34516	6.53586	5.94103	6.53586	6.40361	6.36451	5.74678	6.30758	6.25006	5.644	6.66358	6.1831	6.49683	6.74514	6.25006	5.82097	6.70038	6.46089	5.96014	7.0056	6.11691	6.46089	6.01889	6.30758	6.66358
hsa-miR-4789-3p	0	0	0	0	0	0	0	0	0	0	0	0	0	0	0	0	0	0	0	0	0	0	0	0	0	0	0	0	0	0	0	0	0	0	0	0	0	0	0	0	0	0	0	0	0	0	0	0	0
hsa-miR-4789-5p	0	0	0	0	0	0	0	0	0	0	0	0	0	0	0	0	0	0	0	0	0	0	0	0	0	0	0	0	0	0	0	0	0	0	0	0	0	0	0	0	0	0	0	0	0	0	0	0	0
hsa-miR-4790-3p	0	0	0	0	0	0	0	0	0	0	0	0	0	0	0	0	0	0	0	0	0	0	0	0	0	0	0	0	0	0	0	0	0	0	0	0	0	0	0	0	0	0	0	0	0	0	0	0	0
hsa-miR-4790-5p	0	0	0	0	0	0	0	0	0	0	0	0	0	0	0	0	0	0	0	0	0	0	0	0	0	0	0	0	0	0	0	0	0	0	0	0	0	0	0	0	0	0	0	0	0	0	0	0	0
hsa-miR-4791	0	0	0	0	0	0	0	0	0	0	0	0	0	0	0	0	0	0	0	0	0	0	0	0	0	0	0	0	0	0	0	0	0	0	0	0	0	0	0	0	0	0	0	0	0	0	0	0	0
hsa-miR-4792	2.67743	0	2.10008	3.26988	3.4137	1.79704	0	0	1.57149	0	0	0	1.52167	0	0	0	0	0	0	0	0	0	0	0	0	0	0	0	0	0	0	0	0	0	2.52423	2.22474	1.80559	0.734804	0	0	0	0	0	0.960224	1.36405	0	0	0	0
hsa-miR-4793-3p	3.3918	2.75783	2.44473	3.78515	0	0	0	3.6538	0	2.71714	0	2.27228	3.25782	0	3.47947	4.36525	1.85164	3.26988	0	0	0	0	2.66703	3.94987	0	0	0	0	0	0	0	0	0	4.16785	0	2.88477	0	2.67743	2.66703	3.40216	0	3.81807	2.8141	2.19032	0	0	0	0	0
hsa-miR-4793-5p	5.06859	4.90312	5.04535	5.60535	4.87625	5.6751	4.78237	4.98169	5.08504	5.31687	4.30005	4.90312	5.51236	4.81796	5.23906	5.16814	5.60535	5.53957	5.49861	5.11575	4.74021	5.30252	6.03174	5.21128	4.8899	4.56464	3.89843	4.58813	4.62155	5.38511	4.644	5.52617	5.25096	4.96882	5.38511	5.55391	4.79527	5.51236	4.84106	4.5306	5.37314	5.56638	4.87625	5.59207	4.74021	4.57452	4.76255	5.15464	5.55391
hsa-miR-4794	0	0	0	0	0	0	0	0	0	0	0	0	0	0	0	0	0	0	0	0	0	0	0	0	0	0	0	0	0	0	0	0	0	0	0	0	0	0	0	0	0	0	0	0	0	0	0	0	0
hsa-miR-4795-3p	0	0	0	0	0	0	0	0	0	0	0	0	0	0	0	0	0	0	0	0	0	0	0	0	0	0	0	0	0	0	0	0	0	0	0	0	0	0	0	0	0	0	0	0	0	0	0	0	0
hsa-miR-4795-5p	0	0	0	0	0	0	0	0	0	0	0	0	0	0	0	0	0	0	0	0	0	0	0	0	0	0	0	0	0	0	0	0	0	0	0	0	0	0	0	0	0	0	0	0	0	0	0	0	0
hsa-miR-4796-3p	0	0	0	0	0	0	0	0	0	0	0	0	0	0	0	0	0	0	0	0	0	0	0	0	0	0	0	0	0	0	0	0	0	0	0	0	0	0	0	0	0	0	0	0	0	0	0	0	0
hsa-miR-4796-5p	0	0	0	0	0	0	0	0	0	0	0	0	0	0	0	0	0	0	0	0	0	0	0	0	0	0	0	0	0	0	0	0	0	0	0	0	0	0	0	0	0	0	0	0	0	0	0	0	0
hsa-miR-4797-3p	0	0	0	0	0	0	0	0	0	0	0	0	0	0	0	0	0	0	0	0	0	0	0	0	0	0	0	0	0	0	0	0	0	0	0	0	0	0	0	0	0	0	0	0	0	0	0	0	0
hsa-miR-4797-5p	0	0	0	0	0	0	0	0	0	0	0	0	0	0	0	0	0	0	0	0	0	0	0	0	0	0	0	0	0	0	0	0	0	0	0	0	0	0	0	0	0	0	0	0	0	0	0	0	0
hsa-miR-4798-3p	0	0	0	0	0	0	0	0	0	0	0	0	0	0	0	0	0	0	0	0	0	0	0	0	0	0	0	0	0	0	0	0	0	0	0	0	0	0	0	0	0	0	0	0	0	0	0	0	0
hsa-miR-4798-5p	0	0	0	0	0	0	0	0	0	0	0	0	0	0	0	0	0	0	0	0	0	0	0	0	0	0	0	0	0	0	0	0	0	0	0	0	0	0	0	0	0	0	0	0	0	0	0	0	0
hsa-miR-4799-3p	0	0	0	0	0	0	0	0	0	0	0	0	0	0	0	0	0	0	0	0	0	0	0	0	0	0	0	0	0	0	0	0	0	0	0	0	0	0	0	0	0	0	0	0	0	0	0	0	0
hsa-miR-4799-5p	0	0	0	0	0	0	0	0	0	0	0	0	0	0	0	0	0	0	0	0	0	0	0	0	0	0	0	0	0	0	0	0	0	0	0	0	0	0	0	0	0	0	0	0	0	0	0	0	0
hsa-miR-4800-3p	0	0	0	0	0	0	0	0	0	0	0	0	0	0	0	0	0	0	0	0	0	0	0	0	0	0	0	0	0	0	0	0	0	0	0	0	0	0	0	0	0	0	0	0	0	0	0	0	0
hsa-miR-4800-5p	5.18226	5.28928	5.71915	6.46089	4.94321	5.96014	5.45797	5.05521	5.8793	5.97389	4.644	5.74678	6.70038	4.56464	6.21358	5.76231	5.97389	5.82097	5.11575	5.56638	4.68591	5.43204	6.68243	5.96014	5.49861	5.79238	4.63326	4.59932	5.34472	6.2297	5.23906	6.51422	5.83641	5.7766	5.90977	6.25006	5.56638	6.44244	5.45797	4.90312	6.16788	5.97389	5.08504	6.7208	5.96014	4.997	4.79527	5.48533	6.21358
hsa-miR-4801	0	0	0	0	0	0	0	0	0	0	0	0	0	0	0	0	0	0	0	0	0	0	0	0	0	0	0	0	0	0	0	0	0	0	0	0	0	0	0	0	0	0	0	0	0	0	0	0	0
hsa-miR-4802-3p	0	0	0	0	0	0	0	0	0	0	0	0	0	0	0	0	0	0	0	0	0	0	0	0	0	0	0	0	0	0	0	0	0	0	0	0	0	0	0	0	0	0	0	0	0	0	0	0	0
hsa-miR-4802-5p	0	0	0	0	0	0	0	0	0	0	0	0	0	0	0	0	0	0	0	0	0	0	0	0	0	0	0	0	0	0	0	0	0	0	0	0	0	0	0	0	0	0	0	0	0	0	0	0	0
hsa-miR-4803	0	0	0	0	0	0	0	0	0	0	0	0	0	0	0	0	0	0	0	0	0	0	0	0	0	0	0	0	0	0	0	0	0	0	0	0	0	0	0	0	0	0	0	0	0	0	0	0	0
hsa-miR-4804-3p	0	0	0	0	0	0	0	0	0	0	0	0	0	0	0	0	0	0	0	0	0	0	0	0	0	0	0	0	0	0	0	0	0	0	0	0	0	0	0	0	0	0	0	0	0	0	0	0	0
hsa-miR-4804-5p	0	0	0	0	0	0	0	0	0	0	0	0	0	0	0	0	0	0	0	0	0	0	0	0	0	0	0	0	0	0	0	0	0	0	0	0	0	0	0	0	0	0	0	0	0	0	0	0	0
hsa-miR-483-3p	0	0	0	0	0	0	0	0	1.70417	0	0	2.31407	0	0	0	0	0	0	0	0	0	0	0	0	2.86086	0	0	0	3.69632	2.67743	2.0528	2.44473	0	0	0	0	1.82738	0.360176	0	0	0	0	0	0	1.6059	2.83866	2.44473	0	0
hsa-miR-483-5p	5.23906	5.48533	6.06777	6.53586	5.08504	6.49683	6.16788	5.23906	6.21358	6.21358	4.91536	6.11691	6.51422	5.00951	6.26891	5.56638	6.08549	5.92443	5.12919	5.37314	4.72992	5.34472	6.47918	5.74678	5.89467	5.71915	4.26865	0	5.79238	6.13139	5.48533	6.42136	5.8793	6.00355	6.03174	6.0496	6.14836	6.89686	5.70557	5.27744	6.34516	5.74678	5.22753	6.74514	6.47918	5.7766	5.21128	5.644	5.96014
hsa-miR-484	5.53957	4.94321	3.6538	2.89522	4.39212	3.4137	3.6538	4.51838	3.67648	3.86022	4.997	4.57452	3.60755	4.95648	4.27792	4.67475	4.30005	4.05782	4.23892	4.22963	5.06859	4.18428	3.45541	5.19525	4.61119	5.14132	5.18226	5.02121	4.15713	4.00454	4.29042	4.37482	4.0793	3.80625	3.62981	4.38292	3.90734	4.54157	4.644	4.58813	4.29042	4.11069	5.47098	3.51497	2.9331	4.26865	4.46289	4.36525	4.32238
hsa-miR-485-3p	0	0	0	0	0	0	0	0	0	0	0	0	0	0	0	0	0	0	0	0	0	0	0	0	0	0	0	0	0	0	0	0	0	0	0	0	0	0	0	0	0	0	0	0	0	0	0	0	0
hsa-miR-485-5p	0	0	0	0	0	0	0	0	0	0	0	0	0	0	0	0	0	0	0	0	0	0	0	0	0	0	0	0	0	0	0	0	0	0	0	0	0	0	0	0	0	0	0	0	0	0	0	0	0
hsa-miR-486-3p	0	0	0	0	0	0	0	0	0	0	0	0	0	0	0	0	0	0	0	0	0	0	0	0	0	0	0	0	0	0	0	2.64418	0	0	0	0	0	0	0	0	0	0	0	0	0	0	0	0	0
hsa-miR-486-5p	0	0	3.3171	0.938807	0	4.68591	4.30005	0	1.57989	0	0	0	0	0	1.71925	0	0	0	0	0	0	0	0	0	4.23892	0	0	0	0	3.66489	3.04624	3.89843	0	3.21464	2.14855	0	1.71925	2.65633	3.53865	4.26865	0	3.8507	0	4.63326	4.63326	3.25782	4.04693	0	0
hsa-miR-487a-3p	0	0	0	0	0	0	0	0	0	0	0	0	0	0	0	0	0	0	0	0	0	0	0	0	0	0	0	0	0	0	2.19032	0	0	0	0	0	0	0	0	0	0	0	0	0	0	0	0	0	0
hsa-miR-487b-3p	5.04535	5.7766	5.25096	3.96055	5.62954	3.82907	5.08504	6.1831	3.91855	4.03338	5.56638	5.40002	4.11069	5.8645	4.51838	5.08504	3.45541	3.99508	3.66489	3.56128	4.23892	3.929	2.06822	3.42441	4.15713	0	4.43139	4.18428	4.85399	4.30005	5.00951	4.23892	5.12919	5.34472	4.96882	4.48618	5.23906	3.81807	4.95648	5.4447	5.08504	4.91536	5.34472	3.86022	5.12919	5.6751	5.47098	5.12919	4.70567
hsa-miR-488-3p	0	0	1.71925	0	0	0	0	0	0	0	0	0	0	0	0	0	0	0	0	0	0	0	0	0	0	0	0	0	0	0	0	0	0	0	0	0	0	0	0	0	0	0	0	0	0	0	0	0	0
hsa-miR-488-5p	0	0	0	0	0	0	0	0	0	0	0	0	0	0	0	0	0	0	0	0	0	0	0	0	0	0	0	0	0	0	0	0	0	0	0	0	0	0	0	0	0	0	0	0	0	0	0	0	0
hsa-miR-489-3p	0	0	0	0	0	0	2.37374	0	0	0	0	0	0	0	0	0	0	0	0	0	0	0	0	0	0	0	0	0	0	0	3.86022	0	2.40569	1.68674	0	0	1.6059	0.62262	0	0	0	0	0	0	0	0	2.497	0	0
hsa-miR-490-3p	0	0	0	0	0	0	0	0	0	0	0	0	0	0	0	0	0	0	0	0	0	0	0	0	0	0	0	0	0	0	0	0	0	0	0	0	0	0	0	0	0	0	0	0	0	0	0	0	0
hsa-miR-490-5p	0	0	0	0	0	0	0	0	0	0	0	0	0	0	0	0	0	0	0	0	0	0	0	0	0	0	0	0	0	0	0	0	0	0	0	0	0	0	0	0	0	0	0	0	0	0	0	0	0
hsa-miR-491-3p	2.16861	0	0	0	0	0	0	0	1.17214	0	0	0	0	0	0	0	0	0	0	0	0	0	0	0	0	0	0	0	0	0	0	0	2.0528	1.53097	0	0	0	0	0	0	0	0	0	0	0	0	0	0	0
hsa-miR-491-5p	0	0	0	0	0	0	0	0	0	0	0	0	0	0	0	0	0	0	0	0	0	0	0	0	0	0	0	0	0	0	0	0	0	0	0	0	0	0	0	0	0	0	0	0	0	0	0	0	0
hsa-miR-492	0	3.94065	0	0	0	0	0	0	3.3918	1.89769	0	0	3.13305	0	0	4.56464	3.75046	0	0	0	0	0	3.67648	0	0	0	0	0	0	3.90734	1.96832	3.29634	0	2.00268	0	0	3.929	1.79704	3.64277	0	2.39407	4.01504	0	2.76618	0	0	0	0	4.11069
hsa-miR-493-3p	0	0	0	1.8711	0	0	0	0	0	1.32588	0	0	1.41677	0	0	0	0.884606	0	0	0	0	0	1.48858	0	0	0	0	0	0	0	0	0	0	0	0	0	0	0.455397	0	0	0	0	0	0	0	0	0	0	0
hsa-miR-493-5p	0	0	1.94551	0	0	0	0	0	0	0	0	2.72676	0	0	0	0	0.76713	2.50542	0	2.53354	0	0	0	0	0	0	0	0	0	2.37374	3.24753	0	0	0	0	0	2.20533	0	0	3.0986	0	0	0	0	0	2.9331	2.72676	0	0
hsa-miR-494-3p	10.1454	9.85523	9.33353	9.68408	10.1074	10.6183	10.8119	10.4567	9.89483	10.1074	10.1454	9.61191	10.8882	10.6797	10.2394	11.5217	9.1012	9.6441	9.93217	9.85523	9.50959	10.566	9.5832	9.7824	12.3284	9.7824	10.1941	12.5158	9.27501	9.68408	10.1454	8.55523	9.35789	9.22081	9.85523	9.7136	8.92367	9.974	10.566	9.974	9.50959	10.7487	9.974	9.6441	8.68829	9.61191	9.74602	11.2495	10.2394
hsa-miR-495-3p	0	0	0	0	0	0	0	0	0	0	0	2.36162	0	0	0	0	0	0	0	0	0	0	0	0	0	0	0	0	0	0	2.2139	1.80559	0	0	0	0	2.116	0	0	0	0	0	0	0	3.18243	2.8022	0	0	0
hsa-miR-495-5p	0	0	0	0	0	0	0	0	0	0	0	0	0	0	0	0	0	0	0	0	0	0	0	0	0	0	0	0	0	0	0	0	0	0	0	0	0	0	0	0	0	0	0	0	0	0	0	0	0
hsa-miR-496	0	0	0	0	0	0	0	0	0	0	0	0	0	0	0	0	0	0	0	0	0	0	0	0	0	0	0	0	0	0	0	0	0	0	0	0	0	0	0	0	0	0	0	0	0	0	0	0	0
hsa-miR-497-3p	0	0	0	0	0	0	0	0	0	0	0	0	0	0	0	0	0	0	0	0	0	0	0	0	0	0	0	0	0	0	0	0	0	0	0	0	0	0	0	0	0	0	0	0	0	0	0	0	0
hsa-miR-497-5p	7.13608	6.87776	7.11326	6.62454	6.01889	7.96776	8.52545	6.47918	8.49452	6.91621	7.49934	8.46708	6.38303	7.75437	7.04428	5.94103	7.44579	7.82738	7.82738	7.35956	7.35956	7.08923	6.91621	7.31075	8.81157	7.8713	8.55523	7.46979	8.3505	7.96776	8.01798	8.74622	7.8713	7.57824	7.38002	6.89686	7.8713	7.13608	6.34516	7.64393	7.49934	6.91621	8.09502	7.08923	9.07186	8.125	8.125	6.14836	6.14836
hsa-miR-498	0	0	0	0.836417	0	1.53097	0	0	2.4308	0	0	0	0	0	0	0	1.62297	0	0	0	0	0	2.54738	0	0	0	0	0	0	0	0	0	0	0	0	0	2.497	1.40671	0	0	0	0	0	2.33236	2.86086	0	0	0	0
hsa-miR-4999-3p	0	0	0	0	0	0	0	0	0	0	0	0	0	0	0	0	0	0	0	0	0	0	0	0	0	0	0	0	0	0	0	0	0	0	0	0	0	0	0	0	0	0	0	0	0	0	0	0	0
hsa-miR-4999-5p	0	0	0	0	0	0	0	0	0	0	0	0	0	0	0	0	0	0	0	0	0	0	0	0	0	0	0	0	0	0	0	0	0	0	0	0	0	0	0	0	0	0	0	0	0	0	0	0	0
hsa-miR-499a-3p	0	0	0	0	0	0	0	0	0	0	0	0	0	0	0	0	0	0	0	0	0	0	0	0	0	0	0	0	0	0	0	0	0	0	0	0	0	0	0	0	0	0	0	0	0	0	0	0	0
hsa-miR-499a-5p	0	0	0	0	0	0	0	0	0	1.56204	0	0	0	0	0	0	0	0	0	0	0	0	0	0	0	0	0	0	0	0	0	0	0	0	0	0	0	0	0	0	0	0	0	0	0	0	0	0	0
hsa-miR-499b-3p	0	0	0	0	0	0	0	0	0	0	0	0	0	0	0	0	0	0	0	0	0	0	0	0	0	0	0	0	0	0	0	0	0	0	0	0	0	0	0	0	0	0	0	0	0	0	0	0	0
hsa-miR-499b-5p	0	0	0	0	0	0	0	0	0	0	0	0	0	0	0	0	0	0	0	0	0	0	0	0	0	0	0	0	0	0	0	0	0	0	0	0	0	0	0	0	0	0	0	0	0	0	0	0	0
hsa-miR-5000-3p	0	0	0	0	0	0	0	0	0	0	0	0	0	0	0	0	0	0	0	0	0	0	0	0	0	0	0	0	0	0	0	0	0	0	0	0	0	0	0	0	0	0	0	0	0	0	0	0	0
hsa-miR-5000-5p	0	0	0	0	0	0	0	0	0	0	0	0	0	0	0	0	0	0	0	0	0	0	0	0	0	0	0	0	0	0	0	0	0	0	0	0	0	0	0	0	0	0	0	0	0	0	0	0	0
hsa-miR-5001-3p	0	0	0	0	0	0	0	0	0	0	0	0	0	0	0	0	0	0	0	0	0	0	0	0	0	0	0	0	0	0	0	0	0	0	0	0	0	0	0	0	0	0	0	0	0	0	0	0	0
hsa-miR-5001-5p	7.28644	7.19811	7.94394	8.60656	7.04428	8.3505	7.54971	7.24038	7.99347	7.78015	6.68243	7.39603	8.38232	7.04428	7.84886	7.41982	7.62266	7.8713	7.54971	7.54971	7.08923	8.38232	7.8713	7.38002	7.62266	7.38002	7.06775	6.55574	7.31075	7.8713	7.04428	7.52539	7.46979	7.41982	7.54971	7.21799	7.89638	7.75437	7.66766	7.39603	7.68681	7.46979	6.95868	8.18112	7.73163	7.19811	7.31075	7.92394	8.18112
hsa-miR-5002-3p	0	0	0	0	0	0	0	0	0	0	0	0	0	0	0	0	0	0	0	0	0	0	0	0	0	0	0	0	0	0	0	0	0	0	0	0	0	0	0	0	0	0	0	0	0	0	0	0	0
hsa-miR-5002-5p	0	0	0	0	0	0	0	0	0	0	0	0	0	0	0	0	0	0	0	0	0	0	0	0	0	0	0	0	0	0	0	0	0	0	0	0	0	0	0	0	0	0	0	0	0	0	0	0	0
hsa-miR-5003-3p	0	0	0	1.65776	0	0	0	0	1.46466	0	0	0	0	0	0	0	0	0	0	0	0	0	0	0	0	0	0	0	0	0	0	0	0	0	0	0	0	0.283672	0	0	0	0	0	0.889846	0.938807	0	0	0	0
hsa-miR-5003-5p	0	0	0	0	0	0	0	0	0	0	0	0	0	0	0	0	0	0	0	0	0	0	0	0	0	0	0	0	0	0	0	0	0	0	0	0	0	0	0	0	0	0	0	0	0.761311	0	0	0	0
hsa-miR-5004-3p	0	0	0	0	0	0	0	0	0	0	0	0	0	0	0	0	0	0	0	0	0	0	0	0	0	0	0	0	0	0	0	0	0	0	0	0	0	0	0	0	0	0	0	0	0	0	0	0	0
hsa-miR-5004-5p	0	0	0	0	0	0	0	0	0	0	0	0	0	0	0	0	0	0	0	0	0	0	0	0	0	0	0	0	0	0	0	0	0	0	0	0	0	0	0	0	0	0	0	0	0	0	0	0	0
hsa-miR-5006-3p	0	0	0	0	0	0	0	0	0	0	0	0	0	0	0	0	0	0	0	0	0	0	0	0	0	0	0	0	0	0	0	0	0	0	0	0	0	0	0	0	0	0	0	0	0	0	0	0	0
hsa-miR-5006-5p	5.82097	5.41493	5.79238	6.87776	5.31687	6.8156	5.55391	5.55391	5.8645	6.16788	5.84816	5.48533	6.74514	5.644	5.83641	5.66062	5.96014	5.80679	5.8793	6.03174	5.60535	6.34516	6.06777	5.28928	6.01889	5.4447	5.45797	6.16788	5.05521	5.80679	5.30252	5.644	5.7766	5.66062	5.48533	6.11691	5.35762	5.97389	5.80679	5.48533	5.60535	5.94103	5.41493	5.8645	5.38511	5.4447	5.35762	5.8645	5.59207
hsa-miR-5007-3p	0	0	0	0	0	0	0	0	0	0	0	0	0	0	0	0	0	0	0	0	0	0	0	0	0	0	0	0	0	0	0	0	0	0	0	0	0	0	0	0	0	0	0	0	0	0	0	0	0
hsa-miR-5007-5p	0	0	0	0	0	0	0	0	0	0	0	0	0	0	0	0	0	0	0	0	0	0	0	0	0	0	0	0	0	0	0	0	0	0	0	0	0	0	0	0	0	0	0	0	0	0	0	0	0
hsa-miR-5008-3p	0	0	0	0	0	0	0	0	0	0	0	0	0	0	0	0	0	0	0	0	0	0	0	0	0	0	0	0	0	0	0	0	0	0	0	0	0	0	0	0	0	0	0	0	0	0	0	0	0
hsa-miR-5008-5p	2.37374	0	2.90718	3.77376	0	3.90734	0	0	2.95601	3.07065	0	0	3.6538	0	3.22584	0	3.60755	3.3918	0	3.5034	0	0	4.33374	0	0	0	0	0	0	3.22584	0	3.75046	3.32718	2.94519	2.3454	3.67648	2.9331	3.6859	0	0	0	3.11231	0	3.83992	3.36784	0	0	0	0
hsa-miR-5009-3p	0	0	0	0	0	0	0	0	0	0	0	0	0	0	0	0	0	0	0	0	0	0	0	0	0	0	0	0	0	0	0	0	0	0	0	0	0	0	0	0	0	0	0	0	0	0	0	0	0
hsa-miR-5009-5p	0	0	0	0	0	0	0	0	0	0	0	0	0	0	0	0	0	0	0	0	0	0	0	0	0	0	0	0	0	0	0	0	0	0	0	0	0	0	0	0	0	0	0	0	0	0	0	0	0
hsa-miR-500a-3p	2.89522	2.96521	2.72676	1.09238	0	1.75909	3.14384	0	1.8711	2.42082	0	2.76618	2.01453	3.5034	2.84955	3.0986	1.8711	2.66703	3.26988	2.95601	0	3.64277	2.97798	0	3.26988	0	0	3.76228	0	3.05666	2.68813	3.379	2.9331	2.95601	2.4562	1.85995	2.30564	1.44918	3.0091	2.9331	2.79084	2.42082	4.92973	3.36784	3.34129	2.88477	3.1243	3.46729	2.8141
hsa-miR-500a-5p	2.3454	2.65633	3.03096	2.19032	2.62802	2.79084	3.00055	2.86086	1.36405	1.44918	0	2.19032	1.01761	3.03096	1.84284	2.50542	0.65128	0	0	0	0	0	1.59079	0	0	0	0	0	0	2.27228	1.72819	2.02252	2.83866	2.62802	2.87442	2.90718	2.4829	2.50542	2.59761	3.24753	2.26079	2.30564	3.64277	2.28226	3.14384	2.32483	3.71792	3.11231	0
hsa-miR-500b-5p	0	0	0	0	0	0	0	0	0	0	0	0	0	0	0	0	0	0	0	0	0	0	0	0	0	0	0	0	0	0	0	0	0	0	0	0	0	0	0	0	0	0	0	0	0	0	0	0	0
hsa-miR-5010-3p	0	0	0	0	0	0	0	0	0	0	0	0	0	0	0	0	0	0	0	0	0	0	0	0	0	0	0	0	0	0	0	0	0	0	0	0	0	0	0	0	0	0	0	0	0	0	0	0	0
hsa-miR-5010-5p	0	0	0	1.11253	0	2.02252	0	0	0	0	0	0	0	0	0	0	1.48018	0	0	0	0	0	1.62297	0	0	0	0	0	0	0	0	2.116	0	2.36162	0	1.6309	0	1.06926	0	0	0	1.48858	0	1.42363	1.91438	0	0	0	0
hsa-miR-5011-3p	0	0	0	0	0	0	0	0	0	0	0	0	0	0	0	0	0	0	0	0	0	0	0	0	0	0	0	0	0	0	0	0	0	0	0	0	0	0	0	0	0	0	0	0	0	0	0	0	0
hsa-miR-5011-5p	0	0	0	0	0	0	0	0	0	0	0	0	0	0	0	0	0	0	0	0	0	0	0	0	0	0	0	0	0	0	0	0	0	0	0	0	0	0	0	0	0	0	0	0	0	0	0	0	0
hsa-miR-501-3p	2.14855	0	2.23497	3.62981	0	1.06926	0	0	2.08015	2.86086	0	2.01453	2.08015	0	1.6798	3.11231	2.38609	0	0	2.83866	0	0	2.71714	0	0	0	0	0	0	2.19032	1.69514	2.40569	0	3.17128	0	0.968012	0	1.22561	2.56402	0	0	2.66703	4.44108	3.26988	1.35535	0	0	3.3918	0
hsa-miR-501-5p	0	0	0	0	0	0	0	0	0	0	0	0	0	0	0	0	0	0	0	0	0	0	0	0	0	0	0	0	0	0	0	0	0	0	0	0	1.29274	0.214696	0	0	0	1.2048	2.94519	0.790224	1.74155	0	2.13675	0	0
hsa-miR-502-3p	2.62802	0	3.23551	0	0	1.27439	3.59609	0	0	2.95601	0	2.62802	1.33945	3.17128	3.32718	2.8022	2.59761	0	0	0	0	0	3.08665	0	2.98946	0	0	0	0	2.75783	2.58683	3.90734	2.71714	3.3171	2.30564	1.17214	2.2139	1.91438	0	2.50542	0	2.65633	4.61119	3.3918	3.67648	2.54738	2.95601	0	0
hsa-miR-502-5p	0	0	0	0	0	0	0	0	0	0	0	0	0	0	0	0	0	0	0	0	0	0	0	0	0	0	0	0	0	0	0	0	0	0	0	0	0	0	0	0	0	0	2.82657	1.56204	1.29274	0	0	0	0
hsa-miR-503-3p	0	0	0	0	0	0	0	0	0	0	0	0	0	0	0	0	0	0	0	0	0	0	0	0	0	0	0	0	0	0	0	0	0	0	0	0	0	0	0	0	0	0	0	0	0	0	0	0	0
hsa-miR-503-5p	0	2.50542	2.89522	0	0	2.16861	0	0	1.29274	2.82657	2.8022	2.9331	1.06926	0	2.74824	2.10008	2.08015	2.56402	3.4137	0	0	0	2.3454	0	2.88477	0	0	4.24839	4.41201	4.11069	4.35698	3.08665	3.13305	3.51497	2.00268	1.91438	3.07065	1.32588	2.61331	3.57216	2.36162	2.76618	2.61331	1.70417	1.84284	3.90734	3.18243	0	0
hsa-miR-504-5p	0	0	0	0	0	0	0	0	0	0	0	0	0	0	0	0	0	0	0	0	0	0	0	0	0	0	0	0	0	0	0	0	0	0	0	0	0	0	0	0	2.13675	0	0	0	0	0	0	0	0
hsa-miR-5047	0	0	0	0	0	0	0	0	0	0	0	0	0	0	0	0	0	0	0	0	0	0	0	0	0	0	0	0	0	0	0	0	0	0	0	0	0	0	0	0	0	0	0	0	0	0	0	0	0
hsa-miR-505-3p	3.05666	2.88477	2.24694	1.52167	2.8141	1.70417	2.87442	3.14384	2.38609	1.96832	3.54941	2.94519	1.59079	0	2.46634	2.96521	3.0986	3.24753	0	2.89522	3.8507	3.70615	3.00055	3.79625	3.23551	0	4.03338	0	4.07067	3.29634	3.26988	3.4137	3.17128	2.75783	2.50542	1.87935	2.86086	3.23551	3.30612	3.18243	2.92059	2.57473	3.73956	1.72819	4.05782	3.21464	3.62981	3.86022	0
hsa-miR-505-5p	0	0	0	0	0	0	0	0	0	0	0	0	0	0	0	0	0.451692	0	0	0	0	0	1.53097	0	0	0	0	0	0	0	0	0	0	0	0	0	0	0.235124	0	0	0	0	0	0	1.14636	0	0	0	0
hsa-miR-506-3p	0	0	0	0	0	0	0	0	0	0	0	0	0	0	0	0	0	0	0	0	0	0	0	0	0	0	0	0	0	0	0	0	0	0	0	0	0	0	0	0	0	0	0	0	0	0	0	0	0
hsa-miR-506-5p	0	0	0	0	0	0	0	0	0	0	0	0	0	0	0	0	0	0	0	0	0	0	0	0	0	0	0	0	0	0	0	0	0	0	0	0	0	0	0	0	0	0	0	0	0	0	0	0	0
hsa-miR-507	0	0	0	0	0	0	0	0	0	0	0	0	0	0	0	0	0	0	0	0	0	0	0	0	0	0	0	0	0	0	0	0	0	0	0	0	0	0	0	0	0	0	0	0	0	0	0	0	0
hsa-miR-508-3p	0	0	0	0	0	0	0	0	0	0	0	0	0	0	0	0	0	0	0	0	0	0	0	0	0	0	0	0	0	0	0	0	0	0	0	0	0	0	0	0	0	0	0	0	0	0	0	0	0
hsa-miR-508-5p	0	0	0	0	0	2.62802	0	0	0	0	0	0	0	0	0	0	0	0	3.18243	0	0	0	0	0	0	0	0	0	0	0	0	0	0	0	0	0	0	0	0	0	0	0	0	0	0	0	0	0	0
hsa-miR-5087	0	0	0	0	0	0	0	0	0	0	0	0	0	0	0	0	0	0	0	0	0	0	0	0	0	0	0	0	0	0	0	0	0	0	0	0	0	0	0	0	0	0	0	0	0	0	0	0	0
hsa-miR-5088_v19.0	0	0	0	2.38609	0	3.00055	0	0	0	2.57473	0	0	2.84955	0	2.71714	0	1.73502	0	0	0	0	0	0	0	0	0	0	0	0	0	0	0	0	0	0	1.2048	0	2.26079	0	0	0	0	0	0.968012	0	0	0	0	0
hsa-miR-5089-3p	0	0	0	0	0	0	0	0	0	0	0	0	0	0	0	0	0	0	0	0	0	0	0	0	0	0	0	0	0	0	0	0	0	0	0	0	0	0	0	0	0	0	0	0	0	0	0	0	0
hsa-miR-5089-5p	0	0	0	0	0	0	0	0	0	0	0	0	0	0	0	0	0	0	0	0	0	0	0	0	0	0	0	0	0	0	0	0	0	0	0	0	0	0	0	0	0	0	0	0	0	0	0	0	0
hsa-miR-5090	0	0	0	1.22561	0	0	0	0	0	0	0	0	0	0	0	0	0	0	0	0	0	0	0	0	0	0	0	0	0	0	0	0	0	0	0	0	0	0	0	0	0	0	0	0	0	0	0	0	0
hsa-miR-5091	0	0	0	0	0	0	0	0	0	0	0	0	0	0	0	0	0	0	0	0	0	0	0	0	0	0	0	0	0	0	0	0	0	0	0	0	0	0	0	0	0	0	0	0	0	0	0	0	0
hsa-miR-5092	0	0	0	0	0	0	0	0	0	0	0	0	0	0	0	0	0	0	0	0	0	0	0	0	0	0	0	0	0	0	0	0	0	0	0	0	0	0	0	0	0	0	0	0	0	0	0	0	0
hsa-miR-5093	0	0	0	0	0	0	0	0	0	0	0	0	0	0	0	0	0	0	0	0	0	0	0	0	0	0	0	0	0	0	0	0	0	0	0	0	0	0	0	0	0	0	0	0	0	0	0	0	0
hsa-miR-509-3-5p	0	0	0	0	0	0	0	0	0	0	0	0	0	0	0	0	0	0	0	0	0	0	0	0	0	0	0	0	0	0	0	0	0	0	0	0	0	0	0	0	0	0	0	0	0	0	0	0	0
hsa-miR-509-3p	0	0	0	0	0	0	0	0	0	0	0	0	0	0	0	0	0	0	0	0	0	0	0	0	0	0	0	0	0	0	0	0	0	0	0	0	0	0	0	0	0	0	0	0	0	0	0	0	0
hsa-miR-5094	0	0	0	0	0	0	0	0	0	0	0	0	0	0	0	0	0	0	0	0	0	0	0	0	0	0	0	0	0	0	0	0	0	0	0	0	0	0	0	0	0	0	0	0	0	0	0	0	0
hsa-miR-5095	0	0	0	0	0	0	0	0	0	0	0	0	0	0	0	0	0	0	0	0	0	0	0	0	0	0	0	0	0	0	0	0	0	0	0	0	0	0	0	0	0	0	0	0	0	0	0	0	0
hsa-miR-509-5p	0	0	0	0	0	0	0	0	0	0	0	0	0	0	0	0	0	0	0	0	0	0	0	0	0	0	0	0	0	0	0	0	0	0	0	0	0	0	0	0	0	0	0	0	0	0	0	0	0
hsa-miR-5096	3.04624	2.8141	2.82657	4.34389	2.87442	2.88477	2.64418	3.22584	2.94519	3.36784	0	2.87442	4.42271	3.1243	3.18243	2.89522	3.73956	3.42441	3.4464	3.69632	0	0	4.38292	3.5034	0	0	0	0	0	3.19459	2.4829	3.56128	3.01806	3.14384	3.0986	3.75046	2.54738	3.3918	3.4137	2.83866	3.21464	3.19459	2.79084	3.23551	2.44473	2.40569	3.04624	0	3.34129
hsa-miR-5100	13.2183	13.4336	13.6794	12.8966	13.6794	12.8966	13.4336	13.4336	13.2183	13.4336	13.2183	13.4336	13.4336	13.4336	13.4336	13.4336	13.4336	13.4336	14.0484	13.4336	13.4336	13.4336	13.4336	13.4336	13.2183	13.4336	13.2183	13.4336	13.6794	13.6794	13.4336	13.6794	13.4336	14.0484	14.0484	13.4336	13.4336	13.4336	13.4336	13.6794	13.4336	13.4336	13.4336	12.8966	12.1612	13.4336	13.4336	13.2183	13.4336
hsa-miR-510-5p	0	0	0	0	0	0	0	0	0	0	0	0	0	0	0	0	0	0	0	0	0	0	0	0	0	0	0	0	0	0	0	0	0	0	0	0	0	0	0	0	0	0	0	0	0	0	0	0	0
hsa-miR-511-5p	0	0	0	0	0	0	0	0	0	0	0	0	0	0	0	0	0	0	0	0	0	0	0	0	0	0	0	0	0	0	0	0	0	0	0	0	0	0	0	0	0	0	0	0	0	0	0	0	0
hsa-miR-512-3p	0	0	0	0	0	0	0	0	3.13305	0	3.62981	0	0	0	0	0	0	0	0	0	0	0	0	0	0	0	0	0	0	0	0	0	0	0	0	1.47263	0	0	0	0	2.497	0	4.40389	0	0	0	0	0	0
hsa-miR-512-5p	0	0	0	0	0	0	0	0	0	0	0	0	0	0	0	0	0	0	0	0	0	0	0	0	0	0	0	0	0	0	0	0	0	0	0	0	0	0	0	0	0	0	0	0	0	0	0	0	0
hsa-miR-513a-3p	0	0	0	0	0	0	0	0	0	0	0	0	0	0	0	0	0	0	0	0	0	0	0	0	0	0	0	0	0	0	0	0	0	0	0	0	0	0	0	0	0	0	0	0	0	0	0	0	0
hsa-miR-513a-5p	4.997	4.61119	4.34389	6.11691	4.5306	5.05521	4.54157	4.54157	4.66423	4.87625	4.81796	4.29042	5.33185	5.25096	4.29042	4.8296	4.23892	4.27792	4.22963	4.48618	3.99508	5.11575	3.929	3.94065	5.02121	0	4.16785	5.08504	0	3.99508	3.69632	3.43586	4.33374	4.26865	4.21473	4.80516	4.32238	4.41201	4.77296	4.63326	4.41201	5.04535	4.79527	4.16785	4.46289	4.49555	4.51838	5.55391	4.77296
hsa-miR-513b-5p	4.40389	3.4137	3.17128	4.36525	3.91855	4.45144	3.62981	3.73956	3.56128	3.4137	4.13322	3.56128	4.02336	4.54157	3.0091	3.87301	3.11231	2.97798	3.67648	3.61936	3.00055	4.75128	2.75783	3.0091	4.47414	0	3.88771	4.77296	3.62981	2.90718	2.38609	1.48858	3.47947	2.50542	3.51497	3.379	3.26988	3.15851	4.11069	3.77376	3.28264	4.16785	4.15713	2.88477	3.23551	3.98282	3.72915	4.20473	3.89843
hsa-miR-513c-3p	0	0	0	0	0	0	0	0	0	0	0	0	0	0	0	0	0	0	0	0	0	0	0	0	0	0	0	0	0	0	0	0	0	0	0	0	0	0	0	0	0	0	0	0	0	0	0	0	0
hsa-miR-513c-5p	2.66703	2.54738	1.17953	3.94065	2.57473	3.99508	2.14855	2.83866	2.46634	2.19032	3.32718	2.56402	3.49079	3.07065	2.20533	3.00055	0.644656	2.15789	2.61331	0	0	0	0	0	3.82907	0	0	3.70615	0	2.14855	1.63886	0	1.99043	1.6059	1.97911	2.39407	1.48858	2.13675	2.62802	2.32483	2.23497	3.3171	3.03096	1.63886	2.3454	2.75783	2.33236	3.15851	2.64418
hsa-miR-514a-3p	0	0	0	0	0	0	0	0	0	0	0	0	0	0	0	0	0	0	0	0	0	0	0	0	0	0	0	0	0	0	0	0	0	0	0	0	0	0	0	0	0	0	0	0	0	0	0	0	0
hsa-miR-514a-5p	0	0	0	0	0	0	0	0	0	0	0	0	0	0	0	0	0	0	0	0	0	0	0	0	0	0	0	0	0	0	0	0	0	0	0	0	0	0	0	0	0	0	0	0	0	0	0	0	0
hsa-miR-514b-3p	0	0	0	0	0	0	0	0	0	0	0	0	0	0	0	0	0	0	0	0	0	0	0	0	0	0	0	0	0	0	0	0	0	0	0	0	0	0	0	0	0	0	0	0	0	0	0	0	0
hsa-miR-514b-5p	2.8022	3.03096	3.34129	4.03338	0	4.22963	3.49079	3.21464	3.8507	4.07067	0	3.4464	4.09971	0	3.69632	3.61936	4.40389	3.88771	3.20381	3.97185	0	3.73956	4.644	3.54941	3.86022	0	0	0	0	3.94065	3.45541	4.48618	3.6859	3.76228	4.09971	4.20473	3.42441	4.15713	3.22584	0	3.8507	3.86022	0	4.50718	3.75046	2.62802	2.62802	3.24753	3.47947
hsa-miR-515-3p	0	0	0	0	0	0	0	0	0	0	0	0	0	0	0	0	0	0	0	0	0	0	0	0	0	0	0	0	0	0	0	0	0	0	0	0	0	0	0	0	0	0	0	0	0	0	0	0	0
hsa-miR-515-5p	0	0	0	0	0	0	0	0	0	0	0	0	0	0	0	0	0	0	0	0	0	0	0	0	0	0	0	0	0	0	0	0	0	0	0	0	0	0	0	0	0	0	0	0	0	0	0	0	0
hsa-miR-516a-3p	0	0	0	0	0	0	0	0	0	0	0	0	0	0	0	0	0	0	0	0	0	0	0	0	0	0	0	0	0	0	0	0	0	0	0	0	0	0	0	0	0	0	0	0	0	0	0	0	0
hsa-miR-516a-5p	0	0	1.47263	0	0	1.13884	0	0	1.6059	0	0	0	0	0	0	0	0	0	0	0	0	0	0	0	0	0	0	0	0	0	0	0	0	0	2.16861	0	1.6798	0.929207	0	0	0	0	0	0.922178	1.72819	2.79084	0	0	0
hsa-miR-516b-5p	0	0	0	0	0	0	0	0	0	0	0	0	0	0	0	0	0	0	0	0	0	0	0	0	0	0	0	0	0	0	0	0	0	0	0	0	0	0	0	0	0	0	0	0	0	0	0	0	0
hsa-miR-517-5p	0	0	0	0	0	0	0	0	0	0	0	0	0	0	0	0	0	0	0	0	0	0	0	0	0	0	0	0	0	0	0	0	0	0	0	0	0	0	0	0	0	0	0	0	0	0	0	0	0
hsa-miR-517a-3p	0	0	0	0	0	0	0	0	0	0	0	0	0	0	0	0	0	0	0	0	0	4.25875	0	0	0	0	0	0	0	0	0	2.4562	0	0	0	0	0	0	0	0	0	0	0	0	0	0	0	0	0
hsa-miR-517c-3p	0	0	0	0	0	0	0	0	0	0	0	0	0	0	0	0	0	0	0	0	0	0	0	0	0	0	0	0	0	0	0	0	0	0	0	0	0	0	0	0	0	0	0	0	0	0	0	0	0
hsa-miR-5186	0	0	0	0	0	0	0	0	0	0	0	0	0	0	0	0	0	0	0	0	0	0	0	0	0	0	0	0	0	0	0	0	0	0	0	0	0	0	0	0	0	0	0	0	0	0	0	0	0
hsa-miR-5187-3p	0	0	0	0	0	0	0	0	0	0	0	0	0	0	0	0	0	0	0	0	0	0	0	0	0	0	0	0	0	0	0	0	0	0	0	0	0	0	0	0	0	0	0	0	0	0	0	0	0
hsa-miR-5187-5p	0	0	0	0	0	0	0	0	0	0	0	0	0	0	0	0	0	0	0	0	0	0	0	0	0	0	0	0	0	0	0	0	0	0	0	0	0	0	0	0	0	0	0	0	0	0	0	0	0
hsa-miR-5188	0	0	0	0	0	0	0	0	0	0	0	0	0	0	0	0	0	0	0	0	0	0	0	0	0	0	0	0	0	0	0	0	0	0	0	0	0	0	0	0	0	0	0	0	0	0	0	0	0
hsa-miR-5189-5p	0	0	1.43204	2.14855	0	1.8711	0	0	1.39883	1.6059	0	0	1.70417	0	0	0	1.23315	2.36162	0	0	0	0	2.28226	0	0	0	0	0	0	0	0	1.6798	0	0	0	1.65776	2.01453	1.89769	0	0	0	0	0	1.55316	1.85995	0	0	0	0
hsa-miR-518a-3p	0	0	0	0	0	0	0	0	0	0	0	0	0	0	0	0	0	0	0	0	0	0	0	0	0	0	0	0	0	0	0	0	0	0	0	0	0	0	0	0	0	0	0	0	0	0	0	0	0
hsa-miR-518a-5p	0	0	0	1.62297	0	0	0	0	0	0	4.48618	0	0	0	0	0	0	0	0	0	0	0	0	0	0	0	0	0	0	0	0	0	0	0	0	0	0	0.274304	0	0	0	0	0	0	0	0	0	0	0
hsa-miR-518b	0	0	0	0	0	0	0	0	0	0	0	0	0	0	0	0	0	0	0	0	0	0	0	0	0	0	0	0	0	0	0	0	0	0	0	0	0	0	0	0	0	0	0	0	0	0	0	0	0
hsa-miR-518c-3p	0	0	0	0	0	0	0	0	0	0	0	0	0	0	0	0	0	0	0	0	0	0	0	0	0	0	0	0	0	0	0	0	0	0	0	0	0	0	0	0	0	0	0	0	0	0	0	0	0
hsa-miR-518c-5p	0	0	0	0	0	0	0	0	0	0	3.00055	0	0	0	0	0	0	0	0	0	0	0	0	0	0	0	0	0	0	0	0	0	0	0	0	0	0	0	0	0	0	0	0	0	0	0	0	0	0
hsa-miR-518d-3p	0	0	0	0	0	0	0	0	0	0	0	0	0	0	0	0	0	0	0	0	0	0	0	0	0	0	0	0	0	0	0	0	0	0	0	0	0	0	0	0	0	0	0	0	0	0	0	0	0
hsa-miR-518e-3p	0	0	0	0	0	0	0	0	0	0	0	0	0	0	0	0	0	0	0	0	0	0	0	0	0	0	0	0	0	0	0	0	0	0	0	0	0	0	0	0	0	0	0	0	0	0	0	0	0
hsa-miR-518e-5p	0	0	0	0	0	0	0	0	0	0	0	0	0	0	0	0	0	0	0	0	0	0	0	0	0	0	0	0	0	0	0	0	0	0	0	0	0	0	0	0	0	0	0	0	0	0	0	0	0
hsa-miR-518f-3p	0	0	0	0	0	0	0	0	0	0	0	0	0	0	0	0	0	0	0	0	0	0	0	0	0	0	0	0	0	0	0	0	0	0	0	0	0	0	0	0	0	0	0	0	0	0	0	0	0
hsa-miR-518f-5p	0	0	0	0	0	0	0	0	0	0	0	0	0	0	0	0	0	0	0	0	0	0	0	0	0	0	0	0	0	0	0	0	0	0	0	0	0	0	0	0	0	0	0	0	0	0	0	0	0
hsa-miR-5190	4.78237	5.09937	4.71727	4.76255	5.04535	4.29042	4.74021	5.33185	4.40389	4.72992	6.62454	4.48618	4.77296	4.90312	4.30005	4.91536	3.4464	2.2939	0	2.66703	0	0	3.49079	0	0	0	0	0	0	2.52423	0	3.04624	3.59609	3.69632	3.4464	4.03338	3.51497	3.584	4.02336	3.67648	3.79625	3.73956	3.8507	3.60755	2.75783	3.584	3.77376	3.87301	3.72915
hsa-miR-5191	0	0	0	0	0	0	0	0	0	0	0	0	0	0	0	0	0	0	0	0	0	0	0	0	0	0	0	0	0	0	0	0	0	0	0	0	0	0	0	0	0	0	0	0	0	0	0	0	0
hsa-miR-5192	0	0	0	0	0	0	0	0	0	0	0	0	0	0	0	0	0	0	0	0	0	0	0	0	0	0	0	0	0	0	0	0	0	0	0	0	0	0	0	0	0	0	0	0	0	0	0	0	0
hsa-miR-5193	0	0	0	0	0	0	0	0	0	0	0	0	0	0	0	0	0	0	0	0	0	0	0	0	0	0	0	0	0	0	0	0	0	0	0	0	0	0	0	0	0	0	0	0	0	0	0	0	0
hsa-miR-5194	4.49555	4.65367	4.20473	3.73956	4.80516	4.20473	4.61119	4.67475	3.6859	4.09971	4.62155	4.5306	4.00454	4.68591	4.21473	4.76255	3.32718	4.20473	4.14363	4.44108	4.21473	5.03388	3.91855	4.39212	4.62155	0	0	4.644	0	3.47947	4.85399	4.31147	4.22963	4.19314	4.55271	4.33374	4.36525	3.94065	4.55271	4.91536	4.01504	4.59932	4.91536	3.64277	4.72992	4.23892	5.02121	4.5306	4.26865
hsa-miR-5195-3p	4.47414	4.78237	4.84106	5.04535	4.26865	5.45797	4.63326	5.00951	4.96882	4.37482	3.99508	4.71727	4.49555	4.36525	4.59932	4.29042	4.50718	4.36525	4.42271	4.30005	4.47414	4.47414	5.38511	4.91536	4.8296	5.38511	0	0	5.25096	4.8296	4.14363	5.16814	4.5306	4.78237	5.18226	4.39212	4.85399	5.11575	4.86648	4.43139	5.27744	4.76255	4.27792	5.47098	5.02121	4.51838	4.62155	4.8296	5.08504
hsa-miR-5195-5p	0	0	0	1.14636	0	0	0	0	0	0	0	0	0	0	0	0	0	0	0	0	0	0	0	0	0	0	0	0	0	0	0	0	0	1.89769	0	0	0	0.756894	0	0	0	0	0	0	0	0	0	0	0
hsa-miR-5196-3p	0	0	0	0	0	0	0	0	0	0	0	0	0	0	0	0	0	0	0	0	0	0	0	0	0	0	0	0	0	0	0	0	0	0	0	0	0	0	0	0	0	0	0	0	0	0	0	0	0
hsa-miR-5196-5p	0	0	2.37374	3.00055	0	2.75783	0	0	2.53354	1.68674	0	0	3.08665	0	2.88477	0	2.75783	0	0	0	0	0	3.34129	0	0	0	0	0	0	0	0	2.97798	0	0	0	2.8141	0	2.97798	0	0	0	2.59761	0	2.87442	2.84955	0	0	0	0
hsa-miR-5197-3p	0	0	0	0	0	0	0	0	0	0	0	0	0	0	0	0	0	0	0	0	0	0	0	0	0	0	0	0	0	0	0	0	0	0	0	0	0	0	0	0	0	0	0	0	0	0	0	0	0
hsa-miR-5197-5p	0	0	0	0	0	0	0	0	0	0	0	0	0	0	0	0	0	0	0	0	0	0	0	0	0	0	0	0	0	0	0	0	0	0	0	0	0	0	0	0	0	0	0	0	0	0	0	0	0
hsa-miR-519b-3p	0	0	0	0	0	0	0	0	0	0	0	0	0	0	0	0	0	0	0	0	0	0	0	0	0	0	0	0	0	0	0	0	0	0	0	0	0	0	0	0	0	0	0	0	0	0	0	0	0
hsa-miR-519c-3p	0	0	0	0	0	0	0	0	0	0	0	0	0	0	0	0	0	0	0	0	0	0	0	0	0	0	0	0	0	0	0	0	0	0	0	0	0	0	0	0	0	0	0	0	0	0	0	0	0
hsa-miR-519d-3p	0	0	0	0	0	0	0	0	0	0	0	0	0	0	0	0	0	0	0	0	0	0	0	0	0	0	0	0	0	0	0	0	0	0	0	0	0	0	0	0	0	0	0	0	0	0	0	0	0
hsa-miR-519e-3p	0	0	0	0	0	0	0	0	0	0	0	0	0	0	0	0	0	0	0	0	0	0	0	0	0	0	0	0	0	0	0	0	0	0	0	0	0	0	0	0	0	0	0	0	0	0	0	0	0
hsa-miR-519e-5p	0	3.59609	1.38874	0	2.90718	0	0	2.95601	0	0	0	0	1.09238	0	0	0	0	0	0	0	0	0	0	0	0	0	0	0	0	0	0	0	0	1.85164	0	1.40671	1.57989	0.28699	0	0	0	0	0	0	0	0	0	0	0
hsa-miR-520a-3p	0	0	0	0	0	0	0	0	0	0	0	0	0	0	0	0	0	0	0	0	0	0	0	0	0	0	0	0	0	0	0	0	0	0	0	0	0	0	0	0	0	0	0	0	0	0	0	0	0
hsa-miR-520a-5p	0	0	0	0	0	0	0	0	0	0	0	0	0	0	0	0	0	0	0	0	0	0	0	0	0	0	0	0	0	0	0	0	0	0	0	0	0	0	0	0	0	0	0	0	0	0	0	0	0
hsa-miR-520b	0	0	0	0	0	0	0	0	0	0	0	0	0	0	0	0	0	0	0	0	0	0	0	0	0	0	0	0	0	0	0	0	0	0	0	0	0	0	0	0	0	0	0	0	0	0	0	0	0
hsa-miR-520c-3p	0	0	0	0	0	0	0	0	0	0	0	0	0	0	0	0	0	0	0	0	0	0	0	0	0	0	0	0	0	0	0	0	0	0	0	0	0	0	0	0	0	0	0	0	0	0	0	0	0
hsa-miR-520d-3p	0	0	0	0	0	0	0	0	0	0	0	0	0	0	0	0	0	0	0	0	0	0	0	0	0	0	0	0	0	0	0	0	0	0	0	0	0	0	0	0	0	0	0	0	0	0	0	0	0
hsa-miR-520e	0	0	0	0	0	0	0	0	0	0	0	0	0	0	0	0	0	0	0	0	0	0	0	0	0	0	0	0	0	0	0	0	0	0	0	0	0	0	0	0	0	0	0	0	0	0	0	0	0
hsa-miR-520f-3p	0	0	0	0	0	0	0	0	0	0	0	0	0	0	0	0	0	0	0	0	0	0	0	0	0	0	0	0	0	0	0	0	0	0	0	0	0	0	0	0	0	0	0	0	0	0	0	0	0
hsa-miR-520g-3p	0	0	0	0	0	0	0	0	0	0	0	0	0	0	0	0	0	0	0	0	0	0	0	0	0	0	0	0	0	0	0	0	0	0	0	0	0	0	0	0	0	0	0	0	0	0	0	0	0
hsa-miR-520h	0	0	0	0	0	0	0	0	0	0	0	0	0	0	0	0	0	0	0	0	0	0	0	0	0	0	0	0	0	0	0	0	0	0	0	0	0	0	0	0	0	0	0	0	0	0	0	0	0
hsa-miR-521	0	0	0	0	0	0	0	0	0	0	0	0	0	0	0	0	0	0	0	0	0	0	0	0	0	0	0	0	0	0	0	0	0	0	0	0	0	0	0	0	0	0	0	0	0	0	0	0	0
hsa-miR-522-3p	0	0	0	0	0	0	0	0	0	0	0	0	0	0	0	0	0	0	0	0	0	0	0	0	0	0	0	0	0	0	0	0	0	0	0	0	0	0	0	0	0	0	0	0	0	0	0	0	0
hsa-miR-523-3p	0	0	0	0	0	0	0	0	0	0	0	0	0	0	0	0	0	0	0	0	0	0	0	0	0	0	0	0	0	0	0	0	0	0	0	0	0	0	0	0	0	0	0	0	0	0	0	0	0
hsa-miR-524-3p	0	0	0	0	0	0	0	0	0	0	0	0	0	0	0	0	0	0	0	0	0	0	0	0	0	0	0	0	0	0	0	0	0	0	0	0	0	0	0	0	0	0	0	0	0	0	0	0	0
hsa-miR-525-3p	0	0	0	0	0	0	0	0	0	0	0	0	0	0	0	0	0	0	0	0	0	0	0	0	0	0	0	0	0	0	0	0	0	0	0	0	0	0	0	0	0	0	0	0	0	0	0	0	0
hsa-miR-525-5p	0	0	0	0	0	0	0	0	0	0	0	0	0	0	0	0	0	0	0	0	0	0	0	0	0	0	0	0	0	0	0	0	0	0	0	0	0	0	0	0	0	0	0	0	0	0	0	0	0
hsa-miR-526b-3p	0	0	0	0	0	0	0	0	0	0	0	0	0	0	0	0	0	0	0	0	0	0	0	0	0	0	0	0	0	0	0	0	0	0	0	0	0	0	0	0	0	0	0	0	0	0	0	0	0
hsa-miR-526b-5p	0	0	0	1.27439	0	1.6798	0	0	0	1.85164	3.14384	0	1.61433	0	1.69514	0	1.14636	0	0	0	0	0	1.66969	0	0	0	0	0	0	0	0	2.13675	0	0	0	0	0	1.09238	0	0	0	0	0	1.53097	1.21242	0	0	0	0
hsa-miR-532-3p	3.99508	3.51497	3.64277	0	3.20381	1.85995	4.04693	3.3918	2.01453	2.58683	3.18243	2.96521	2.10008	3.79625	3.60755	3.49079	2.10008	2.8141	3.51497	3.03096	3.29634	4.01504	3.72915	3.3171	3.32718	0	4.04693	4.25875	4.11069	3.35469	3.30612	3.53865	3.08665	2.72676	2.62802	1.85164	2.36162	1.66969	3.07065	3.19459	3.29634	2.97798	5.57909	3.94987	3.56128	3.17128	3.91855	3.82907	3.379
hsa-miR-532-5p	4.86648	4.79527	4.62155	1.33945	3.8507	3.22584	4.56464	4.33374	3.17128	4.68591	4.08944	4.45144	3.6859	4.69643	4.5306	5.03388	4.0793	4.12225	4.71727	4.24839	4.02336	4.98169	5.41493	4.05782	4.39212	0	4.36525	4.997	4.57452	4.74021	4.74021	4.98169	4.44108	4.69643	3.73956	3.73956	3.94987	3.79625	4.13322	4.38292	4.22963	4.45144	6.7208	5.53957	4.69643	4.35698	4.69643	4.94321	4.30005
hsa-miR-539-3p	0	0	0	0	0	0	0	0	0	0	0	0	0	0	0	0	0	0	0	0	0	0	0	0	0	0	0	0	0	0	0	0	0	0	0	0	0	0	0	0	0	0	0	0	0	0	0	0	0
hsa-miR-539-5p	0	0	0	0	0	0	0	0	0	0	0	0	0	0	0	0	0	0	0	0	0	0	0	0	0	0	0	0	0	0	1.71925	0	0	0	0	0	0	0	0	0	0	0	0	0	0.686574	0	0	0	0
hsa-miR-541-3p	0	0	0	0	0	0	0	0	0	0	0	0	0	0	0	0	0	0	0	0	0	0	0	0	0	0	0	0	0	0	0	0	0	0	0	0	0	0	0	0	0	0	0	0	0	0	0	0	0
hsa-miR-541-5p	0	0	0	0	0	0	0	0	0	0	0	0	0	0	0	0	0	0	0	0	0	0	0	0	0	0	0	0	0	0	0	0	0	0	0	0	0	0	0	0	0	0	0	0	0	0	0	0	0
hsa-miR-542-3p	0	0	2.40569	0	0	1.74155	0	0	1.30552	2.69938	0	3.30612	0	0	2.53354	0	1.99043	3.20381	3.34129	0	0	0	0	0	2.497	0	0	0	4.46289	3.24753	4.07067	3.25782	3.30612	3.64277	2.03829	0	3.70615	0.238057	0	3.34129	3.15851	1.31776	0	0	4.01504	3.71792	3.07065	0	0
hsa-miR-542-5p	0	0	3.4137	0	0	2.83866	2.86086	0	2.74824	3.05666	0	4.03338	0	0	2.56402	2.54738	1.56204	3.11231	3.45541	0	0	0	0	0	3.28264	0	3.98282	0	4.94321	4.26865	4.57452	3.88771	2.90718	3.77376	2.75783	1.24998	4.02336	0.729136	0	3.8507	3.0091	1.70417	0	1.13884	4.27792	4.34389	3.70615	0	0
hsa-miR-543	0	0	0	0	0	0	0	0	0	0	0	0	0	0	0	0	0	0	0	0	0	0	0	0	0	0	0	0	0	0	0	0	0	0	0	0	0	0	0	0	0	0	0	0	0	0	0	0	0
hsa-miR-544a	0	0	0	0	0	0	0	0	0	0	0	0	0	0	0	0	0	0	0	0	0	0	0	0	0	0	0	0	0	0	0	0	0	0	0	0	0	0	0	0	0	0	0	0	0	0	0	0	0
hsa-miR-544b	0	0	0	0	0	0	0	0	0	0	0	0	0	0	0	0	0	0	0	0	0	0	0	0	0	0	0	0	0	0	0	0	0	0	0	0	0	0	0	0	0	0	0	0	0	0	0	0	0
hsa-miR-545-3p	2.08015	0	0	0	0	0	0	0	0	0	0	0	0	0	0	0	0	0	0	0	0	0	0	0	0	0	0	0	0	0	0	0	0	0	0	0.889846	0	0	0	0	0	0	0	0	0	0	0	0	0
hsa-miR-545-5p	0	0	0	0	0	0	0	0	0	0	0	0	0	0	0	0	0	0	0	0	0	0	0	0	0	0	0	0	0	0	0	0	0	0	0	0	0	0	0	0	0	0	0	0	0	0	0	0	0
hsa-miR-548a-3p	0	0	0	0	0	0	0	0	0	0	0	0	0	0	0	0	0	0	0	0	0	0	0	0	0	0	0	0	0	0	0	0	0	0	0	0	0	0	0	0	0	0	0	0	0	0	0	0	0
hsa-miR-548a-5p	0	0	0	0	0	0	0	0	0	0	0	0	0	0	0	0	0	0	0	0	0	0	0	0	0	0	0	0	0	0	0	0	0	0	0	0	0	0	0	0	0	0	0	0	0	0	0	0	0
hsa-miR-548aa	0	0	0	0	0	0	0	0	0	0	0	0	0	0	0	0	0	0	0	0	0	0	0	0	0	0	0	0	0	0	0	0	0	0	0	0	0	0	0	0	0	0	0	0	0	0	0	0	0
hsa-miR-548ab	0	0	0	0	0	0	0	0	0	0	0	0	0	0	0	0	0	0	0	0	0	0	0	0	0	0	0	0	0	0	0	0	0	0	0	0	0	0	0	0	0	0	0	0	0	0	0	0	0
hsa-miR-548ac	0	0	0	0	0	0	0	0	0	0	0	0	0	0	0	0	0	0	0	0	0	0	0	0	0	0	0	0	0	0	0	0	0	0	0	0	0	0	0	0	0	0	0	0	0	0	0	0	0
hsa-miR-548ad-3p	0	0	0	0	0	0	0	0	0	0	0	0	0	0	0	0	0	0	0	0	0	0	0	0	0	0	0	0	0	0	0	0	0	0	0	0	0	0	0	0	0	0	0	0	0	0	0	0	0
hsa-miR-548ae-3p	0	0	0	0	0	0	0	0	0	0	0	0	0	0	0	0	0	0	0	0	0	0	0	0	0	0	0	0	0	0	0	0	0	0	0	0	0	0	0	0	0	0	0	0	0	0	0	0	0
hsa-miR-548ag	0	0	0	0	0	0	0	0	0	0	0	0	0	0	0	0	0	0	0	0	0	0	0	0	0	0	0	0	0	0	0	0	0	0	0	0	0	0	0	0	0	0	0	0	0	0	0	0	0
hsa-miR-548ah-5p	0	0	0	0	0	0	0	0	0	0	0	0	0	0	0	0	0	0	0	0	0	0	0	0	0	0	0	0	0	0	0	0	0	0	0	0	0	0	0	0	0	0	0	0	0	0	0	0	0
hsa-miR-548ai	0	0	0	0	0	0	0	0	0	0	0	0	0	0	0	0	0	0	0	0	0	0	0	0	0	0	0	0	0	0	0	0	0	0	0	0	0	0	0	0	0	0	0	0	0	0	0	0	0
hsa-miR-548aj-3p	0	0	0	0	0	0	0	0	0	0	0	0	0	0	0	0	0	0	0	0	0	0	0	0	0	0	0	0	0	0	0	0	0	0	0	0	0	0	0	0	0	0	0	0	0	0	0	0	0
hsa-miR-548aj-5p	0	0	0	0	0	0	0	0	0	0	0	0	0	0	0	0	0	0	0	0	0	0	0	0	0	0	0	0	0	0	0	0	0	0	0	0	0	0	0	0	0	0	0	0	0	0	0	0	0
hsa-miR-548ak	0	0	0	0	0	0	0	0	0	0	0	0	0	0	0	0	0	0	0	0	0	0	0	0	0	0	0	0	0	0	0	0	0	0	0	0	0	0	0	0	0	0	0	0	0	0	0	0	0
hsa-miR-548al	0	0	0	0	0	0	0	0	0	0	0	0	0	0	0	0	0	0	0	0	0	0	0	0	0	0	0	0	0	0	0	0	0	0	0	0	0	0	0	0	0	0	0	0	0	0	0	0	0
hsa-miR-548am-3p	0	0	0	0	0	0	0	0	0	0	0	0	0	0	0	0	0	0	0	0	0	0	0	0	0	0	0	0	0	0	0	0	0	0	0	0	0	0	0	0	0	0	0	0	0	0	0	0	0
hsa-miR-548am-5p	0	0	0	0	0	0	0	2.74824	0	0	0	0	0.884606	2.92059	0	0	0	0	0	0	0	0	0	0	0	0	0	0	0	0	0	0	0	0	0	0	0	0	0	0	0	0	0	0	0	0	0	0	0
hsa-miR-548an	0	0	0	0	0	0	0	0	0	0	0	0	0	0	0	0	0	0	0	0	0	0	0	0	0	0	0	0	0	0	0	0	0	0	0	0	0	0	0	0	0	0	0	0	0	0	0	0	0
hsa-miR-548ao-3p	0	0	0	0	0	0	0	0	0	0	0	0	0	0	0	0	0	0	0	0	0	0	0	0	0	0	0	0	0	0	0	0	0	0	0	0	0	0	0	0	0	0	0	0	0	0	0	0	0
hsa-miR-548ao-5p	0	0	0	0	0	0	0	0	0	0	0	0	0	0	0	0	0	0	0	0	0	0	0	0	0	0	0	0	0	0	0	0	0	0	0	0	0	0	0	0	0	0	0	0	0	0	0	0	0
hsa-miR-548ap-3p	2.10008	0	0	0	0	0	0	0	0	0	0	0	0	0	0	0	0	0	0	0	0	0	0	0	0	0	0	0	0	0	0	0	0	0	0	0	0	0	0	0	0	0	0	0	0	0	0	0	0
hsa-miR-548ap-5p	0	0	0	0	0	0	0	0	0	0	0	0	0	0	0	0	0	0	0	0	0	0	0	0	0	0	0	0	0	0	0	0	0	0	0	0	0	0	0	0	0	0	0	0	0	0	0	0	0
hsa-miR-548aq-5p	0	0	0	0	0	0	0	0	0	0	0	0	0	0	0	0	0	0	0	0	0	0	0	0	0	0	0	0	0	0	0	0	0	0	0	0	0	0	0	0	0	0	0	0	0	0	0	0	0
hsa-miR-548ar-3p	0	0	0	0	0	0	0	0	0	0	0	0	0	0	0	0	0	0	0	0	0	0	0	0	0	0	0	0	0	0	0	0	0	0	0	0	0	0	0	0	0	0	0	0	0	0	0	0	0
hsa-miR-548ar-5p	0	0	0	0	0	0	0	0	0	0	0	0	0	0	0	0	0	0	0	0	0	0	0	0	0	0	0	0	0	0	0	0	0	0	0	0	0	0	0	0	0	0	0	0	0	0	0	0	0
hsa-miR-548as-3p	0	0	0	0	0	0	0	0	0	0	0	0	0	0	0	0	0	0	0	0	0	0	0	0	0	0	0	0	0	0	0	0	0	0	0	0	0	0	0	0	0	0	0	0	0	0	0	0	0
hsa-miR-548as-5p	0	0	0	0	0	0	0	0	0	0	0	0	0	0	0	0	0	0	0	0	0	0	0	0	0	0	0	0	0	0	0	0	0	0	0	0	0	0	0	0	0	0	0	0	0	0	0	0	0
hsa-miR-548at-3p	0	0	0	0	0	0	0	0	0	0	0	0	0	0	0	0	0	0	0	0	0	0	0	0	0	0	0	0	0	0	0	0	0	0	0	0	0	0	0	0	0	0	0	0	0	0	0	0	0
hsa-miR-548at-5p	0	0	0	0	0	0	0	0	0	0	0	0	0	0	0	0	0	0	0	0	0	0	0	0	0	0	0	0	0	0	0	0	0	0	0	0	0	0	0	0	0	0	0	0	0	0	0	0	0
hsa-miR-548au-3p	0	0	0	0	0	0	0	0	0	0	0	0	0	0	0	0	0	0	0	0	0	0	0	0	0	0	0	0	0	0	0	0	0	0	0	0	0	0	0	0	0	0	0	0	0	0	0	0	0
hsa-miR-548au-5p	0	0	0	0	0	0	0	0	0	0	0	0	0	0	0	0	0	0	0	0	0	0	0	0	0	0	0	0	0	0	0	0	0	0	0	0	0	0	0	0	0	0	0	0	0	0	0	0	0
hsa-miR-548av-3p	0	0	0	0	0	0	0	0	0	0	0	0	0	0	0	0	0	0	0	0	0	0	0	0	0	0	0	0	0	0	0	0	0	0	0	0	0	0	0	0	0	0	0	0	0	0	0	0	0
hsa-miR-548av-5p	0	0	0	0	0	0	0	0	0	0	0	0	0	0	0	0	0	0	0	0	0	0	0	0	0	0	0	0	0	0	0	0	0	0	0	0	0	0	0	0	0	0	0	0	0	0	0	0	0
hsa-miR-548aw	0	0	0	0	0	0	0	0	0	0	0	0	0	0	0	0	0	0	0	0	0	0	0	0	0	0	0	0	0	0	0	0	0	0	0	0	0	0	0	0	0	0	0	0	0	0	0	0	0
hsa-miR-548ax	0	0	0	0	0	0	0	0	0	0	0	0	0	0	0	0	0	0	0	0	0	0	0	0	0	0	0	0	0	0	0	0	0	0	0	0	0	0	0	0	0	0	0	0	0	0	0	0	0
hsa-miR-548ay-3p	0	0	0	0	0	0	0	0	0	0	0	0	0	0	0	0	0	0	0	0	0	0	0	0	0	0	0	0	0	0	0	0	0	0	0	0	0	0	0	0	0	0	0	0	0	0	0	0	0
hsa-miR-548ay-5p	0	0	0	0	0	0	0	0	0	0	0	0	0	0	0	0	0	0	0	0	0	0	0	0	0	0	0	0	0	0	0	0	0	0	0	0	0	0	0	0	0	0	0	0	0	0	0	0	0
hsa-miR-548az-3p	0	0	0	0	0	0	0	0	0	0	0	0	0	0	0	0	0	0	0	0	0	0	0	0	0	0	0	0	0	0	0	0	0	0	0	0	0	0	0	0	0	0	0	0	0	0	0	0	0
hsa-miR-548az-5p	0	0	0	0	0	0	0	0	0	0	0	0	0	0	0	0	0	0	0	0	0	0	0	0	0	0	0	0	0	0	0	0	0	0	0	0	0	0	0	0	0	0	0	0	0	0	0	0	0
hsa-miR-548b-3p	0	0	0	0	0	0	0	0	0	0	0	0	0	0	0	0	0	0	0	0	0	0	0	0	0	0	0	0	0	0	0	0	0	0	0	0	0	0	0	0	0	0	0	0	0	0	0	0	0
hsa-miR-548b-5p	0	0	0	0	0	0	0	0	0	0	0	0	0	0	0	0	0	0	0	0	0	0	0	0	0	0	0	0	0	0	0	0	0	0	0	0	0	0	0	0	0	0	0	0	0	0	0	0	0
hsa-miR-548c-3p	2.26079	0	0	0	2.54738	0	0	0	0	0	0	0	0	2.95601	0	0	0	0	0	0	0	0	0	0	0	0	0	0	0	0	0	0	0	0	0	0	0	0	0	0	0	0	0	0	0	0	0	3.04624	0
hsa-miR-548d-3p	0	0	0	0	0	0	0	0	0	0	0	0	0	0	0	0	0	0	0	0	0	0	0	0	0	0	0	0	0	0	0	0	0	0	0	0	0	0	0	0	0	0	0	0	0	0	0	0	0
hsa-miR-548d-5p	0	0	0	0	0	0	0	0	0	0	0	0	0	0	0	0	0	0	0	0	0	0	0	0	0	0	0	0	0	0	0	0	0	0	0	0	0	0	0	0	0	0	0	0	0	0	0	0	0
hsa-miR-548e-3p	0	0	0	0	0	0	0	0	0	0	0	0	0	0	0	0	0	0	0	0	0	0	0	0	0	0	0	0	0	0	0	0	0	0	0	0	0	0	0	0	0	0	0	0	0	0	0	0	0
hsa-miR-548f-3p	0	0	0	0	0	0	0	0	0	0	0	0	0	0	0	0	0	0	0	0	0	0	0	0	0	0	0	0	0	0	0	0	0	0	0	0	0	0	0	0	0	0	0	0	0	0	0	0	0
hsa-miR-548g-3p	0	0	0	0	0	0	0	0	0	0	0	0	0	0	0	0	0	0	0	0	0	0	0	0	0	0	0	0	0	0	0	0	0	0	0	0	0	0	0	0	0	0	0	0	0	0	0	0	0
hsa-miR-548h-3p	0	0	0	0	0	0	0	0	0	0	0	0	0	0	0	0	0	0	0	0	0	0	0	0	0	0	0	0	0	0	0	0	0	0	0	0	0	0	0	0	0	0	0	0	0	0	0	0	0
hsa-miR-548h-5p	0	0	0	0	0	0	0	0	0	0	0	0	0	0	0	0	0	0	0	0	0	0	0	0	0	0	0	0	0	0	0	0	0	0	0	0	0	0	0	0	0	0	0	0	0	0	0	0	0
hsa-miR-548i	0	0	0	0	0	0	0	0	0	0	0	0	0	0	0	0	0	0	0	0	0	0	0	0	0	0	0	0	0	0	0	0	0	0	0	0	0	0	0	0	0	0	0	0	0	0	0	0	0
hsa-miR-548j-5p	0	0	0	0	0	0	0	0	0	0	0	0	0	0	0	0	0	0	0	0	0	0	0	0	0	0	0	0	0	0	0	0	0	0	0	0	0	0	0	0	0	0	0	0	0	0	0	0	0
hsa-miR-548k	0	0	0	0	0	0	0	0	0	0	0	0	0	0	0	0	0	0	0	0	0	0	0	0	0	0	0	0	0	0	0	0	0	0	0	0	0	0	0	0	0	0	0	0	0	0	0	0	0
hsa-miR-548l	0	0	0	0	0	0	0	0	0	0	0	0	0	0	0	0	0	0	0	0	0	0	0	0	0	0	0	0	0	0	0	0	0	0	0	0	0	0	0	0	0	0	0	0	0	0	0	0	0
hsa-miR-548m	0	0	0	0	0	0	0	0	0	0	0	0	0	0	0	0	0	0	0	0	0	0	0	0	0	0	0	0	0	0	0	0	0	0	0	0	0	0	0	0	0	0	0	0	0	0	0	0	0
hsa-miR-548n	0	0	0	0	0	0	0	0	0	0	0	0	0	0	0	0	0	0	0	0	0	0	0	0	0	0	0	0	0	0	0	0	0	0	0	0	0	0	0	0	0	0	0	0	0	0	0	0	0
hsa-miR-548p	0	0	0	0	0	0	0	0	0	0	0	0	0	0	0	0	0	0	0	0	0	0	0	0	0	0	0	0	0	0	0	0	0	0	0	0	0	0	0	0	0	0	0	0	0	0	0	0	0
hsa-miR-548q	4.14363	3.70615	4.81796	3.98282	3.78515	5.51236	4.92973	3.99508	4.997	3.94065	0	4.01504	4.48618	0	4.09971	2.36162	3.87301	3.81807	2.82657	0	0	0	4.66423	3.99508	4.33374	0	0	0	3.929	4.23892	2.28226	4.07067	4.34389	3.61936	4.35698	3.57216	5.37314	4.39212	3.97185	4.19314	4.46289	3.82907	0	5.12919	5.31687	3.88771	4.30005	4.25875	4.36525
hsa-miR-548s	0	0	0	0	0	0	0	0	0	0	0	0	0	0	0	0	0	0	0	0	0	0	0	0	0	0	0	0	0	0	0	0	0	0	0	0	0	0	0	0	0	0	0	0	0	0	0	0	0
hsa-miR-548t-5p	0	0	0	0	0	0	0	0	0	0	0	0	0	0	0	0	0	0	0	0	0	0	0	0	0	0	0	0	0	0	0	0	0	0	0	0	0	0	0	0	0	0	0	0	0	0	0	0	0
hsa-miR-548u	0	0	0	0	0	0	0	0	0	0	0	0	0	0	0	0	0	0	0	0	0	0	0	0	0	0	0	0	0	0	0	0	0	0	0	0	0	0	0	0	0	0	0	0	0	0	0	0	0
hsa-miR-548v	0	0	0	0	0	0	0	0	0	0	0	0	0	0	0	0	0	0	0	0	0	0	0	0	0	0	0	0	0	0	0	0	0	0	0	0	0	0	0	0	0	0	0	0	0	0	0	0	0
hsa-miR-548w	0	0	0	0	0	0	0	0	0	0	0	0	0	0	0	0	0	0	0	0	0	0	0	0	0	0	0	0	0	0	0	0	0	0	0	0	0	0	0	0	0	0	0	0	0	0	0	0	0
hsa-miR-548x-3p	0	0	0	0	0	0	0	0	0	0	0	0	0	0	0	0	0	0	0	0	0	0	0	0	0	0	0	0	0	0	0	0	0	0	0	0	0	0	0	0	0	0	0	0	0	0	0	0	0
hsa-miR-548y	0	0	0	0	0	0	0	0	0	0	0	0	0	0	0	0	0	0	0	0	0	0	0	0	0	0	0	0	0	0	0	0	0	0	0	0	0	0	0	0	0	0	0	0	0	0	0	0	0
hsa-miR-549a	0	0	0	0	0	0	0	0	0	0	0	0	0	0	0	0	0	0	0	0	0	0	0	0	0	0	0	0	0	0	0	0	0	0	0	0	0	0	0	0	0	0	0	0	0	0	0	0	0
hsa-miR-550a-3-5p	0	0	1.53097	2.4562	0	1.69514	0	0	1.44918	1.65023	0	0	3.01806	0	1.89769	0	2.30564	0	0	0	0	0	2.10008	0	0	0	0	0	0	0	0	3.14384	0	0	0	1.46466	0	3.07065	0	0	0	1.78414	0	2.59761	2.59761	0	0	0	0
hsa-miR-550a-3p	0	0	0	0	0	0	0	0	0	0	0	0	0	0	0	0	0	0	0	0	0	0	0	0	0	0	0	0	0	0	0	1.53097	0	0	0	0	0	0	0	0	0	2.13675	0	0	0	0	0	0	0
hsa-miR-550a-5p	0	0	1.30552	2.03829	0	2.19032	0	0	2.15789	1.28369	0	0	2.06822	0	1.75909	0	1.59079	0	0	0	0	0	2.44473	0	0	0	0	0	0	2.116	1.53097	1.38874	0	0	0	0.905324	1.27439	1.55316	0	0	0	1.27439	0	1.29274	0.631212	0	0	0	0
hsa-miR-550b-2-5p	0	0	0	0	0	0	0	0	0	0	0	0	0	0	0	0	0	0	0	0	0	0	0	0	0	0	0	0	0	0	0	0	0	0	0	0	0	0	0	0	0	0	0	0	0	0	0	0	0
hsa-miR-550b-3p	0	0	0	0	0	0	0	0	0	0	0	0	0	0	0	0	0	0	0	0	0	0	0	0	0	0	0	0	0	0	0	0	0	0	0	0	0	0	0	0	0	0	0	0	0	0	0	0	0
hsa-miR-551a	0	0	0	0	0	0	0	0	0	0	0	0	0	0	0	0	0	0	0	0	0	0	0	0	0	0	0	0	0	0	0	0	0	0	0	0	0	0	0	0	0	0	0	0	0	0	0	0	0
hsa-miR-551b-3p	2.2939	0	2.01453	0	0	3.98282	4.33374	0	2.69938	2.03829	0	3.53865	0	0	2.72676	0	2.90718	3.13305	0	2.38609	4.03338	0	0	0	4.63326	0	4.35698	0	0	3.5034	4.33374	3.78515	3.14384	3.22584	2.89522	1.97911	3.35469	1.02579	0	2.40569	2.28226	1.39883	0	3.0091	3.01806	3.64277	4.13322	0	0
hsa-miR-551b-5p	0	0	0	0	0	0	0	0	0	0	0	0	0	0	0	0	0	0	0	0	0	0	0	0	0	0	0	0	0	0	0	0	0	0	0	0	0	0	0	0	0	0	0	0	0	0	0	0	0
hsa-miR-552-3p	0	0	0	0	0	0	0	0	0	0	0	0	0	0	0	0	0	0	0	0	0	0	0	0	0	0	0	0	0	0	0	0	0	0	0	0	0	0	0	0	0	0	0	0	0	0	0	0	0
hsa-miR-553	0	0	0	0	0	0	0	0	0	0	0	0	0	0	0	0	0	0	0	0	0	0	0	0	0	0	0	0	0	0	0	0	0	0	0	0	0	0	0	0	0	0	0	0	0	0	0	0	0
hsa-miR-554	0	0	0	0	0	0	0	0	0	0	0	0	0	0	0	0	0	0	0	0	0	0	0	0	0	0	0	0	0	0	0	0	0	0	0	0	0	0	0	0	0	0	0	0	0	0	0	0	0
hsa-miR-555	0	0	0	0	0	0	0	0	0	0	0	0	0	0	0	0	0	0	0	0	0	0	0	0	0	0	0	0	0	0	0	0	0	0	0	0	0	0	0	0	0	0	0	0	0	0	0	0	0
hsa-miR-556-3p	0	0	0	0	0	0	0	0	0	0	0	0	0	0	0	0	0	0	0	0	0	0	0	0	0	0	0	0	0	0	0	0	0	0	0	0	0	0	0	0	0	0	0	0	0	0	0	0	0
hsa-miR-556-5p	0	0	0	0	0	0	0	0	0	0	0	0	0	0	0	0	0	0	0	0	0	0	0	0	0	0	0	0	0	0	0	0	0	0	0	0	0	0	0	0	0	0	0	0	0	0	0	0	0
hsa-miR-557	4.11069	4.02336	4.12225	4.45144	4.44108	4.35698	4.71727	4.03338	4.90312	3.61936	3.03096	4.54157	3.88771	3.88771	4.20473	3.94987	3.96055	4.02336	4.57452	4.00454	4.20473	0	4.56464	4.63326	4.04693	4.32238	0	3.94065	4.74021	4.24839	4.56464	4.72992	3.94987	3.25782	4.92973	4.18428	4.67475	4.46289	3.79625	3.70615	4.72992	4.44108	3.6859	4.61119	4.56464	4.66423	4.56464	4.23892	4.44108
hsa-miR-5571-3p	0	0	0	0	0	0	0	0	0	0	0	0	0	0	0	0	0	0	0	0	0	0	0	0	0	0	0	0	0	0	0	0	0	0	0	0	0	0	0	0	0	0	0	0	0	0	0	0	0
hsa-miR-5571-5p	0	0	0	0	0	0	0	0	0	0	0	0	0	0	0	0	0	0	0	0	0	0	0	0	0	0	0	0	0	0	0	0	0	0	0	0	0	0	0	0	0	0	0	0	0	0	0	0	0
hsa-miR-5572	0	0	0	0	0	0	0	0	0	0	0	0	0	0	0	0	0	0	0	0	0	0	0	0	0	0	0	0	0	0	0	0	0	0	0	0	0	0	0	0	0	0	0	0	0	0	0	0	0
hsa-miR-5579-3p	0	0	0	0	0	0	0	0	0	0	0	0	0	0	0	0	0	0	0	0	0	0	0	0	0	0	0	0	0	0	0	0	0	0	0	0	0	0	0	0	0	0	0	0	0	0	0	0	0
hsa-miR-5579-5p	0	0	0	0	0	0	0	0	0	0	0	0	0	0	0	0	0	0	0	0	0	0	0	0	0	0	0	0	0	0	0	0	0	0	0	0	0	0	0	0	0	0	0	0	0	0	0	0	0
hsa-miR-558	0	0	0	0	0	0	0	0	0	0	0	0	0	0	0	0	0	0	0	0	0	0	0	0	0	0	0	0	0	0	0	0	0	0	0	0	0	0	0	0	0	0	0	0	0	0	0	0	0
hsa-miR-5580-3p	0	0	0	0	0	0	0	0	0	0	0	0	0	0	0	0	0	0	0	0	0	0	0	0	0	0	0	0	0	0	0	0	0	0	0	0	0	0.446861	0	0	0	0	0	0	0	0	0	0	0
hsa-miR-5580-5p	0	0	0	0	0	0	0	0	0	0	0	0	0	0	0	0	0	0	0	0	0	0	0	0	0	0	0	0	0	0	0	0	0	0	0	0	0	0	0	0	0	0	0	0	0	0	0	0	0
hsa-miR-5581-3p	0	0	0	0	0	0	0	0	0	0	0	0	0	0	0	0	0	0	0	0	0	0	0	0	0	0	0	0	0	0	0	0	0	0	0	0	0	0	0	0	0	0	0	0	0	0	0	0	0
hsa-miR-5581-5p	5.19525	5.14132	5.08504	4.96882	5.27744	5.09937	5.34472	5.52617	4.62155	4.81796	5.37314	5.09937	4.84106	5.09937	4.96882	5.33185	4.48618	4.63326	4.79527	5.09937	4.77296	4.92973	4.74021	4.94321	4.87625	0	4.66423	4.8899	3.86022	4.51838	4.75128	4.94321	5.02121	5.05521	5.21128	5.08504	5.14132	5.00951	5.15464	5.60535	4.81796	4.96882	5.40002	4.67475	5.14132	5.02121	5.71915	5.37314	4.86648
hsa-miR-5582-3p	0	0	0	0	0	0	0	0	0	0	0	0	0	0	0	0	0	0	0	0	0	0	0	0	0	0	0	0	0	0	0	0	0	0	0	0	0	0	0	0	0	0	0	0	0	0	0	0	0
hsa-miR-5582-5p	0	0	0	0	0	0	0	0	0	0	0	0	0	0	0	0	0	0	0	0	0	0	0	0	0	0	0	0	0	0	0	0	0	0	0	0	0	0	0	0	0	0	0	0	0	0	0	0	0
hsa-miR-5583-3p	0	0	0	0	0	0	0	0	0	0	0	0	0	0	0	0	0	0	0	0	0	0	0	0	0	0	0	0	0	0	0	0	0	0	0	0	0	0	0	0	0	0	0	0	0	0	0	0	0
hsa-miR-5583-5p	0	0	0	0	0	0	0	0	0	0	0	0	0	0	0	0	0	0	0	0	0	0	0	0	0	0	0	0	0	0	0	0	0	0	0	0	0	0	0	0	0	0	0	0	0	0	0	0	0
hsa-miR-5584-3p	0	0	0	0	0	0	0	0	0	0	0	0	0	0	0	0	0	0	0	0	0	0	0	0	0	0	0	0	0	0	0	0	0	0	0	0	0	0	0	0	0	0	0	0	0	0	0	0	0
hsa-miR-5584-5p	0	0	0	0	0	0	0	0	0	0	0	0	0	0	0	0	0	0	0	0	0	0	0	0	0	0	0	0	0	0	0	0	0	0	0	0	0	0	0	0	0	0	0	0	0	0	0	0	0
hsa-miR-5585-3p	5.66062	4.80516	5.43204	5.97389	3.25782	6.47918	5.16814	4.69643	5.89467	6.1831	3.81807	5.73314	5.92443	4.49555	5.7766	5.05521	5.49861	5.66062	6.26891	6.20104	4.19314	5.8793	6.62454	5.71915	5.66062	5.90977	4.31147	5.21128	5.19525	6.40361	4.8899	6.20104	5.89467	5.28928	6.38303	5.94103	5.16814	6.11691	4.51838	4.50718	5.71915	4.85399	4.71727	6.01889	5.62954	4.71727	4.98169	5.7766	5.60535
hsa-miR-5585-5p	0	0	0	0	0	0	0	0	0	0	0	0	0	0	0	0	0	0	0	0	0	0	0	0	0	0	0	0	0	0	0	0	0	0	0	0	0	0	0	0	0	0	0	0	0	0	0	0	0
hsa-miR-5586-3p	0	0	0	0	0	0	0	0	0	0	0	0	0	0	0	0	0	0	0	0	0	0	0	0	0	0	0	0	0	0	0	0	0	0	0	0	0	0	0	0	0	0	0	0	0	0	0	0	0
hsa-miR-5586-5p	0	0	0	0	0	0	0	0	0	0	0	0	0	0	0	0	0	0	0	0	0	0	0	0	0	0	0	0	0	0	0	0	0	0	0	0	0	0	0	0	0	0	0	0	0	0	0	0	0
hsa-miR-5587-3p	0	0	0	0	0	0	0	0	0	0	0	0	0	0	0	0	0	0	0	0	0	0	0	0	0	0	0	0	0	0	0	0	0	0	0	0	0	0	0	0	0	0	0	0	0	0	0	0	0
hsa-miR-5587-5p	0	0	0	0	0	0	0	0	0	0	0	0	0	0	0	0	0	0	0	0	0	0	0	0	0	0	0	0	0	0	0	0	0	0	0	0	0	0	0	0	0	0	0	0	0	0	0	0	0
hsa-miR-5588-3p	0	0	0	0	0	0	0	0	0	0	0	0	0	0	0	0	0	0	0	0	0	0	0	0	0	0	0	0	0	0	0	0	0	0	0	0	0	0	0	0	0	0	0	0	0	0	0	0	0
hsa-miR-5588-5p	0	0	0	0	0	0	0	0	0	0	0	0	0	0	0	0	0	0	0	0	0	0	0	0	0	0	0	0	0	0	0	0	0	0	0	0	0	0	0	0	0	0	0	0	0	0	0	0	0
hsa-miR-5589-3p	0	0	0	0	0	0	0	0	0	0	0	0	0	0	0	0	0	0	0	0	0	0	0	0	0	0	0	0	0	0	0	0	0	0	0	0	0	0	0	0	0	0	0	0	0	0	0	0	0
hsa-miR-5589-5p	0	0	0	0	0	0	0	0	0	0	0	0	0	0	0	0	0	0	0	0	0	0	0	0	0	0	0	0	0	0	0	0	0	0	0	0	0	0	0	0	0	0	0	0	0	0	0	0	0
hsa-miR-559	0	0	0	0	0	0	0	0	0	0	0	0	0	0	0	0	0	0	0	0	0	0	0	0	0	0	0	0	0	0	0	0	0	0	0	0	0	0	0	0	0	0	0	0	0	0	0	0	0
hsa-miR-5590-3p	0	0	0	0	0	0	0	0	0	0	0	0	0	0	0	0	0	0	0	0	0	0	0	0	0	0	0	0	0	0	0	0	0	0	0	0	0	0	0	0	0	0	0	0	0	0	0	0	0
hsa-miR-5590-5p	0	0	0	0	0	0	0	0	0	0	0	0	0	0	0	0	0	0	0	0	0	0	0	0	0	0	0	0	0	0	0	0	0	0	0	0	0	0	0	0	0	0	0	0	0	0	0	0	0
hsa-miR-5591-3p	0	0	0	0	0	0	0	0	0	0	0	0	0	0	0	0	0	0	0	0	0	0	0	0	0	0	0	0	0	0	0	0	0	0	0	0	0	0	0	0	0	0	0	0	0	0	0	0	0
hsa-miR-5591-5p	0	0	0	0	0	0	0	0	0	0	0	0	0	0	0	0	0	0	0	0	0	0	0	0	0	0	0	0	0	0	0	0	0	0	0	0	0	0	0	0	0	0	0	0	0	0	0	0	0
hsa-miR-561-3p	0	0	0	0	0	0	0	0	0	0	0	0	0	0	0	0	0	0	0	0	0	0	0	0	0	0	0	0	0	0	0	0	0	0	0	0	0	0	0	0	0	0	0	0	0	0	0	0	0
hsa-miR-561-5p	0	0	0	0	0	0	0	0	0	0	0	0	0	0	0	0	0	0	0	0	0	0	0	0	0	0	0	0	0	0	0	0	0	0	0	0	0	0	0	0	0	0	0	0	0	0	0	0	0
hsa-miR-562	0	0	0	0	0	0	0	0	0	0	0	0	0	0	0	0	0	0	0	0	0	0	0	0	0	0	0	0	0	0	0	0	0	0	0	0	0	0	0	0	0	0	0	0	0	0	0	0	0
hsa-miR-563	0	0	0	0	0	0	0	0	0	0	0	0	0	0	0	0	0	0	0	0	0	0	0	0	0	0	0	0	0	0	0	0	0	0	0	0	0	0	0	0	0	0	0	0	0	0	0	0	0
hsa-miR-564	4.72992	4.62155	4.30005	5.21128	4.37482	4.55271	4.96882	4.32238	4.91536	4.51838	4.86648	4.86648	4.47414	4.75128	4.34389	4.72992	3.3171	3.52815	4.15713	3.72915	3.3918	4.49555	3.83992	4.56464	4.36525	4.79527	5.03388	4.14363	4.39212	4.05782	3.99508	3.67648	4.35698	4.05782	4.32238	4.22963	4.41201	4.48618	4.41201	4.41201	4.50718	4.35698	4.32238	4.38292	4.07067	4.78237	4.11069	4.79527	4.81796
hsa-miR-566	0	0	0	1.36405	0	0	0	0	0	1.43204	0	0	1.04244	0	1.39883	0	0.583597	0	0	0	0	0	1.78414	0	0	0	0	0	0	0	0	0	0	0	0	0.929207	0	1.28369	0	0	0	0	0	1.11253	0	0	0	0	0
hsa-miR-567	0	0	0	0	0	0	0	0	0	0	0	0	0	0	0	0	0	0	0	0	0	0	0	0	0	0	0	0	0	0	0	0	0	0	0	0	0	0	0	0	0	0	0	0	0	0	0	0	0
hsa-miR-568	0	0	0	0	0	0	0	0	0	0	0	0	0	0	0	0	0	0	0	0	0	0	0	0	0	0	0	0	0	0	0	0	0	0	0	0	0	0	0	0	0	0	0	0	0	0	0	0	0
hsa-miR-5680	0	0	0	0	0	0	0	0	0	0	0	0	0	0	0	0	0	0	0	0	0	0	0	0	0	0	0	0	0	0	0	0	0	0	0	0	0	0	0	0	0	0	0	0	0	0	0	0	0
hsa-miR-5681a	0	0	0	0	0	0	0	0	0	0	0	0	0	0	0	0	0	0	0	0	0	0	0	0	0	0	0	0	0	0	0	0	0	0	0	0	0	0	0	0	0	0	0	0	0	0	0	0	0
hsa-miR-5681b	0	0	0	0	0	0	0	0	0	0	0	0	0	0	0	0	0	0	0	0	0	0	0	0	0	0	0	0	0	0	0	0	0	0	0	0	0	0	0	0	0	0	0	0	0	0	0	0	0
hsa-miR-5682	0	0	0	0	0	0	0	0	0	0	0	0	0	0	0	0	0	0	0	0	0	0	0	0	0	0	0	0	0	0	0	0	0	0	0	0	0	0	0	0	0	0	0	0	0	0	0	0	0
hsa-miR-5683	0	0	0	0	0	0	0	0	0	0	0	0	0	0	0	0	0	0	0	0	0	0	0	0	0	0	0	0	0	0	0	0	0	0	0	0	0	0	0	0	0	0	0	0	0	0	0	0	0
hsa-miR-5684	3.60755	4.67475	3.56128	3.42441	4.95648	3.26988	4.31147	4.59932	3.40216	3.22584	4.49555	3.379	3.89843	4.21473	3.584	4.31147	3.46729	3.62981	2.69938	2.4562	4.08944	4.48618	3.89843	4.21473	4.85399	0	0	0	3.67648	3.30612	3.43586	3.76228	3.52815	3.73956	2.2139	3.29634	3.4464	3.01806	4.92973	4.13322	4.05782	5.28928	0	3.5034	3.3918	3.60755	3.96055	4.54157	4.12225
hsa-miR-5685	0	0	0	0	0	0	0	0	0	0	0	0	0	0	0	0	0	0	0	0	0	0	0	0	0	0	0	0	0	0	0	0	0	0	0	0	0	0	0	0	0	0	0	0	0	0	0	0	0
hsa-miR-5686_v19.0	0	0	0	0	0	0	0	0	0	0	0	0	0	0	0	0	0	0	0	0	0	0	0	0	0	0	0	0	0	0	0	0	0	0	0	0	0	0	0	0	0	0	0	0	0	0	0	0	0
hsa-miR-5687	0	0	0	0	0	0	0	0	0	0	0	0	0	0	0	0	0	0	0	0	0	0	0	0	0	0	0	0	0	0	0	0	0	0	0	0	0	0	0	0	0	0	0	0	0	0	0	0	0
hsa-miR-5688	0	0	0	0	0	0	0	0	0	0	0	0	0	0	0	0	0	0	0	0	0	0	0	0	0	0	0	0	0	0	0	0	0	0	0	0	0	0	0	0	0	0	0	0	0	0	0	0	0
hsa-miR-5689	0	0	0	0	0	0	0	0	0	0	0	0	0	0	0	0	0	0	0	0	0	0	0	0	0	0	0	0	0	0	0	0	0	0	0	0	0	0	0	0	0	0	0	0	0	0	0	0	0
hsa-miR-569	0	0	0	0	0	0	0	0	0	0	0	0	0	0	0	0	0	0	0	0	0	0	0	0	0	0	0	0	0	0	0	0	0	0	0	0	0	0	0	0	0	0	0	0	0	0	0	0	0
hsa-miR-5690	0	0	0	0	0	0	0	0	0	0	0	0	0	0	0	0	0	0	0	0	0	0	0	0	0	0	0	0	0	0	0	0	0	0	0	0	0	0	0	0	0	0	0	0	0	0	0	0	0
hsa-miR-5691	0	0	0	0	0	0	0	0	0	0	0	0	0	0	0	0	0	0	0	0	0	0	0	0	0	0	0	0	0	0	0	0	0	0	0	0	0	0	0	0	0	0	0	0	0	0	0	0	0
hsa-miR-5692a	0	0	0	0	0	0	0	0	0	0	0	0	0	0	0	0	0	0	0	0	0	0	0	0	0	0	0	0	0	0	0	0	0	0	0	0	0	0	0	0	0	0	0	0	0	0	0	0	0
hsa-miR-5692b	0	0	0	0	0	0	0	0	0	0	0	0	0	0	0	0	0	0	0	0	0	0	0	0	0	0	0	0	0	0	0	0	0	0	0	0	0	0	0	0	0	0	0	0	0	0	0	0	0
hsa-miR-5692c	0	0	0	0	0	0	0	0	0	0	0	0	0	0	0	0	0	0	0	0	0	0	0	0	0	0	0	0	0	0	0	0	0	0	0	0	0	0	0	0	0	0	0	0	0	0	0	0	0
hsa-miR-5693	0	0	0	0	0	0	0	0	0	0	0	0	0	0	0	0	0	0	0	0	0	0	0	0	0	0	0	0	0	0	0	0	0	0	0	0	0	0	0	0	0	0	0	0	0	0	0	0	0
hsa-miR-5694	0	0	0	0	0	0	0	0	0	0	0	0	0	0	0	0	0	0	0	0	0	0	0	0	0	0	0	0	0	0	0	0	0	0	0	0	0	0	0	0	0	0	0	0	0	0	0	0	0
hsa-miR-5695	0	0	0	0	0	0	0	0	0	0	0	0	0	0	0	0	0	0	0	0	0	0	0	0	0	0	0	0	0	0	0	0	0	0	0	0	0	0	0	0	0	0	0	0	0	0	0	0	0
hsa-miR-5696	0	0	0	0	0	0	0	0	0	0	0	0	0	0	0	0	0	0	0	0	0	0	0	0	0	0	0	0	0	0	0	0	0	0	0	0	0	0	0	0	0	0	0	0	0	0	0	0	0
hsa-miR-5697	0	0	0	0	0	0	0	0	0	0	0	0	0	0	0	0	0	0	0	0	0	0	0	0	0	0	0	0	0	0	0	0	0	0	0	0	0	0	0	0	0	0	0	0	0	0	0	0	0
hsa-miR-5698	0	0	0	0	0	0	0	0	0	0	0	0	0	0	0	0	0	0	0	0	0	0	0	0	0	0	0	0	0	0	0	0	0	0	0	0	0	0	0	0	0	0	0	0	0	0	0	0	0
hsa-miR-5699-3p	0	0	0	0	0	0	0	0	0	0	0	0	0	0	0	0	0	0	0	0	0	0	0	0	0	0	0	0	0	0	0	0	0	0	0	0	0	0	0	0	0	0	0	0	0	0	0	0	0
hsa-miR-5700	0	0	0	0	0	0	0	0	0	0	0	0	0	0	0	0	0	0	0	0	0	0	0	0	0	0	0	0	0	0	0	0	0	0	0	0	0	0	0	0	0	0	0	0	0	0	0	0	0
hsa-miR-5701	3.77376	3.60755	2.54738	1.89769	3.6859	1.80559	3.87301	4.42271	3.82907	3.26988	3.94987	0	1.99043	3.91855	2.22474	2.02252	2.37374	0	0	3.49079	0	0	2.76618	4.12225	0	0	0	0	0	3.52815	3.4137	2.61331	3.42441	3.36784	3.45541	1.02579	3.379	1.52167	0	3.379	3.70615	3.24753	3.89843	2.2939	3.13305	4.00454	3.78515	4.04693	4.0793
hsa-miR-5702	0	0	0	0	0	0	0	0	0	0	0	0	0	0	0	0	0	0	0	0	0	0	0	0	0	0	0	0	0	0	0	0	0	0	0	0	0	0	0	0	0	0	0	0	0	0	0	0	0
hsa-miR-5703	4.21473	4.30005	5.6751	4.42271	4.27792	7.02653	5.80679	3.90734	5.12919	3.78515	0	4.98169	4.43139	3.08665	4.77296	4.13322	4.44108	4.42271	5.00951	4.13322	0	0	4.84106	4.72992	5.04535	5.25096	0	4.68591	5.55391	5.12919	4.37482	5.79238	4.69643	4.13322	5.59207	4.78237	5.66062	5.4447	4.69643	3.78515	5.70557	4.65367	4.95648	5.45797	5.59207	4.50718	4.34389	4.80516	4.69643
hsa-miR-570-3p	0	0	0	0	0	0	0	0	0	0	0	0	0	0	0	0	0	0	0	0	0	0	0	0	0	0	0	0	0	0	0	0	0	0	0	0	0	0	0	0	0	0	0	0	0	0	0	0	0
hsa-miR-5704	0	0	0	0	0	0	0	0	0	0	0	0	0	0	0	0	0	0	0	0	0	0	0	0	0	0	0	0	0	0	0	0	0	0	0	0	0	0	0	0	0	0	0	0	0	0	0	0	0
hsa-miR-5705	0	0	0	0	0	0	0	0	0	0	0	0	0	0	0	0	0	0	0	0	0	0	0	0	0	0	0	0	0	0	0	0	0	0	0	0	0	0	0	0	0	0	0	0	0	0	0	0	0
hsa-miR-5706	0	0	0	0	0	0	0	0	0	0	0	0	0	0	0	0	0	0	0	0	0	0	0	0	0	0	0	0	0	0	0	0	0	0	0	0	0	0	0	0	0	0	0	0	0	0	0	0	0
hsa-miR-5707	0	0	0	0	0	0	0	0	0	0	0	0	0	0	0	0	0	0	0	0	0	0	0	0	0	0	0	0	0	0	0	0	0	0	0	0	0	0	0	0	0	0	0	0	0	0	0	0	0
hsa-miR-5708	0	0	0	1.66969	0	0	0	0	0	0	0	0	0	0	0	0	0.80016	0	0	3.584	0	0	0	0	0	0	0	0	0	0	0	0	0	0	0	0	0	0	0	0	0	0	0	0.905324	0	0	0	0	0
hsa-miR-571	0	0	0	0	0	0	0	0	0	0	0	0	0	0	0	0	0	0	0	0	0	0	0	0	0	0	0	0	0	0	0	0	0	0	0	3.45541	0	0	0	0	0	1.53097	0	0	0	0	0	0	0
hsa-miR-572	6.34516	6.38303	7.8713	6.98317	6.28648	8.74622	7.38002	6.79148	7.64393	7.19811	5.6751	7.17735	7.84886	6.13139	7.92394	6.38303	7.52539	7.19811	6.89686	6.76762	5.80679	6.62454	8.58284	7.04428	7.13608	7.33416	6.91621	5.8645	7.35956	7.57824	6.55574	7.78015	6.53586	7.28644	6.7208	6.87776	7.44579	7.44579	6.91621	7.35956	6.76762	6.64411	6.08549	7.89638	8.01798	6.66358	7.21799	6.58005	7.44579
hsa-miR-573	0	0	0	0	0	0	0	0	0	0	0	0	0	0	0	0	0	0	0	0	0	0	0	0	0	0	0	0	0	0	0	0	0	0	0	0	0	0	0	0	0	0	0	0	0	0	0	0	0
hsa-miR-5739	10.6797	10.9829	11.1443	11.5217	10.9829	9.974	10.0145	10.8119	10.566	11.2495	10.9829	10.9829	11.5217	11.5217	11.376	10.8119	11.2495	10.9829	10.6797	10.8119	10.8119	11.0706	10.1941	10.3477	9.74602	10.1074	9.93217	10.0145	10.0145	10.6797	10.566	10.1454	11.1443	12.0005	11.376	11.5217	11.1443	11.6672	12.1612	11.5217	10.566	10.6797	10.2394	11.0706	9.27501	10.3477	10.396	10.8119	10.396
hsa-miR-574-3p	4.84106	7.08923	5.73314	5.11575	6.09975	5.27744	5.66062	5.41493	6.20104	5.6751	6.93928	6.49683	5.09937	6.08549	5.73314	5.14132	6.13139	5.99119	6.09975	6.25006	6.95868	5.71915	5.25096	5.92443	6.21358	6.25006	7.13608	6.11691	6.70038	6.30758	6.47918	5.89467	6.13139	6.36451	6.42136	4.81796	6.06777	5.23906	5.02121	6.00355	5.90977	5.52617	6.13139	5.37314	5.71915	6.93928	6.20104	4.8899	5.82097
hsa-miR-574-5p	7.94394	7.92394	7.73163	8.32195	7.94394	6.21358	6.09975	6.89686	6.62454	8.09502	7.60038	7.66766	8.78053	8.62775	7.96776	8.18112	7.19811	7.92394	7.28644	7.64393	7.62266	7.26611	7.06775	6.79148	6.55574	6.49683	6.66358	7.38002	6.14836	6.53586	6.87776	6.44244	7.75437	7.17735	7.33416	7.73163	6.28648	8.32195	7.73163	7.49934	7.33416	7.92394	8.125	6.68243	5.90977	6.40361	6.42136	7.13608	7.46979
hsa-miR-575	7.54971	7.31075	7.26611	6.20104	6.53586	9.00792	7.75437	6.85499	7.44579	6.06777	6.64411	7.57824	6.85499	5.90977	7.64393	7.31075	6.60265	6.79148	7.06775	6.46089	6.16788	6.44244	8.78053	7.75437	8.125	8.20646	6.8156	5.40002	8.20646	7.84886	6.83651	7.57824	7.49934	6.79148	7.84886	7.94394	7.60038	8.26368	6.93928	6.40361	8.04158	7.44579	5.94103	8.7162	7.44579	7.17735	6.62454	7.82738	8.23394
hsa-miR-576-3p	0	0	0	0	0	0	0	0	0	0	0	0	0	0	0	0	0	0	0	0	0	0	0	0	0	0	0	0	0	0	0	0	0	0	0	0	0	0	0	0	0	0	0	0	0	0	0	0	0
hsa-miR-576-5p	0	0	0	0	0	0	0	0	0	0	0	0	0	0	0	0	0	0	0	0	0	0	0	0	0	0	0	0	0	0	0	0	0	0	0	0	0	0	0	0	0	0	0	0	0	0	0	0	0
hsa-miR-577	0	0	0	0	0	0	0	0	0	0	0	0	0	0	0	0	0	0	0	0	0	0	0	0	0	0	0	0	0	0	0	0	0	0	0	0	0	0	0	0	0	0	0	0	0	0	0	0	0
hsa-miR-578	0	0	0	0	0	0	0	0	0	0	0	0	0	0	0	0	0	0	0	0	0	0	0	0	0	0	0	0	0	0	0	0	0	0	0	0	0	0	0	0	0	0	0	0	0	0	0	0	0
hsa-miR-5787	7.80331	8.09502	8.84037	10.0556	7.92394	10.8119	8.97992	7.73163	8.78053	8.58284	7.46979	7.94394	9.61191	7.15557	8.62775	8.29325	8.55523	7.89638	9.35789	7.8713	7.44579	8.7162	9.30579	8.3505	9.00792	8.78053	7.39603	7.68681	8.23394	8.7162	8.20646	8.65961	8.04158	8.46708	8.92367	8.84037	8.32195	9.22081	8.60656	7.92394	8.78053	8.65961	7.64393	9.35789	8.7162	7.80331	7.82738	8.89454	8.87042
hsa-miR-579-3p	0	0	0	0	0	0	0	0	0	0	0	0	0	0	0	0	0	0	0	0	0	0	0	0	0	0	0	0	0	0	0	0	0	0	0	0	0	0	0	0	0	0	0	0	0	0	0	0	0
hsa-miR-580-3p	0	0	0	0	0	0	0	0	0	0	0	0	0	0	0	0	0	0	0	0	0	0	0	0	0	0	0	0	0	0	0	0	0	0	0	0	0	0	0	0	0	0	0	0	0	0	0	0	0
hsa-miR-581	0	0	0	0	0	0	0	0	0	0	0	0	0	0	0	0	0	0	0	0	0	0	0	0	0	0	0	0	0	0	0	0	0	0	0	0	0	0	0	0	0	0	0	0	0	0	0	0	0
hsa-miR-582-3p	0	0	0	0	0	0	0	0	0	0	0	0	0	0	0	0	0	0	0	0	0	0	0	0	0	0	0	0	0	0	0	0	0	0	0	0	0	0	0	0	0	0	0	0	0	0	0	0	0
hsa-miR-582-5p	3.76228	0	2.2139	0	0	0	0	0	0	1.87935	4.24839	3.3918	0	3.97185	0	0	2.46634	0	4.85399	0	4.36525	0	0	0	0	0	0	0	0	0	3.53865	0	2.17932	2.97798	3.81807	0	0	0.52352	0	2.58683	0	0	0	0	2.32483	0	0	0	0
hsa-miR-583	0	0	0	0.756894	0	0.929207	0	0	0	0	0	0	0	0	0	0	0	0	0	0	0	0	0	0	0	0	0	0	0	0	0	0	0	0	0	0	0	0.22368	0	0	0	0	0	1.96832	0	0	0	0	0
hsa-miR-584-3p	0	0	0	0	0	0	0	0	0	0	0	0	0	0	0	0	0	0	0	0	0	0	0	0	0	0	0	0	0	0	0	0	0	0	0	0	0	0	0	0	0	0	0	0	0	0	0	0	0
hsa-miR-584-5p	0	0	2.52423	3.11231	0	2.69938	0	0	0	3.14384	0	0	3.3171	0	3.01806	0	3.52815	0	0	0	0	0	2.98946	0	0	0	0	0	0	0	0	0	0	2.77809	0	2.69938	0	3.35469	0	0	0	0	0	2.92059	2.2139	0	0	0	0
hsa-miR-585-3p	0	0	0	0	0	0	0	0	0	0	0	0	0	0	0	0	0	0	0	0	0	0	0	0	0	0	0	0	0	0	0	0	0	0	0	0	0	0	0	0	0	0	0	0	0	0	0	0	0
hsa-miR-586	0	0	0	0	0	0	0	0	0	0	0	0	0	0	0	0	0	0	0	0	0	0	0	0	0	0	0	0	0	0	0	0	0	0	0	0	0	0	0	0	0	0	0	0	0	0	0	0	0
hsa-miR-587	0	0	0	0	0	0	0	0	0	0	0	0	0	0	0	0	0	0	0	0	0	0	0	0	0	0	0	0	0	0	0	0	0	0	0	0	0	0	0	0	0	0	0	0	0	0	0	0	0
hsa-miR-588	0	0	0	0	0	0	0	0	0	0	0	0	0	0	0	0	0	0	0	0	0	0	0	0	0	0	0	0	0	0	0	0	0	0	0	0	0	0	0	0	0	0	0	0	0	0	0	0	0
hsa-miR-589-3p	0	0	0	0	0	0	0	0	0	0	0	0	0	0	0	0	0	0	0	0	0	0	0	0	0	0	0	0	0	0	0	0	0	0	0	0	0	0	0	0	0	0	0	0	0	0	0	0	0
hsa-miR-589-5p	0	0	0	0	0	0	0	0	0	0	0	0	0	0	0	0	0	0	0	0	0	0	0	0	0	0	0	0	0	0	0	0	0	0	0	0	0	0	0	0	0	0	0	0	0	0	0	0	0
hsa-miR-590-3p	0	0	0	0	0	0	0	0	0	0	0	0	0	0	0	0	0	0	0	0	0	0	0	0	0	0	0	0	0	0	0	0	0	0	0	0	0	0	0	0	0	0	0	0	0	0	0	0	0
hsa-miR-590-5p	5.52617	5.12919	4.644	3.60755	4.51838	3.76228	4.40389	4.58813	4.5306	5.05521	5.45797	4.46289	3.69632	5.22753	4.55271	5.25096	4.77296	4.80516	5.4447	4.997	5.84816	4.81796	4.72992	5.2655	4.66423	4.18428	5.11575	4.81796	5.03388	4.37482	5.34472	5.04535	5.03388	4.38292	4.59932	5.15464	4.25875	4.80516	4.37482	4.79527	4.49555	4.54157	4.90312	3.91855	4.58813	5.00951	4.5306	5.00951	4.79527
hsa-miR-591	0	0	0	0	0	0	0	0	0	0	0	0	0	0	0	0	0	0	0	0	0	0	0	0	0	0	0	0	0	0	0	0	0	0	0	0	0	0	0	0	0	0	0	0	0	0	0	0	0
hsa-miR-592	0	0	0	0	0	0	0	0	0	0	0	0	0	0	0	0	0	0	0	0	0	0	0	0	0	0	0	0	0	0	0	0	0	0	0	0	0	0	0	0	0	0	0	0	0	0	0	0	0
hsa-miR-593-3p	0	0	0	0	0	0	0	0	0	0	0	0	0	0	0	0	0	0	0	0	0	0	0	0	0	0	0	0	0	0	0	0	0	0	0	0	0	0	0	0	0	0	0	0	0	0	0	0	0
hsa-miR-593-5p	0	0	0	0	0	0	0	0	0	0	0	0	0	0	0	0	0	0	0	0	0	0	0	0	0	0	0	0	0	0	0	0	0	0	0	0	0	0	0	0	0	0	0	0	0	0	0	0	0
hsa-miR-595	3.46729	2.59761	2.116	0.76713	2.64418	0	0	0	0	2.39407	0	3.6859	2.40569	3.80625	3.36784	3.24753	0.60973	4.5306	2.96521	3.47947	2.96521	3.53865	0	0	0	0	0	0	0	0	2.66703	0	3.75046	0	2.10008	2.33236	0	2.69938	2.57473	2.37374	2.31407	2.58683	4.08944	0	0	0	0	0	0
hsa-miR-596	0	0	0	0	0	0	0	0	0	0	0	0	0	0	0	0	0	0	0	0	0	0	0	0	0	0	0	0	0	0	0	0	0	0	0	0	0	0	0	0	0	0	0	0	0	0	0	0	0
hsa-miR-597-5p	0	0	0	0	0	0	0	0	0	0	0	0	0	0	0	0	0	0	0	0	0	0	0	0	0	0	0	0	0	0	0	0	0	0	0	0	0	0	0	0	0	0	0	0	0	0	0	0	0
hsa-miR-598-3p	0	0	0	0	0	0	0	0	0	0	4.87625	0	0	0	0	0	0	0	0	0	0	0	0	0	0	0	0	0	0	0	0	0	0	0	0	0	0	0	0	0	2.69938	0	0	0	1.53097	3.18243	0	0	0
hsa-miR-599	0	0	0	0	0	0	0	0	0	0	0	0	0	0	0	0	0	0	0	0	0	0	0	0	0	0	0	0	0	0	0	0	0	0	0	0	0	0	0	0	0	0	0	0	0	0	0	0	0
hsa-miR-600	0	0	0	0	0	0	0	0	0	0	0	0	0	0	0	0	0	0	0	0	0	0	0	0	0	0	0	0	0	0	0	0	0	0	0	0	0	0	0	0	0	0	0	0	0	0	0	0	0
hsa-miR-601	4.13322	3.98282	4.36525	4.14363	4.13322	4.8899	4.84106	4.16785	4.35698	3.82907	4.43139	4.00454	4.37482	3.69632	4.26865	4.03338	3.67648	2.98946	2.71714	0	0	0	4.0793	3.05666	3.81807	0	0	0	0	3.26988	2.90718	3.59609	3.80625	4.07067	4.19314	4.12225	4.14363	4.31147	3.98282	3.94065	4.12225	3.71792	3.4137	4.65367	4.87625	3.49079	3.83992	4.08944	3.86022
hsa-miR-602	3.22584	2.52423	3.35469	3.36784	4.42271	2.74824	2.8022	3.67648	3.379	2.76618	0	2.06822	3.21464	3.81807	2.87442	3.40216	2.56402	0	0	3.17128	4.01504	0	2.67743	0	0	0	0	4.43139	0	0	2.4308	1.54232	3.20381	2.23497	3.40216	2.75783	2.75783	2.68813	3.78515	0	3.45541	2.98946	3.40216	2.77809	1.87935	2.77809	3.0091	3.1243	3.66489
hsa-miR-603	0	0	0	0	0	0	0	0	0	0	0	0	0	0	0	0	0	0	0	0	0	0	0	0	0	0	0	0	0	0	0	0	0	0	0	0	0	0	0	0	0	0	0	0	0	0	0	0	0
hsa-miR-604	0	0	0	0	0	0	0	0	0	0	0	0	0	0	0	0	0	0	0	0	0	0	0	0	0	0	0	0	0	0	0	0	0	0	0	0	0	0	0	0	0	0	0	0	0	0	0	0	0
hsa-miR-605-5p	2.86086	3.72915	5.74678	5.4447	4.92973	5.06859	4.11069	4.18428	4.11069	5.22753	0	4.18428	4.45144	3.46729	5.25096	3.45541	5.82097	4.40389	4.46289	4.0793	5.19525	5.38511	4.08944	4.26865	3.53865	0	0	0	4.03338	4.68591	4.51838	4.92973	4.997	6.11691	4.38292	3.01806	4.94321	5.49861	5.96014	5.84816	3.49079	3.78515	3.46729	4.79527	3.5034	5.49861	5.15464	3.83992	3.77376
hsa-miR-606	0	0	0	0	0	0	0	0	0	0	0	0	0	0	0	0	0	0	0	0	0	0	0	0	0	0	0	0	0	0	0	0	0	0	0	0	0	0	0	0	0	0	0	0	0	0	0	0	0
hsa-miR-6068	7.73163	7.68681	9.1012	8.43886	7.64393	9.85523	8.60656	7.92394	8.92367	7.94394	7.24038	8.52545	9.16173	7.31075	9.04242	7.62266	8.81157	8.41233	7.92394	8.01798	7.17735	7.8713	10.0145	8.18112	8.7162	8.84037	8.18112	7.26611	9.00792	8.81157	7.66766	9.22081	8.15264	8.60656	8.01798	8.3505	8.97992	9.00792	8.15264	8.78053	8.29325	8.06565	7.38002	9.38615	9.22081	7.82738	8.52545	8.09502	8.78053
hsa-miR-6069	4.18428	4.26865	4.03338	4.08944	4.66423	3.81807	4.16785	4.39212	4.16785	3.71792	4.05782	3.80625	3.99508	4.35698	3.86022	3.91855	3.91855	4.00454	4.18428	3.99508	4.62155	4.69643	4.11069	4.5306	4.41201	5.27744	5.12919	4.91536	4.8296	4.31147	4.02336	3.97185	3.86022	3.86022	4.11069	3.81807	3.98282	3.53865	4.20473	4.01504	4.39212	4.25875	4.11069	4.12225	3.3171	4.01504	3.98282	4.57452	4.43139
hsa-miR-607	0	0	0	0	0	0	0	0	0	0	0	0	0	0	0	0	0	0	0	0	0	0	0	0	0	0	0	0	0	0	0	0	0	0	0	0	0	0	0	0	0	0	0	0	0	0	0	0	0
hsa-miR-6070	0	0	0	0	0	0	0	0	0	0	0	0	0	0	0	0	0	0	0	0	0	0	0	0	0	0	0	0	0	0	0	0	0	0	0	0	0	0	0	0	0	0	0	0	0	0	0	0	0
hsa-miR-6071	0	0	0	0	0	0	0	0	0	0	0	0	0	0	0	0	0	0	0	0	0	0	0	0	0	0	0	0	0	0	0	0	0	0	0	0	0	0	0	0	0	0	0	0	0	0	0	0	0
hsa-miR-6072	0	0	0	0	0	0	0	0	0	0	0	0	0	0	0	0	0	0	0	0	0	0	0	0	0	0	0	0	0	0	0	0	0	0	0	0	0	0	0	0	0	0	0	0	0	0	0	0	0
hsa-miR-6073	2.97798	0	3.08665	2.92059	3.75046	2.67743	2.84955	0	3.69632	3.43586	3.17128	3.59609	2.42082	0	2.67743	3.07065	4.16785	2.94519	4.12225	3.82907	3.76228	3.97185	3.11231	3.64277	3.17128	0	0	0	0	3.62981	3.28264	3.15851	3.24753	3.29634	3.584	1.92562	3.64277	3.04624	3.23551	3.29634	3.13305	3.18243	3.19459	2.58683	1.80559	4.11069	3.60755	3.45541	0
hsa-miR-6074	0	0	0	0	0	0	0	0	0	0	0	0	0	0	0	0	0	0	0	0	0	0	0	0	0	0	0	0	0	0	0	0	0	0	0	0	0	0	0	0	0	0	0	0	0	0	0	0	0
hsa-miR-6075	3.49079	3.49079	4.05782	3.5034	3.42441	4.71727	3.98282	3.76228	4.32238	3.32718	3.379	3.43586	3.98282	3.52815	3.59609	3.19459	3.6538	4.13322	3.80625	3.80625	3.42441	4.37482	4.00454	3.66489	4.44108	4.47414	0	3.91855	4.30005	3.97185	3.3171	3.82907	3.67648	3.6859	3.47947	2.89522	4.61119	3.59609	3.83992	3.83992	3.82907	3.51497	3.3171	4.22963	4.68591	3.52815	3.82907	4.33374	4.39212
hsa-miR-6076	4.77296	5.30252	5.27744	5.8793	5.06859	5.34472	4.8296	5.14132	5.49861	5.52617	4.79527	5.16814	5.74678	4.8899	5.66062	5.31687	5.74678	5.18226	4.80516	5.23906	4.84106	5.31687	5.7766	5.09937	4.78237	4.23892	4.02336	4.54157	5.02121	5.51236	5.37314	5.92443	5.31687	5.92443	5.34472	5.19525	5.08504	5.59207	5.27744	5.21128	5.11575	5.30252	4.78237	5.52617	5.22753	5.11575	5.43204	4.86648	5.14132
hsa-miR-6077	0	0	0	0	0	0	0	0	0	0	0	0	0	0	0	0	0	0	0	0	0	0	0	0	0	0	0	0	0	0	0	0	0	0	0	0	0	0	0	0	0	0	0	0	0	0	0	0	0
hsa-miR-6078	0	0	0	0	0	0	0	0	0	0	0	0	0	0	0	0	0	0	0	0	0	0	0	0	0	0	0	0	0	0	0	0	0	0	0	0	0	0	0	0	0	0	0	0	0	0	0	0	0
hsa-miR-6079	0	0	0	0	0	0	0	0	0	0	0	0	0	0	0	0	0	0	0	0	0	0	0	0	0	0	0	0	0	0	0	0	0	0	0	0	0	0	0	0	0	0	0	0	0	0	0	0	0
hsa-miR-608	0	0	0	0	0	0	0	0	0	0	0	0	0	0	0	0	0	0	0	0	0	0	0	0	0	0	0	0	0	0	0	0	0	0	0	0	0	0	0	0	0	0	0	0	0	0	0	0	0
hsa-miR-6080	0	0	0	0	0	0	0	0	0	0	0	0	0	0	0	0	0	0	0	0	0	0	0	0	0	0	0	0	0	0	0	0	0	0	0	0	0	0	0	0	0	0	0	0	0	0	0	0	0
hsa-miR-6081	0	0	0	0	0	0	0	0	0	0	0	0	0	0	0	0	0	0	0	0	0	0	0	0	0	0	0	0	0	0	0	0	0	0	0	0	0	0	0	0	0	0	0	0	0	0	0	0	0
hsa-miR-6082	0	0	0	0	0	0	0	0	0	0	0	0	0	0	0	0	0	0	0	0	0	0	0	0	0	0	0	0	0	0	0	0	0	0	0	0	0	0	0	0	0	0	0	0	0	0	0	0	0
hsa-miR-6083	0	0	0	2.64418	0	2.20533	0	0	0	0	0	0	2.497	0	0	0	2.23497	0	0	0	0	0	3.32718	0	0	0	0	0	0	0	0	2.56402	0	0	0	1.14636	0	2.64418	0	0	0	0	0	2.4562	2.20533	0	0	0	0
hsa-miR-6084	0	0	0	0	0	1.71925	0	0	1.47263	0	0	0	0	0	0	0	0	0	0	0	0	0	0	0	0	0	0	0	0	0	0	0	0	0	0	0	1.68674	0.422772	0	0	0	0	0	1.28369	1.44918	0	0	0	0
hsa-miR-6085	10.1941	10.566	10.4567	10.8882	10.5104	10.6797	10.1454	10.7487	9.7824	10.1941	9.85523	9.7136	10.6797	10.8119	10.396	10.2394	10.3477	9.5832	9.5832	9.6441	9.974	10.6183	10.6183	9.82066	9.89483	10.2946	10.0556	9.74602	10.2394	10.0556	9.4456	9.85523	9.74602	10.566	10.1454	10.566	9.93217	10.2394	10.396	9.93217	10.6183	10.5104	9.89483	10.8119	10.0556	9.93217	10.3477	10.4567	10.1454
hsa-miR-6086	4.43139	4.24839	4.65367	5.73314	3.94065	5.43204	4.41201	4.36525	4.79527	5.45797	3.89843	4.56464	5.59207	3.98282	5.11575	4.68591	5.30252	4.94321	4.62155	4.77296	4.12225	5.14132	5.83641	4.80516	4.51838	4.16785	0	0	4.42271	5.05521	4.19314	5.28928	4.68591	4.84106	4.70567	5.12919	4.50718	5.37314	4.56464	4.24839	4.78237	4.8296	3.83992	5.38511	5.09937	3.87301	4.25875	4.74021	4.67475
hsa-miR-6087	9.93217	9.61191	10.6183	11.0706	10.0556	11.2495	10.2946	9.7824	10.4567	9.74602	8.87042	10.1074	10.5104	9.38615	10.8119	10.0145	9.974	9.82066	10.1941	9.7824	9.68408	10.0556	10.9829	10.396	10.2946	10.3477	9.50959	9.974	10.396	10.5104	9.47859	10.2394	10.1941	10.0145	10.396	10.396	10.6183	11.376	10.3477	10.0145	10.396	10.2946	9.41355	11.376	10.566	9.6441	10.2394	10.9829	10.5104
hsa-miR-6088	8.52545	8.74622	9.68408	10.6797	9.41355	9.7136	9.47859	8.84037	9.82066	9.68408	7.99347	9.04242	10.1454	8.23394	9.38615	9.04242	9.50959	9.18914	9.30579	9.16173	9.04242	9.24725	9.82066	9.1012	9.22081	9.33353	8.52545	8.92367	9.47859	9.27501	8.97992	9.47859	9.04242	9.38615	9.50959	9.61191	9.50959	9.93217	9.61191	8.89454	9.38615	9.47859	8.32195	10.1941	9.33353	8.74622	9.24725	9.61191	9.6441
hsa-miR-6089	12.3284	11.6672	13.2183	13.4336	12.0005	14.0484	12.8966	12.1612	12.8966	12.8966	10.6183	12.3284	12.8966	11.6672	13.2183	12.1612	13.6794	12.8966	12.1612	12.1612	11.8398	12.7153	14.0484	12.8966	12.7153	12.3284	11.8398	11.2495	13.2183	13.2183	12.3284	12.8966	12.7153	12.7153	12.1612	12.7153	13.2183	12.8966	12.7153	12.7153	12.8966	12.8966	11.6672	14.0484	13.2183	12.0005	12.5158	12.8966	12.8966
hsa-miR-609	0	0	0	0	0	0	0	0	0	0	0	0	0	0	0	0	0	0	0	0	0	0	0	0	0	0	0	0	0	0	0	0	0	0	0	0	0	0	0	0	0	0	0	0	0	0	0	0	0
hsa-miR-6090	11.6672	10.7487	12.3284	12.3284	12.1612	12.1612	12.3284	11.376	11.8398	10.8882	9.61191	11.1443	12.0005	10.6183	12.0005	11.376	11.5217	11.5217	11.1443	11.1443	11.2495	11.2495	12.1612	11.5217	12.1612	12.5158	11.0706	11.8398	12.5158	11.5217	10.5104	11.6672	11.5217	10.9829	11.8398	12.1612	11.8398	12.1612	11.0706	11.1443	12.0005	11.5217	10.566	12.5158	12.0005	10.5104	11.5217	11.8398	11.6672
hsa-miR-610	2.42082	2.84955	3.99508	5.08504	2.52423	3.80625	3.24753	3.89843	3.19459	3.8507	0	3.6538	4.24839	0	3.70615	3.3171	3.6859	3.00055	0	2.33236	0	0	3.8507	0	0	0	0	0	0	3.01806	1.89769	3.26988	4.04693	4.55271	3.6538	4.01504	3.60755	4.21473	4.29042	4.04693	3.584	3.49079	0	4.08944	2.88477	3.03096	3.51497	0	3.62981
hsa-miR-611	0	0	0	0	0	0	0	0	0	0	0	0	0	0	0	0	0	0	0	0	0	0	0	0	0	0	0	0	0	0	0	0	0	0	0	0	0	0	0	0	0	0	0	0	0	0	0	0	0
hsa-miR-612	0	0	0	0	0	0	0	0	0	0	0	0	0	0	0	0	0	0	0	0	0	0	0	0	0	0	0	0	0	0	0	0	0	0	0	0	0	0	0	0	0	0	0	0	0	0	0	0	0
hsa-miR-6124	7.11326	7.28644	7.57824	8.62775	7.41982	8.55523	7.96776	7.31075	7.57824	7.15557	6.58005	7.08923	8.15264	6.7208	7.52539	7.44579	7.08923	7.04428	7.41982	6.93928	6.68243	7.19811	8.04158	7.26611	7.71174	7.46979	6.7208	6.8156	7.68681	7.33416	7.08923	7.80331	7.08923	7.26611	7.94394	8.01798	7.46979	8.04158	7.44579	6.98317	7.75437	7.82738	6.8156	8.23394	8.04158	6.76762	7.13608	7.68681	7.94394
hsa-miR-6125	9.89483	9.47859	10.6797	10.9829	9.7824	11.1443	10.0556	9.68408	10.7487	10.5104	8.95089	9.93217	10.9829	9.30579	10.6183	10.0556	10.396	10.4567	9.89483	10.0145	9.6441	10.7487	10.8119	9.89483	10.1454	10.0145	9.30579	9.33353	10.0556	10.6183	9.85523	10.2946	10.2394	10.1074	10.2946	10.0556	10.7487	10.8882	10.4567	10.1454	10.2394	10.3477	9.24725	11.2495	10.5104	9.4456	9.85523	10.566	10.8119
hsa-miR-6126	5.94103	5.97389	6.11691	6.1831	6.11691	5.68999	5.57909	6.06777	5.92443	5.70557	5.38511	5.90977	5.90977	6.20104	5.8645	5.89467	6.0496	5.6177	5.97389	6.30758	6.38303	6.00355	5.97389	6.13139	5.74678	5.89467	4.96882	6.1831	6.08549	6.0496	5.43204	5.6751	6.0496	6.85499	6.21358	5.80679	6.40361	5.62954	6.0496	6.03174	5.92443	6.00355	5.97389	5.71915	5.52617	5.80679	5.99119	6.06777	6.13139
hsa-miR-6127	7.82738	7.99347	8.49452	8.23394	8.23394	8.60656	8.23394	7.96776	7.66766	7.62266	8.18112	7.96776	8.49452	7.94394	8.15264	8.06565	7.78015	8.01798	8.125	7.92394	7.94394	8.125	8.38232	8.04158	8.3505	7.68681	7.64393	7.92394	7.75437	7.71174	7.8713	8.32195	7.78015	7.49934	8.20646	8.04158	7.94394	8.125	7.99347	7.94394	8.125	8.26368	7.80331	8.20646	8.32195	7.73163	8.23394	8.29325	8.20646
hsa-miR-6128	0	0	0	0	0	0	0	0	0	0	0	0	0	0	0	0	0	0	0	0	0	0	0	0	0	0	0	0	0	0	0	0	0	0	0	0	0	0	0	0	0	0	0	0	0	0	0	0	0
hsa-miR-6129	0	0	1.63886	4.37482	0	3.14384	0	0	0	0	0	0	2.44473	0	0	0	1.30552	2.4308	0	3.43586	0	0	0	0	0	0	0	0	0	0	0	0	0	2.16861	0	2.28226	2.0528	1.04896	0	0	0	1.47263	0	0	1.57989	0	0	0	0
hsa-miR-613	0	0	0	0	0	0	0	0	0	0	0	0	0	0	0	0	0	0	0	0	0	0	0	0	0	0	0	0	0	0	0	0	0	0	0	0	0	0	0	0	0	0	0	0	0	0	0	0	0
hsa-miR-6130	0	0	0	0	0	0	0	0	0	0	0	0	0	0	0	0	0	0	0	0	0	0	0	0	0	0	0	0	0	0	2.98946	0	0	0	0	0	0	0	0	0	0	0	0	0	0	0	0	0	0
hsa-miR-6131	5.76231	5.57909	5.41493	5.34472	5.76231	5.47098	5.89467	5.90977	4.98169	5.18226	5.99119	5.66062	5.15464	5.6751	5.37314	5.8793	5.08504	5.28928	5.56638	5.71915	5.57909	5.56638	5.06859	5.53957	5.94103	4.80516	5.40002	5.6177	4.84106	4.86648	5.71915	5.55391	5.48533	5.38511	5.70557	5.37314	5.80679	5.18226	5.6177	6.06777	5.2655	5.51236	5.8793	4.8899	5.84816	5.60535	6.28648	5.84816	5.31687
hsa-miR-6132	5.51236	5.56638	4.59932	4.98169	5.28928	5.19525	5.62954	5.28928	5.14132	4.8296	5.35762	4.70567	5.23906	5.99119	4.98169	5.71915	4.63326	4.85399	5.23906	4.81796	4.8296	6.25006	4.63326	5.04535	5.92443	5.96014	6.06777	6.21358	5.08504	4.90312	5.53957	4.16785	4.74021	4.644	5.04535	4.65367	4.21473	4.40389	5.48533	5.14132	5.53957	5.644	5.48533	4.25875	4.02336	4.87625	5.06859	6.38303	5.62954
hsa-miR-6133	0	0	0	1.21892	0	1.36405	0	0	0	0	0	0	1.42363	0	0	0	0.790224	0	0	0	0	0	2.00268	0	0	0	0	0	0	0	0	1.97911	0	0	0	1.57989	0	1.14636	0	0	0	0	0	1.69514	1.73502	0	0	0	0
hsa-miR-6134	0	0	0	0	0	0	0	0	0	0	0	0	0	0	0	0	0	0	0	0	0	0	0	0	0	0	0	0	0	0	0	0	0	0	0	0	0	0	0	0	0	0	0	0	0	0	0	0	0
hsa-miR-614	0	0	0	0	0	0	0	0	0	0	0	0	0	0	0	0	0	0	0	0	0	0	0	0	0	0	0	0	0	0	0	0	0	0	0	0	0	0	0	0	0	0	0	0	0	0	0	0	0
hsa-miR-615-3p	2.2139	0	0	0	0	0	0	0	0	1.36405	0	0	0.905324	0	0	2.79084	0.718438	2.19032	0	0	2.98946	0	1.47263	0	0	0	0	3.67648	0	0	2.22474	0	1.94551	1.61433	0	1.21242	0	0.232155	3.45541	2.42082	0	1.30552	2.50542	0	0.599381	2.15789	0	0	2.67743
hsa-miR-615-5p	0	0	0	0	0	0	0	0	0	0	0	0	0	0	0	0	0	0	0	0	0	0	0	0	0	0	0	0	0	0	0	0	0	0	0	0	0	0	0	0	0	0	0	0	0	0	0	0	0
hsa-miR-616-3p	0	0	0	0	0	0	0	0	0	0	0	0	0	0	0	0	0	0	0	0	0	0	0	0	0	0	0	0	0	0	0	0	0	0	0	0	0	0	0	0	0	0	0	0	0	0	0	0	0
hsa-miR-6165	8.58284	9.54502	9.16173	9.33353	9.38615	8.95089	8.95089	9.74602	8.46708	8.92367	9.24725	8.81157	9.24725	9.54502	9.13224	9.22081	8.46708	8.06565	8.09502	8.09502	8.38232	9.22081	8.65961	8.15264	8.18112	8.74622	8.46708	8.26368	8.52545	8.32195	8.09502	8.41233	8.78053	9.68408	9.1012	9.33353	8.89454	9.04242	9.68408	9.38615	9.07186	9.07186	8.87042	9.04242	8.60656	8.7162	9.04242	9.24725	8.74622
hsa-miR-616-5p	0	0	0	0	0	0	0	0	0	0	0	0	0	0	0	0	0	0	0	0	0	0	0	0	0	0	0	0	0	0	0	0	0	0	0	0	0	0	0	0	0	0	0	0	0	0	0	0	0
hsa-miR-617	0	0	0	0	0	0	0	0	0	0	0	0	0	0	0	0	0	0	0	0	0	0	0	0	0	0	0	0	0	0	0	0	0	0	0	0	0	0.226121	0	0	0	0	0	0	0	0	0	0	0
hsa-miR-618	0	0	0	0	0	0	0	0	0	0	0	0	0	0	0	0	0	0	0	0	0	0	0	0	0	0	0	0	0	0	0	0	0	0	0	0	0	0	0	0	0	0	0	0	0	0	0	0	0
hsa-miR-619-3p	0	0	0	0	0	0	0	0	0	0	0	0	0	0	0	0	0	0	0	0	0	0	0	0	0	0	0	0	0	0	0	0	0	0	0	0	0	0	0	0	0	0	0	0	0	0	0	0	0
hsa-miR-620	0	0	0	0	0	0	0	0	0	0	0	0	0	0	0	0	0	0	0	0	0	0	0	0	0	0	0	0	0	0	0	0	0	0	0	0	0	0	0	0	0	0	0	0	0	0	0	0	0
hsa-miR-621	0	0	0	0	0	0	0	0	0	0	0	0	0	0	0	0	0	0	0	0	0	0	0	0	0	0	0	0	0	0	0	0	0	0	0	0	0	0	0	0	0	0	0	0	0	0	0	0	0
hsa-miR-622	0	3.66489	3.53865	4.26865	2.61331	4.51838	2.19032	3.36784	3.94065	4.33374	0	2.84955	5.55391	0	3.90734	3.66489	4.69643	3.25782	2.72676	4.19314	4.24839	0	4.57452	4.13322	0	0	0	0	0	4.59932	3.14384	4.39212	3.88771	4.0793	3.23551	3.98282	3.46729	4.42271	5.09937	3.56128	3.61936	4.07067	0	4.644	2.82657	3.46729	2.28226	0	3.97185
hsa-miR-623	2.30564	0	2.88477	4.0793	0	3.36784	2.2139	2.77809	3.18243	3.97185	0	2.17932	3.51497	0	2.65633	2.65633	3.76228	2.58683	2.86086	3.0091	0	3.54941	3.26988	3.08665	2.50542	0	0	0	0	2.97798	1.75032	3.28264	2.37374	4.14363	2.69938	3.42441	2.2939	3.32718	3.14384	2.4308	2.33236	1.75032	0	3.379	4.42271	2.30564	2.36162	3.08665	3.25782
hsa-miR-624-3p	0	0	0	0	0	0	0	0	0	0	0	0	0	0	0	0	0	0	0	0	0	0	0	0	0	0	0	0	0	0	0	0	0	0	0	0	0	0	0	0	0	0	0	0	0	0	0	0	0
hsa-miR-624-5p	0	0	0	0	0	0	0	0	0	0	0	0	0	0	0	0	0	0	0	0	0	0	0	0	0	0	0	0	0	0	0	0	0	0	0	0	0	0	0	0	0	0	0	0	0	0	0	0	0
hsa-miR-625-3p	0	0	0	0.686574	0	0	0	0	0	0	0	0	0	0	0	0	0	0	0	0	0	0	0	0	0	0	0	0	0	0	0	0	0	0	0	0	0	0	0	0	0	0	0	0.734804	0	0	0	0	0
hsa-miR-625-5p	3.43586	5.47098	2.20533	1.92562	4.38292	1.29274	2.74824	3.87301	3.53865	2.4562	3.49079	2.74824	0	5.15464	3.73956	3.379	2.95601	3.59609	5.37314	4.66423	4.18428	3.69632	2.4308	4.84106	2.76618	0	4.69643	0	4.25875	3.1243	3.29634	4.70567	3.57216	2.4562	4.41201	4.36525	3.52815	1.69514	3.28264	3.4137	2.95601	3.77376	3.05666	3.18243	2.36162	3.73956	3.26988	3.59609	3.51497
hsa-miR-626	0	0	0	0	0	0	0	0	0	0	0	0	0	0	0	0	0	0	0	0	0	0	0	0	0	0	0	0	0	0	0	0	0	0	0	0	0	0	0	0	0	0	0	0	0	0	0	0	0
hsa-miR-627-5p	0	0	0	0	0	0	0	0	0	0	0	0	0	0	0	0	0	0	0	0	0	0	0	0	0	0	0	0	0	0	0	0	0	0	0	0	0	0	0	0	0	0	0	0	0	0	0	0	0
hsa-miR-628-3p	2.15789	0	0	0	0	0	0	0	0	0	0	0	0	0	0	0	0.485853	0	0	0	0	0	0	0	0	0	0	0	0	0	0	0	0	0	0	0	0	0	0	0	0	0	0	0	0.589913	0	0	0	0
hsa-miR-628-5p	0	0	0	0	0	0	0	0	0	0	0	0	0	0	0	0	0	0	0	0	0	0	0	0	0	0	0	0	0	0	0	0	0	0	0	0	0	0	0	0	0	0	0	0	0.583597	0	0	0	0
hsa-miR-629-3p	3.00055	0	3.25782	2.32483	4.22963	2.66703	0	2.76618	2.92059	0	0	0	2.75783	0	1.48858	1.99043	1.42363	0	3.54941	0	3.72915	0	0	0	0	0	0	4.32238	0	0	1.6059	2.68813	0	0	3.30612	2.56402	0	0.968012	2.53354	0	2.59761	3.3918	3.56128	2.57473	0	0	2.17932	0	2.96521
hsa-miR-629-5p	2.27228	2.39407	1.22561	0	0	0	0	0	0	0	2.86086	0	0	3.00055	0	0	0.673405	0	2.77809	0	0	0	0	0	0	0	0	0	0	0	0	2.77809	0	1.55316	0	1.04896	0	0.227968	0	0	0	1.36405	2.54738	0	0.673405	2.116	2.14855	0	0
hsa-miR-630	4.85399	5.00951	6.21358	5.6751	4.997	7.73163	6.36451	4.62155	5.90977	4.85399	4.14363	5.644	5.22753	4.38292	5.48533	4.92973	5.34472	5.19525	5.89467	4.94321	4.35698	4.59932	5.8645	5.60535	5.84816	6.00355	4.91536	5.37314	6.25006	5.92443	5.09937	6.26891	5.52617	4.8296	6.26891	5.6177	6.30758	6.03174	5.2655	4.55271	6.26891	5.35762	5.56638	6.0496	6.2297	5.06859	4.80516	5.51236	5.6177
hsa-miR-631	0	0	0	2.42082	0	0	0	0	0	2.77809	0	0	2.31407	0	0	0	2.01453	0	0	0	0	0	0	0	0	0	0	0	0	0	0	0	0	0	0	1.11253	0	1.6798	0	0	0	0	0	1.02579	0	0	0	0	0
hsa-miR-632	0	0	0	0	0	0	0	0	0	0	0	0	0	0	0	0	0	0	0	0	0	0	0	0	0	0	0	0	0	0	0	0	0	0	0	0	0	0	0	0	0	0	0	0	0	0	0	0	0
hsa-miR-633	0	0	0	0	0	0	0	0	0	0	0	0	0	0	0	0	0	0	0	0	0	0	0	0	0	0	0	0	0	0	0	0	0	0	0	0	0	0	0	0	0	0	0	0	0	0	0	0	0
hsa-miR-634	0	0	0	0	0	0	0	0	0	0	0	0	0	0	0	0	0.895777	0	0	0	0	0	0	0	0	0	0	0	0	0	0	0	0	0	0	0	0	0	0	0	0	1.21892	0	0	0	0	0	0	0
hsa-miR-635	0	0	0	0	0	0	0	0	0	0	0	0	0	0	0	0	0	0	0	0	0	0	0	0	0	0	0	0	0	0	0	0	0	0	0	0	0	0	0	0	0	0	0	0	0	0	0	0	0
hsa-miR-636	0	0	0	0	0	0	0	0	0	0	0	0	0	0	0	0	0	0	0	0	0	0	0	0	0	0	0	0	0	0	0	0	0	0	0	0	0	0	0	0	0	0	0	0	0	0	0	0	0
hsa-miR-637	0	0	0	0	0	0	0	0	0	0	0	0	0	0	0	0	0	0	0	0	0	0	0	0	0	0	0	0	0	0	0	0	0	0	0	0	0	0	0	0	0	0	0	0	0	0	0	0	0
hsa-miR-638	8.41233	8.49452	9.7136	9.16173	8.60656	10.4567	9.50959	8.7162	9.6441	9.82066	8.20646	9.33353	9.4456	8.26368	9.61191	8.52545	9.38615	9.38615	8.78053	9.1012	8.23394	8.81157	10.396	8.95089	9.68408	9.41355	8.84037	8.15264	9.41355	9.54502	8.52545	9.82066	9.24725	9.33353	9.00792	8.92367	9.7824	9.68408	9.1012	9.68408	9.30579	8.97992	8.23394	10.2946	10.1074	8.68829	9.18914	8.95089	9.50959
hsa-miR-639	0	0	0	0	0	0	0	0	0	0	0	0	0	0	0	0	0	0	0	0	0	0	0	0	0	0	0	0	0	0	0	0	0	0	0	0	0	0	0	0	0	0	0	0	0	0	0	0	0
hsa-miR-640	0	0	0	0	0	0	0	0	0	0	0	0	0	0	0	0	0	0	0	0	0	0	0	0	0	0	0	0	0	0	0	0	0	0	0	0	0	0	0	0	0	0	0	0	0	0	0	0	0
hsa-miR-641	0	0	0	0	0	0	0	0	0	0	0	0	0	0	0	0	0	0	0	0	0	0	0	0	0	0	0	0	0	0	0	0	0	0	0	0	0	0	0	0	0	0	0	0	0	0	0	0	0
hsa-miR-642a-3p	8.29325	7.96776	8.46708	8.95089	8.38232	9.47859	8.38232	7.8713	8.18112	7.82738	7.06775	7.82738	8.55523	7.66766	8.01798	7.89638	8.09502	7.62266	9.4456	8.15264	8.29325	7.71174	7.66766	7.66766	8.04158	8.52545	7.80331	8.95089	8.09502	7.82738	7.82738	8.49452	7.64393	7.39603	8.84037	7.8713	8.20646	8.60656	8.38232	7.44579	8.20646	8.3505	7.8713	8.55523	7.28644	8.09502	7.75437	7.89638	8.01798
hsa-miR-642a-5p	0	0	0	0	0	0	0	0	0	0	0	0	0	0	0	0	0	0	0	0	0	0	0	0	0	0	0	0	0	0	0	0	0	0	0	0	0	0	0	0	0	0	0	0	0	0	0	0	0
hsa-miR-642b-3p	6.03174	5.83641	6.16788	7.31075	6.32414	6.53586	5.8793	6.11691	6.26891	6.28648	4.8899	5.83641	7.02653	5.41493	6.25006	5.80679	6.44244	5.76231	6.49683	5.80679	6.44244	5.89467	6.09975	5.8793	5.8793	6.01889	5.71915	6.44244	5.7766	6.00355	5.80679	6.11691	5.73314	5.6751	6.32414	5.8793	5.99119	6.38303	6.32414	5.59207	6.32414	6.83651	6.21358	6.32414	5.2655	5.94103	5.83641	5.74678	6.0496
hsa-miR-642b-5p	0	0	0	0	0	0	0	0	0	0	0	0	0	0	0	0	0	0	0	0	0	0	0	0	0	0	0	0	0	0	0	0	0	0	0	0	0	0	0	0	0	0	0	0	0	0	0	0	0
hsa-miR-643	0	0	0	0	0	0	0	0	0	0	0	0	0	0	0	0	0	0	0	0	0	0	0	0	0	0	0	0	0	0	0	0	0	0	0	0	0	0	0	0	0	0	0	0	0	0	0	0	0
hsa-miR-644a	0	0	0	0	0	0	0	0	0	0	0	0	0	0	0	0	0	0	0	0	0	0	0	0	0	0	0	0	0	0	0	0	0	0	0	0	0	0	0	0	0	0	0	0	0	0	0	0	0
hsa-miR-645	0	0	0	0	0	0	0	0	0	0	0	0	0	0	0	0	0	0	0	0	0	0	0	0	0	0	0	0	0	0	0	0	0	0	0	0	0	0	0	0	0	0	0	0	0	0	0	0	0
hsa-miR-646	0	0	0	0	0	0	0	0	0	0	0	0	0	0	0	0	0	0	0	0	0	0	0	0	0	0	0	0	0	0	0	0	0	0	0	0	0	0	0	0	0	0	0	0	0	0	0	0	0
hsa-miR-647	0	0	0	0	0	0	0	0	0	0	0	0	0	0	0	0	0	0	0	0	0	0	0	0	0	0	0	0	0	0	0	0	0	0	0	0	0	0	0	0	0	0	0	0	0	0	0	0	0
hsa-miR-648	0	0	1.18635	3.18243	0	0.968012	0	0	0	1.74155	0	0	2.2139	0	0	0	2.53354	0	0	0	0	0	1.56204	0	0	0	0	0	0	0	0	0	0	1.65023	0	1.09238	0	1.33945	0	0	0	1.32588	0	1.40671	0	0	0	0	0
hsa-miR-649	0	0	0	0	0	0	0	0	0	0	0	0	0	0	0	0	0	0	0	0	0	0	0	0	0	0	0	0	0	0	0	0	0	0	0	0	0	0	0	0	0	0	0	0	0	0	0	0	0
hsa-miR-6499-3p	0	0	0	0	0	0	0	0	0	0	0	0	0	0	0	0	0	0	0	0	0	0	0	0	0	0	0	0	0	0	0	0	0	0	0	0	0	0	0	0	0	0	0	0	0	0	0	0	0
hsa-miR-6499-5p	0	0	0	0	0	0	0	0	0	0	0	0	0	0	0	0	0	0	0	0	0	0	0	0	0	0	0	0	0	0	0	0	0	0	0	0	0	0	0	0	0	0	0	0	0	0	0	0	0
hsa-miR-650	5.4447	4.92973	3.81807	4.59932	4.40389	1.12139	3.53865	3.04624	4.12225	3.87301	4.59932	4.644	4.65367	4.76255	4.71727	4.79527	2.00268	2.2139	0	2.44473	0	3.67648	0	0	0	0	0	0	0	2.39407	1.74155	0	4.92973	5.00951	4.40389	4.67475	4.98169	4.77296	5.7766	5.71915	2.37374	3.59609	3.71792	5.96014	0.905324	3.20381	3.59609	3.89843	2.69938
hsa-miR-6500-3p	0	0	0	0	0	0	0	0	0	0	0	0	0	0	0	0	0	0	0	0	0	0	0	0	0	0	0	0	0	0	0	0	0	0	0	0	0	0	0	0	0	0	0	0	0	0	0	0	0
hsa-miR-6500-5p	0	0	2.31407	0	0	1.42363	2.75783	0	2.37374	0	0	0	0	0	2.8022	0	0	0	0	0	0	0	1.6798	0	0	0	0	0	0	0	0	0	0	0	2.4308	2.4829	3.18243	2.98946	0	0	0	0	0	3.34129	3.60755	0	0	0	0
hsa-miR-6501-3p	0	0	0	0	0	0	0	0	0	0	0	0	0	0	0	0	0	0	0	0	0	0	0	0	0	0	0	0	0	0	0	0	0	0	0	0	0	0	0	0	0	0	0	0	0	0	0	0	0
hsa-miR-6501-5p	0	0	0	0	0	0	0	0	0	0	0	0	0	0	0	0	0	0	0	0	0	0	0	0	0	0	0	0	0	0	0	0	0	0	0	0	0	0	0	0	0	0	0	0	0	0	0	0	0
hsa-miR-6502-3p	0	0	0	0	0	0	0	0	0	0	0	0	0	0	0	0	0	0	0	0	0	0	0	0	0	0	0	0	0	0	0	0	0	0	0	0	0	0	0	0	0	0	0	0	0	0	0	0	0
hsa-miR-6502-5p	0	0	0	0	0	0	0	0	0	0	0	0	0	0	0	0	0	0	0	0	0	0	0	0	0	0	0	0	0	0	0	0	0	0	0	0	0	0	0	0	0	0	0	0	0	0	0	0	0
hsa-miR-6503-3p	0	0	0	0	0	0	0	0	0	0	0	0	0	0	0	0	0	0	0	0	0	0	0	0	0	0	0	0	0	0	0	0	0	0	0	0	0	0	0	0	0	0	0	0	0	0	0	0	0
hsa-miR-6503-5p	0	0	0	0	0	0	0	0	0	0	0	0	0	0	0	0	0	0	0	0	0	0	0	0	0	0	0	0	0	0	0	0	0	0	0	0	0	0	0	0	0	0	0	0	0	0	0	0	0
hsa-miR-6504-3p	0	0	0	0	0	0	0	0	0	0	0	0	0	0	0	0	0	0	0	0	0	0	0	0	0	0	0	0	0	0	0	0	0	0	0	0	0	0	0	0	0	0	0	0	0	0	0	0	0
hsa-miR-6504-5p	0	0	0	0	0	0	0	0	0	0	0	0	0	0	0	0	0	0	0	0	0	0	0	0	0	0	0	0	0	0	0	0	0	0	0	0	0	0	0	0	0	0	0	0	0	0	0	0	0
hsa-miR-6505-3p	0	0	0	0	0	0	0	0	0	0	0	0	0	0	0	0	0	0	0	0	0	0	0	0	0	0	0	0	0	0	0	0	0	0	0	0	0	0	0	0	0	0	0	0	0	0	0	0	0
hsa-miR-6505-5p	0	0	0	0	0	0	0	0	0	0	0	0	0	0	0	0	0	0	0	0	0	0	0	0	0	0	0	0	0	0	0	0	0	0	0	0	0	0	0	0	0	0	0	0	0	0	0	0	0
hsa-miR-6506-3p	0	0	0	0	0	0	0	0	0	0	0	0	0	0	0	0	0	0	0	0	0	0	0	0	0	0	0	0	0	0	0	0	0	0	0	0	0	0	0	0	0	0	0	0	0	0	0	0	0
hsa-miR-6506-5p	0	0	0	0	0	0	0	0	0	0	0	0	0	0	0	0	0	0	0	0	0	0	0	0	0	0	0	0	0	0	0	0	0	0	0	0	0	0	0	0	0	0	0	0	0	0	0	0	0
hsa-miR-6507-3p	0	0	0	0	0	0	0	0	0	0	0	0	0	0	0	0	0	0	0	0	0	0	0	0	0	0	0	0	0	0	0	0	0	0	0	0	0	0	0	0	0	0	0	0	0	0	0	0	0
hsa-miR-6507-5p	0	0	0	0	0	0	0	0	0	0	0	0	0	0	0	0	0	0	0	0	0	0	0	0	0	0	0	0	0	0	0	0	0	0	0	0	0	0	0	0	0	0	0	0	0	0	0	0	0
hsa-miR-6508-3p	0	0	0	0	0	0	0	0	0	0	0	0	0	0	0	0	0	0	0	0	0	0	0	0	0	0	0	0	0	0	0	0	0	0	0	0	0	0	0	0	0	0	0	0	0	0	0	0	0
hsa-miR-6508-5p	3.11231	3.64277	2.4308	2.4308	3.51497	2.31407	0	3.584	2.65633	2.497	0	0	2.32483	3.78515	1.61433	2.14855	2.2139	0	0	0	3.75046	4.34389	2.69938	3.88771	3.52815	4.85399	4.61119	4.44108	0	2.497	0	0	0	1.94551	0	1.22561	2.61331	0.39856	2.95601	0	2.4562	2.4562	2.88477	2.06822	1.78414	2.4308	0	3.94987	3.75046
hsa-miR-6509-3p	0	0	0	0	0	0	0	0	0	0	0	0	0	0	0	0	0	0	0	0	0	0	0	0	0	0	0	0	0	0	0	0	0	0	0	0	0	0	0	0	0	0	0	0	0	0	0	0	0
hsa-miR-6509-5p	0	2.53354	2.2939	3.51497	0	2.30564	0	0	2.56402	3.3918	0	2.116	3.90734	0	2.2139	2.13675	2.17932	0	0	0	0	0	0	0	0	0	0	0	0	0	0	0	3.3918	3.59609	3.20381	3.28264	2.94519	3.28264	3.89843	3.71792	0	0	0	2.8141	0	0	0	0	0
hsa-miR-6510-3p	0	0	0	0	0	0	0	0	0	0	0	0	0	0	0	0	0	0	0	0	0	0	0	0	0	0	0	0	0	0	0	0	0	0	0	0	0	0	0	0	0	0	0	0	0	0	0	0	0
hsa-miR-6510-5p	4.98169	4.98169	6.30758	6.49683	4.78237	6.55574	6.0496	4.74021	6.0496	6.20104	4.36525	5.97389	6.7208	4.61119	6.60265	5.23906	6.26891	5.8793	5.38511	5.45797	4.51838	5.37314	6.49683	5.57909	6.09975	5.59207	4.42271	4.46289	5.28928	6.16788	5.82097	6.62454	6.00355	5.83641	5.99119	5.84816	5.90977	6.47918	5.68999	5.06859	6.20104	5.41493	4.76255	6.30758	6.49683	5.68999	5.52617	5.59207	5.6751
hsa-miR-6511a-3p	0	0	0	0	0	0	0	0	0	0	0	0	0	0	0	0	0	0	0	0	0	0	0	0	0	0	0	0	0	0	0	0	0	0	0	0	0	0	0	0	0	0	0	0	0	0	0	0	0
hsa-miR-6511a-5p	0	0	0	2.22474	0	1.00105	0	0	0	0	0	0	1.2048	0	0	0	2.22474	0	0	0	0	0	2.8022	0	0	0	0	0	0	0	0	0	0	0	0	1.35535	0	1.65776	0	0	0	0	0	2.23497	2.53354	0	0	0	0
hsa-miR-6511b-3p	0	0	0	0	0	0	0	0	0	0	0	0	0	0	0	0	0	0	0	0	0	0	0	0	0	0	0	0	0	0	0	0	0	0	0	0	0	0	0	0	0	0	0	0	0	0	0	0	0
hsa-miR-6511b-5p	0	0	0	1.47263	0	1.38197	0	0	0	1.63886	0	0	1.36405	0	0	0	0.929207	0	0	0	0	0	0	0	0	0	0	0	0	0	0	0	0	0	0	0	0	0.718438	0	0	0	0	0	1.17953	0	0	0	0	0
hsa-miR-6512-3p	0	0	0	0	0	0	0	0	0	0	0	0	0	0	0	0	0	0	0	0	0	0	0	0	0	0	0	0	0	0	0	0	0	0	0	0	0	0	0	0	0	0	0	0	0	0	0	0	0
hsa-miR-6512-5p	4.22963	4.20473	4.13322	4.39212	4.23892	4.23892	4.25875	4.38292	3.75046	4.46289	4.32238	4.12225	4.38292	4.07067	4.19314	4.43139	4.29042	3.98282	4.09971	4.36525	3.96055	3.52815	4.26865	4.36525	3.99508	0	0	0	0	3.87301	4.03338	4.35698	4.41201	4.36525	4.23892	4.34389	4.38292	4.49555	4.35698	4.69643	3.91855	4.34389	4.35698	3.96055	4.5306	3.929	4.72992	4.45144	4.08944
hsa-miR-6513-3p	0	0	0	0	0	0	0	0	0	0	0	0	0	0	0	0	0	0	0	0	0	0	0	0	0	0	0	0	0	0	0	0	0	0	0	0	0	0	0	0	0	0	0	0	0	0	0	0	0
hsa-miR-6513-5p	0	0	0	0	0	0	0	0	0	0	0	0	0	0	0	0	0	0	0	0	0	0	0	0	0	0	0	0	0	0	0	0	0	0	0	0	0	0	0	0	0	0	0	0	0	0	0	0	0
hsa-miR-6514-3p	0	0	0	0	0	0	0	0	0	0	0	0	0	0	0	0	0	0	0	0	0	0	0	0	0	0	0	0	0	0	0	0	0	0	0	0	0	0	0	0	0	0	0	0	0	0	0	0	0
hsa-miR-6514-5p	0	0	0	0	0	0	0	0	0	0	0	0	0	0	0	0	0	0	0	0	0	0	0	0	0	0	0	0	0	0	0	0	0	0	0	0	0	0	0	0	0	0	0	0	0	0	0	0	0
hsa-miR-6515-3p	4.27792	4.45144	4.19314	4.20473	4.81796	4.02336	4.19314	4.47414	4.26865	3.69632	4.20473	3.82907	4.0793	4.45144	3.94987	4.02336	4.38292	3.91855	4.19314	4.02336	4.65367	4.74021	4.16785	4.47414	4.48618	5.48533	5.14132	4.94321	4.79527	4.54157	4.04693	4.02336	3.929	3.98282	4.34389	3.97185	4.08944	3.46729	4.25875	3.98282	4.55271	4.48618	4.04693	4.26865	3.45541	3.99508	4.08944	4.67475	4.58813
hsa-miR-6515-5p	0	0	0	0	0	0	0	0	0	0	0	0	0	0	0	0	0	0	0	0	0	0	0	0	0	0	0	0	0	0	0	0	0	0	0	0	0	0	0	0	0	0	0	0	0	0	0	0	0
hsa-miR-651-5p	0	0	0	0	0	0	0	0	0	0	0	0	0	0	0	0	0	0	0	0	0	0	0	0	0	0	0	0	0	0	0	0	0	0	0	0	0	0	0	0	0	0	0	0	0	0	0	0	0
hsa-miR-652-3p	5.27744	4.07067	3.11231	0	3.52815	2.3454	3.52815	4.91536	3.57216	4.39212	3.4464	3.26988	2.4829	5.6177	4.24839	4.07067	4.55271	4.21473	3.77376	5.35762	6.06777	3.86022	4.50718	4.45144	3.77376	4.48618	4.78237	3.79625	4.14363	5.57909	4.72992	3.584	3.90734	3.87301	4.02336	4.51838	3.83992	2.95601	3.99508	3.4464	4.43139	2.89522	4.62155	4.09971	3.79625	5.34472	3.6859	4.30005	4.46289
hsa-miR-652-5p	3.59609	3.379	3.24753	4.74021	3.35469	3.72915	3.43586	3.6859	3.07065	3.29634	3.42441	2.98946	3.61936	3.75046	3.26988	3.3918	3.42441	3.03096	3.57216	3.71792	3.66489	3.99508	3.03096	3.4464	3.54941	4.19314	0	4.30005	3.76228	3.53865	3.01806	3.20381	3.0986	2.98946	3.3918	3.4137	3.20381	3.52815	3.5034	3.22584	3.42441	3.28264	3.78515	3.71792	2.8141	3.3171	3.23551	3.73956	3.49079
hsa-miR-653-5p	0	0	0	0	0	0	0	0	0	0	0	0	0	0	0	0	0	0	0	0	0	0	0	0	0	0	0	0	0	0	0	0	0	0	0	0	0	0	0	0	0	0	0	0	0	0	0	0	0
hsa-miR-654-3p	0	0	2.4829	0	0	1.65776	3.03096	0	1.79704	2.17932	2.96521	3.8507	0	0	2.54738	0	1.97911	3.43586	3.25782	3.07065	3.4464	0	0	0	3.3918	0	4.46289	0	4.35698	3.72915	4.36525	3.21464	3.1243	3.11231	3.07065	1.12139	3.14384	1.36405	0	3.60755	2.38609	1.56204	0	1.38874	4.62155	4.56464	3.4137	0	2.92059
hsa-miR-654-5p	0	0	0	0	0	0	0	0	1.17953	0	0	0	0	0	0	0	0	0	0	0	0	0	0	0	0	0	0	0	0	0	1.55316	2.08015	0	0	0	0	1.26731	0.477227	0	0	0	0	0	0.76713	1.52167	0	0	0	0
hsa-miR-655-3p	0	0	0	0	0	0	0	0	0	0	0	0	0	0	0	0	0	0	0	0	0	0	0	0	0	0	0	0	0	0	0	0	0	0	0	0	0	0	0	0	0	0	0	0	0	0	0	0	0
hsa-miR-656-3p	0	0	0	0	0	0	0	0	0	0	0	0	0	0	0	0	0	0	0	0	0	0	0	0	0	0	0	0	0	0	0	0	0	0	0	0	0	0	0	0	0	0	0	0	0	0	0	0	0
hsa-miR-657	0	0	0	0	0	0	0	0	0	0	0	0	0	0	0	0	0	0	0	0	0	0	0	0	0	0	0	0	0	0	0	0	0	0	0	0	0	0	0	0	0	0	0	0	0	0	0	0	0
hsa-miR-658	0	0	0	0	0	0	0	0	0	0	0	0	0	0	0	0	0	0	0	0	0	0	0	0	0	0	0	0	0	0	0	0	0	0	0	0	0	0	0	0	0	0	0	0	0	0	0	0	0
hsa-miR-659-3p	0	0	0	2.31407	0	3.1243	2.31407	0	2.67743	0	0	0	1.40671	0	2.06822	0	2.3454	0	0	0	0	0	3.52815	0	0	0	0	0	0	0	0	3.01806	0	0	0	2.62802	1.54232	3.08665	0	0	0	1.66969	0	3.32718	2.40569	0	0	0	0
hsa-miR-659-5p	0	0	0	0	0	0	0	0	0	0	0	0	0	0	0	0	0	0	0	0	0	0	0	0	0	0	0	0	0	0	0	0	0	0	0	0	0	0	0	0	0	0	0	0	0	0	0	0	0
hsa-miR-660-3p	0	0	0	0	0	0	0	0	0	0	0	0	0	0	0	0	0	0	0	0	0	0	0	0	0	0	0	0	0	0	0	0	0	0	0	0	0	0	0	0	0	0	2.9331	0	0	0	0	0	0
hsa-miR-660-5p	5.48533	5.40002	5.40002	3.17128	4.74021	4.14363	5.4447	4.90312	4.14363	5.2655	4.71727	5.18226	4.18428	5.60535	5.51236	5.59207	5.03388	4.997	5.31687	5.08504	4.38292	5.70557	5.80679	4.55271	4.68591	4.94321	4.76255	5.43204	5.22753	5.28928	5.51236	5.56638	5.66062	5.59207	4.54157	4.37482	4.78237	4.57452	4.78237	5.09937	5.18226	4.86648	7.15557	5.83641	5.35762	5.14132	5.28928	5.56638	4.87625
hsa-miR-661	0	0	0	0	0	0	0	0	0	0	0	0	0	0	0	0	0	0	0	0	0	0	0	0	0	0	0	0	0	0	0	0	0	0	0	0	0	0	0	0	0	0	0	0	0	0	0	0	0
hsa-miR-662	0	0	0	1.38874	0	1.17953	0	0	0	0	0	0	0.960224	0	0	0	0	0	0	0	0	0	0	0	0	0	0	0	0	0	0	0	0	0	0	0	0	0.206431	0	0	0	0	0	0	0	0	0	0	0
hsa-miR-663a	5.71915	5.8645	6.42136	8.38232	5.66062	6.70038	5.51236	6.68243	6.49683	6.68243	4.34389	5.8793	7.66766	4.70567	6.55574	6.87776	6.46089	6.62454	5.62954	6.1831	5.25096	6.01889	7.92394	6.36451	5.6751	5.97389	4.47414	5.70557	6.0496	7.06775	5.45797	6.53586	5.90977	6.14836	6.34516	7.19811	5.92443	6.95868	6.46089	5.45797	7.04428	7.28644	4.51838	7.71174	6.13139	5.03388	5.09937	6.70038	6.62454
hsa-miR-663b	0	0	0	2.79084	0	0	0	3.80625	3.62981	2.36162	3.60755	2.86086	2.89522	0	2.61331	4.87625	1.31776	3.3171	3.40216	3.13305	0	0	2.50542	0	0	0	0	0	0	2.72676	0	3.17128	0	0	0	1.77481	1.65776	2.01453	3.46729	0	3.6538	4.12225	0	2.83866	1.41677	3.91855	3.49079	3.54941	4.76255
hsa-miR-664a-3p	4.5306	4.81796	3.61936	3.584	4.47414	3.6538	4.35698	4.68591	4.20473	3.66489	5.05521	4.37482	3.62981	4.40389	3.6859	3.70615	3.72915	4.14363	4.90312	4.63326	4.59932	4.29042	3.379	4.61119	4.46289	5.35762	5.57275	5.38511	4.55271	4.12225	4.59932	3.8507	4.11069	4.32238	4.50718	3.26988	4.24839	2.89522	4.27792	4.30005	4.21473	4.29042	4.29042	2.9331	4.14363	4.77296	4.26865	4.68591	4.5306
hsa-miR-664a-5p	3.26988	4.40389	4.00454	7.19811	3.19459	3.79625	4.24839	3.52815	4.8296	5.66062	4.58813	4.26865	6.87776	3.54941	4.66423	3.88771	5.11575	5.38511	5.06859	6.14836	4.54157	3.61936	3.76228	3.81807	5.56638	0	0	5.47098	0	4.14363	4.63326	4.12225	4.24839	5.71915	4.8899	4.86648	4.15713	4.43139	5.28928	4.84106	2.64418	4.36525	3.24753	3.59609	3.4464	3.11231	2.92059	3.79625	3.35469
hsa-miR-664b-3p	5.8793	6.30758	5.80679	5.66062	5.90977	5.22753	6.74514	6.40361	6.32414	5.34472	6.85499	6.09975	5.16814	6.28648	5.8793	5.53957	5.644	6.13139	6.42136	6.55574	6.14836	5.59207	5.89467	6.60265	6.0496	6.7208	6.68243	6.7208	6.21358	6.46089	6.42136	5.8645	6.38303	6.01889	6.13139	5.51236	6.09975	5.28928	5.8645	6.0496	6.2297	5.45797	6.00355	5.27744	6.0496	5.97389	6.16788	6.83651	5.8793
hsa-miR-664b-5p	4.76255	4.69643	4.96882	7.80331	4.29042	4.32238	4.95648	4.02336	6.14836	6.44244	5.70557	5.34472	6.58005	5.19525	5.70557	4.997	5.53957	6.11691	5.74678	6.8156	5.4447	3.82907	5.43204	4.85399	5.40002	0	0	5.51236	0	5.14132	5.06859	4.62155	5.84816	5.97389	5.09937	5.76231	4.84106	5.53957	6.20104	5.89467	3.24753	4.00454	3.82907	4.23892	4.04693	2.66703	3.03096	5.19525	3.28264
hsa-miR-665	2.22474	0	1.56204	1.75909	0	2.27228	3.21464	3.47947	3.45541	2.65633	2.8141	0	2.2939	0	2.57473	2.75783	1.36405	0	0	2.31407	0	0	1.87935	0	3.76228	0	0	3.6538	0	2.23497	1.59079	1.52167	1.92562	2.46634	0	3.17128	1.33945	1.82738	0	2.2139	3.99508	2.33236	4.41201	1.94551	0.718438	0	0	3.35469	0
hsa-miR-668-3p	0	0	0	0	0	0	0	0	0	0	0	0	0	0	0	0	0	0	0	0	0	0	0	0	0	0	0	0	0	0	0	0	0	0	0	0	0	0	0	0	0	0	0	0	0	0	0	0	0
hsa-miR-670-5p	0	0	0	0	0	0	0	0	0	0	0	2.28226	0	0	1.80559	0	0	3.78515	0	0	0	0	0	0	0	0	0	0	0	0	0	0	2.23497	0	0	0	0	1.30552	0	0	0	0	3.36784	0	0	0	0	0	0
hsa-miR-671-3p	7.8713	8.68829	8.09502	8.01798	8.55523	7.92394	8.15264	8.29325	7.60038	7.96776	10.396	7.75437	8.20646	8.65961	7.80331	8.62775	0	0	0	0	0	0	0	0	0	0	0	0	0	0	0	0	0	0	0	0	0	0	0	0	0	0	0	0	0	0	0	0	0
hsa-miR-6715a-3p	0	0	0	0	0	0	0	0	0	0	0	0	0	0	0	0	0	0	0	0	0	0	0	0	0	0	0	0	0	0	0	0	0	0	0	0	0	0	0	0	0	0	0	0	0	0	0	0	0
hsa-miR-6715b-3p	0	0	0	0	0	0	0	0	0	0	0	0	0	0	0	0	0	0	0	0	0	0	0	0	0	0	0	0	0	0	0	0	0	0	0	0	0	0	0	0	0	0	0	0	0	0	0	0	0
hsa-miR-6715b-5p	0	0	0	0	0	0	0	0	0	0	0	0	0	0	0	0	0	0	0	0	0	0	0	0	0	0	0	0	0	0	0	0	0	0	0	0	0	0	0	0	0	0	0	0	0	0	0	0	0
hsa-miR-671-5p	4.58813	4.35698	5.00951	5.52617	4.32238	5.62954	5.00951	4.23892	5.15464	5.06859	3.86022	4.87625	5.2655	4.31147	5.49861	4.5306	5.27744	5.06859	5.08504	4.71727	4.44108	5.02121	5.82097	4.8899	4.96882	4.997	0	3.82907	4.87625	5.16814	4.61119	5.31687	5.05521	4.77296	4.86648	5.03388	5.25096	5.48533	4.54157	4.61119	4.65367	4.58813	3.75046	5.33185	5.47098	4.32238	4.61119	4.95648	4.84106
hsa-miR-6716-3p	0	0	0	0	0	1.21242	0	0	0	0	0	0	0	0	0	0	0	0	0	0	0	0	0	0	0	0	0	0	0	0	2.16861	0	0	0	0	0	0	0	0	0	0	0	0	0	0	0	0	0	0
hsa-miR-6716-5p	0	0	0	0	0	0	0	0	0	0	0	0	0	0	0	0	0	0	0	0	0	0	0	0	0	0	0	0	0	0	0	0	0	0	0	0	0	0	0	0	0	0	0	0	0.790224	0	0	0	0
hsa-miR-6717-5p	5.92443	5.644	5.56638	5.15464	5.92443	5.56638	5.97389	6.0496	5.02121	5.19525	6.21358	5.80679	5.11575	5.80679	5.45797	5.99119	4.87625	5.11575	5.52617	5.73314	5.62954	5.6751	5.12919	5.66062	5.96014	4.96882	5.41493	5.8793	4.92973	4.76255	5.62954	5.48533	5.57909	5.55391	5.82097	5.35762	5.83641	5.15464	5.6751	6.13139	5.47098	5.68999	6.28648	4.96882	6.06777	5.79238	6.47918	6.09975	5.56638
hsa-miR-6718-5p	0	0	0	0	0	0	0	0	0	0	0	0	0	0	0	0	0	0	0	0	0	0	0	0	0	0	0	0	0	0	0	0	0	0	0	0	0	0	0	0	0	0	0	0	0	0	0	0	0
hsa-miR-6719-3p	0	0	0	0	0	0	0	0	0	0	0	0	0	0	0	0	0	0	0	0	0	0	0	0	0	0	0	0	0	0	0	0	0	0	0	0	0	0	0	0	0	0	0	0	0	0	0	0	0
hsa-miR-6720-3p	0	0	0	0	0	0	0	0	0	0	0	0	0	0	0	0	0	0	0	0	0	0	0	0	0	0	0	0	0	0	0	0	0	0	0	0	0	0	0	0	0	0	0	0	0	0	0	0	0
hsa-miR-6721-5p	0	0	0	0	0	0	0	0	0	0	0	0	0	0	0	0	0	0	0	0	0	0	0	0	0	0	0	0	0	0	0	0	0	0	0	0	0	0	0	0	0	0	0	0	0	0	0	0	0
hsa-miR-6722-3p	4.23892	4.21473	5.30252	5.40002	4.61119	5.41493	5.73314	4.12225	5.62954	4.54157	3.51497	5.12919	4.90312	3.62981	5.2655	4.61119	5.15464	5.05521	5.14132	4.644	4.41201	4.09971	5.74678	5.34472	5.55391	5.55391	4.37482	4.21473	5.6177	5.23906	5.11575	5.83641	5.14132	4.34389	5.56638	5.09937	5.82097	5.40002	4.15713	4.08944	5.49861	5.09937	3.81807	5.51236	5.6177	4.86648	5.62954	4.85399	4.997
hsa-miR-6722-5p	0	0	0	0	0	0	0	0	0	0	0	0	0	0	0	0	0	0	0	0	0	0	0	0	0	0	0	0	0	0	0	0	0	2.116	0	0	0	0.515778	0	0	0	0	0	0	0	0	0	0	0
hsa-miR-6723-5p	6.06777	6.13139	6.25006	6.64411	6.74514	5.83641	5.82097	6.91621	5.66062	5.55391	5.68999	6.00355	6.21358	6.32414	6.32414	6.44244	6.16788	5.52617	5.48533	6.11691	6.20104	6.1831	6.13139	6.2297	5.28928	5.82097	5.33185	6.68243	6.00355	6.09975	5.27744	5.60535	6.03174	6.62454	6.14836	6.09975	6.21358	5.8793	6.14836	6.08549	6.00355	6.38303	5.73314	6.06777	5.97389	5.82097	6.21358	6.55574	6.16788
hsa-miR-6724-5p	7.08923	6.53586	7.28644	7.73163	6.93928	7.80331	7.15557	7.0056	7.31075	7.21799	5.82097	6.87776	7.54971	6.47918	7.13608	7.15557	7.26611	6.91621	7.11326	6.95868	6.60265	7.44579	7.54971	6.95868	7.0056	7.06775	6.62454	6.40361	6.98317	6.95868	6.7208	7.11326	6.76762	7.24038	7.41982	7.38002	7.38002	7.38002	7.24038	6.85499	7.28644	7.21799	6.74514	7.80331	7.39603	6.55574	6.8156	7.24038	7.68681
hsa-miR-675-3p	0	0	0	0	0	0	0	0	0	0	0	0	0	0	0	0	0	0	0	0	0	0	0	0	0	0	0	0	0	0	0	0	0	0	0	0	0	0	0	0	0	0	0	0	0	0	0	0	0
hsa-miR-675-5p	0	0	0	0	0	0	0	0	0	0	0	0	0	0	0	0	0	0	0	0	0	0	0	0	0	0	0	0	0	0	0	0	0	0	0	0	0	0	0	0	0	0	0	0	0	0	0	0	0
hsa-miR-676-3p	0	0	0	0	0	0	0	0	0	0	0	0	0	0	0	0	0	0	0	0	0	0	0	0	0	0	0	0	0	0	0	0	0	0	0	0	0	0	0	0	0	0	0	0	0	0	0	0	0
hsa-miR-676-5p	0	0	0	0	0	0	0	0	0	0	0	0	0	0	0	0	0	0	0	0	0	0	0	0	0	0	0	0	0	0	0	0	0	0	0	0	0	0	0	0	0	0	0	0	0	0	0	0	0
hsa-miR-708-3p	0	0	0	0	0	0	0	0	0	0	0	0	0	0	0	0	0	0	0	0	0	0	0	0	0	0	0	0	0	0	0	0	0	0	0	0	0	0	0	0	0	0	0	0	0	0	0	0	0
hsa-miR-708-5p	0	0	1.55316	0	0	0	0	0	2.24694	0	0	1.89769	0.895777	0	0	0	0.46273	0	0	0	0	0	0	0	0	0	0	0	0	0	0	0	0	0	0	0	1.30552	1.15262	0	2.27228	0	0	0	0	0	0	0	0	0
hsa-miR-711	0	0	0	2.68813	0	1.32588	0	0	0	0	0	0	1.85164	0	0	0	1.92562	0	0	0	0	0	1.57989	0	0	0	0	0	0	0	0	0	0	0	0	1.84284	0	2.4562	0	0	0	1.52167	0	2.39407	0	0	0	0	0
hsa-miR-7-1-3p	4.01504	2.68813	3.32718	3.19459	3.08665	0	2.57473	3.62981	1.77481	2.28226	4.95648	0	0	3.26988	2.4562	0	3.00055	2.90718	4.59932	3.28264	4.30005	0	2.38609	3.61936	0	0	4.48618	4.07067	0	0	3.4464	3.4464	2.97798	2.08015	3.59609	3.54941	2.00268	0.686574	2.96521	0	3.97185	4.09971	5.66062	1.80559	2.57473	4.15713	2.56402	0	3.15851
hsa-miR-718	4.35698	3.42441	4.24839	3.29634	3.94987	5.8645	3.71792	3.49079	4.42271	1.94551	0	4.24839	2.8141	3.36784	3.66489	3.86022	3.49079	3.23551	5.51236	3.94065	3.51497	0	4.90312	4.74021	3.42441	0	0	4.0793	4.36525	3.34129	3.49079	4.63326	4.21473	2.88477	4.66423	3.80625	4.75128	4.02336	3.379	2.86086	4.42271	4.19314	3.04624	4.35698	3.94065	4.42271	4.21473	3.78515	4.23892
hsa-miR-7-2-3p	0	0	0	0	0	0	0	0	0	0	0	0	0	0	0	0	0	0	0	0	0	0	0	0	0	0	0	0	0	0	0	0	0	0	0	0	0	0	0	0	0	0	0	0	0	0	0	0	0
hsa-miR-744-3p	0	0	0	0	0	0	0	0	0	0	0	0	0	0	0	0	0	0	0	0	2.8141	0	0	0	0	0	0	0	0	0	0	0	0	0	0	0	0	0	0	0	0	0	0	0	0	0	0	0	0
hsa-miR-744-5p	3.71792	5.49861	1.84284	0	0	0	3.56128	4.5306	1.85164	0	4.80516	0	0	0	0	3.52815	2.72676	2.4562	3.379	2.8141	4.57452	0	1.75032	5.31687	3.08665	0	6.03174	0	0	2.66703	3.54941	3.80625	2.44473	0	3.71792	1.66969	1.92562	2.39407	0	2.497	4.48618	3.53865	4.19314	1.38197	2.65633	3.6538	3.87301	0	3.94065
hsa-miR-758-3p	0	0	0	0	0	0	0	0	0	0	0	0	0	0	0	0	0	0	0	0	0	0	0	0	0	0	0	0	0	0	2.79084	0	0	0	0	0	0	0	0	0	0	0	0	0	0	2.10008	0	0	0
hsa-miR-758-5p	0	3.53865	0	2.86086	0	1.24998	0	0	0	2.96521	0	0	3.20381	0	0	2.4562	1.6309	0	0	0	0	0	1.85995	0	0	0	0	0	0	0	0	0	0	0	0	1.99043	0	1.12139	2.67743	0	0	2.08015	0	2.74824	0	0	0	0	0
hsa-miR-759	0	0	0	0	0	0	0	0	0	0	0	0	0	0	0	0	0	0	0	0	0	0	0	0	0	0	0	0	0	0	0	0	0	0	0	0	0	0	0	0	0	0	0	0	0	0	0	0	0
hsa-miR-7-5p	3.51497	3.52815	5.99119	4.46289	3.28264	0	0	5.82097	0	2.74824	5.644	0	2.37374	3.4137	4.47414	3.03096	1.72819	3.18243	4.38292	3.4464	5.23906	0	3.43586	4.01504	0	4.15713	4.70567	5.52617	0	0	2.67743	2.98946	4.62155	2.2939	3.379	6.79148	1.99043	4.16785	4.997	2.67743	4.67475	6.25006	6.44244	4.29042	2.08015	4.19314	3.00055	3.94065	5.99119
hsa-miR-760	0	0	1.80559	2.97798	0	0.866656	0	0	1.75032	1.46466	0	0	2.58683	0	2.01453	0	1.53097	0	0	0	0	0	2.26079	0	0	0	0	0	0	0	0	1.89769	0	1.48858	0	1.71925	1.32588	2.82657	0	0	0	1.65023	0	2.16861	1.31776	0	0	0	0
hsa-miR-761	0	0	0	0	0	0	0	0	0	0	0	0	0	0	0	0	0	0	0	0	0	0	0	0	0	0	0	0	0	0	0	0	0	0	0	0	0	0	0	0	0	0	0	0	0	0	0	0	0
hsa-miR-762	6.85499	7.17735	7.44579	7.11326	6.7208	8.15264	7.57824	6.83651	7.33416	6.7208	5.7766	7.13608	7.31075	6.34516	6.79148	6.55574	6.91621	6.8156	7.19811	6.79148	7.0056	6.55574	7.0056	6.8156	8.01798	7.54971	6.87776	6.58005	7.44579	6.76762	6.53586	7.19811	6.55574	7.13608	7.46979	7.11326	7.66766	7.24038	7.04428	6.83651	7.06775	7.0056	6.09975	7.54971	7.94394	6.87776	7.15557	6.85499	7.08923
hsa-miR-764	0	0	0	0	0	0	0	0	0	0	0	0	0	0	0	0	0	0	0	0	0	0	0	0	0	0	0	0	0	0	0	0	0	0	0	0	0	0	0	0	0	0	0	0	0	0	0	0	0
hsa-miR-765	2.82657	3.13305	3.97185	5.37314	2.71714	4.25875	3.20381	3.03096	4.07067	4.96882	0	3.89843	5.12919	0	4.62155	4.04693	4.66423	4.54157	3.47947	4.5306	3.35469	3.88771	4.78237	3.77376	3.36784	0	0	0	0	4.48618	3.73956	4.87625	4.32238	4.43139	3.87301	4.47414	3.69632	5.08504	4.30005	3.23551	3.96055	3.98282	3.22584	4.74021	4.40389	3.0091	2.94519	3.64277	4.07067
hsa-miR-766-3p	4.30005	3.4464	2.75783	2.76618	3.36784	2.52423	3.19459	3.46729	2.8141	3.64277	3.53865	3.08665	3.3918	3.8507	3.21464	3.51497	2.67743	3.07065	2.84955	3.42441	3.71792	4.41201	3.36784	3.49079	3.34129	4.57452	3.80625	4.34389	3.97185	3.42441	3.03096	2.50542	3.60755	2.69938	3.0091	2.67743	2.74824	2.27228	3.42441	3.21464	3.35469	2.69938	2.8022	2.89522	2.02252	3.43586	3.379	4.13322	3.67648
hsa-miR-766-5p	0	0	0	0	0	0	0	0	0	0	0	0	0	0	0	0	0	0	0	0	0	0	0	0	0	0	0	0	0	0	0	0	0	0	0	0	0	0	0	0	0	0	0	0	0	0	0	0	0
hsa-miR-767-3p	0	0	0	0	0	0	0	0	0	0	0	0	0	0	0	0	0	0	0	0	0	0	0	0	0	0	0	0	0	0	0	0	0	0	0	0	0	0	0	0	0	0	0	0	0	0	0	0	0
hsa-miR-767-5p	0	0	0	0	0	0	0	0	0	0	0	0	0	0	0	0	0	0	0	0	0	0	0	0	0	0	0	0	0	0	0	0	0	0	0	0	0	0	0	0	0	0	0	0	0	0	0	0	0
hsa-miR-769-3p	2.13675	2.61331	1.21242	0.734804	0	2.10008	2.20533	0	1.26731	0	0	2.02252	0.938807	0	1.40671	0	0.631212	0	2.56402	0	0	0	1.99043	3.04624	2.52423	0	0	0	3.61936	0	0	1.75032	0	1.56204	2.13675	1.04244	1.47263	0.866656	0	0	2.30564	1.26731	0	1.21892	1.12139	0	0	0	0
hsa-miR-769-5p	3.91855	3.86022	1.91438	1.18635	3.15851	1.61433	3.70615	3.96055	2.89522	3.379	4.38292	3.78515	2.9331	4.48618	2.32483	3.79625	3.14384	4.09971	5.05521	3.24753	4.45144	0	3.5034	3.6859	4.01504	0	5.16814	4.45144	0	3.78515	3.929	3.86022	2.66703	2.83866	4.03338	3.78515	3.05666	2.30564	0	3.08665	4.07067	3.54941	4.77296	1.6059	3.6859	3.67648	4.31147	0	4.25875
hsa-miR-770-5p	4.32238	4.997	4.29042	4.00454	4.98169	3.24753	3.929	5.16814	3.14384	3.67648	4.54157	4.05782	3.77376	4.94321	3.78515	4.46289	2.58683	0	0	0	2.84955	0	0	0	0	0	0	0	0	0	0	1.38197	4.08944	4.81796	4.0793	4.09971	4.31147	3.4137	4.68591	4.62155	4.09971	4.26865	4.46289	3.4137	2.8022	4.18428	4.55271	4.29042	4.09971
hsa-miR-802	0	0	0	0	0	0	0	0	0	0	0	0	0	0	0	0	0	0	0	0	0	0	0	0	0	0	0	0	0	0	0	0	0	0	0	0	0	0	0	0	0	0	0	0	0	0	0	0	0
hsa-miR-873-3p	0	0	0	0	0	0	0	0	0	0	0	0	0	0	0	0	0	0	0	0	0	0	0	0	0	0	0	0	0	0	0	0	0	0	0	0	0	0	0	0	0	0	0	0	0	0	0	0	0
hsa-miR-873-5p	0	0	0	0	0	0	0	0	0	0	0	0	0	0	0	0	0	0	0	0	0	0	0	0	0	0	0	0	0	0	0	0	0	0	0	0	0	0	0	0	0	0	0	0	0	0	0	0	0
hsa-miR-874-3p	5.37314	5.23906	5.05521	4.57452	5.48533	5.04535	5.33185	4.86648	5.41493	5.21128	6.16788	5.45797	5.02121	5.45797	5.03388	4.90312	4.644	4.90312	4.997	4.86648	5.47098	5.41493	4.36525	5.11575	5.52617	5.62954	6.00355	5.06859	5.35762	5.18226	5.31687	5.09937	5.08504	4.8899	5.16814	4.644	5.2655	4.79527	5.03388	5.6177	5.00951	4.95648	4.85399	4.66423	5.06859	5.04535	5.31687	5.18226	5.2655
hsa-miR-875-3p	0	0	0	0	0	0	0	0	0	0	0	0	0	0	0	0	0	0	0	0	0	0	0	0	0	0	0	0	0	0	0	0	0	0	0	0	0	0	0	0	0	0	0	0	0	0	0	0	0
hsa-miR-875-5p	0	0	0	0	0	0	0	0	0	0	0	0	0	0	0	0	0	0	0	0	0	0	0	0	0	0	0	0	0	0	0	0	0	0	0	0	0	0	0	0	0	0	0	0	0	0	0	0	0
hsa-miR-876-3p	0	0	0	0	0	0	0	0	0	0	0	0	0	0	0	0	0	0	0	0	0	0	0	0	0	0	0	0	0	0	0	0	0	0	0	0	0	0	0	0	0	0	0	0	0	0	0	0	0
hsa-miR-876-5p	0	0	0	0	0	0	0	0	0	0	0	0	0	0	0	0	0	0	0	0	0	0	0	0	0	0	0	0	0	0	0	0	0	0	0	0	0	0	0	0	0	0	0	0	0	0	0	0	0
hsa-miR-877-3p	2.20533	0	0	1.29274	2.53354	0.836417	0	0	1.38197	2.40569	0	0	1.29274	0	1.42363	0	0.866656	0	0	0	0	0	0	0	0	0	0	0	0	0	0	0	1.91438	0	0	0.884606	1.31776	0.599381	0	0	0	1.62297	0	1.22561	0.929207	0	0	0	0
hsa-miR-877-5p	2.116	0	1.40671	2.36162	2.50542	2.58683	0	0	1.78414	0	0	0	1.6798	0	1.55316	0	0.742969	0	0	0	0	0	2.92059	0	0	0	0	0	0	0	0	1.41677	0	0	0	2.74824	1.73502	2.62802	0	0	0	1.71925	0	2.98946	2.90718	0	0	0	0
hsa-miR-885-3p	0	0	0	0	0	0	0	0	0	0	0	0	0	0	0	0	0	0	0	0	0	0	0	0	0	0	0	0	0	0	0	0	0	0	0	0	0	0	0	0	0	0	0	0	0	0	0	0	0
hsa-miR-885-5p	0	0	0	0	0	0	0	0	0	0	0	0	0	0	0	0	0	0	0	0	0	0	0	0	0	0	0	0	0	0	0	0	0	0	0	0	0	0	0	0	0	3.69632	0	0	0.80016	0	0	0	0
hsa-miR-887-3p	0	4.11069	3.1243	0	2.66703	3.60755	3.11231	2.71714	3.34129	0	2.83866	2.14855	2.30564	0	2.86086	2.92059	1.00105	2.26079	0	0	2.94519	0	0	0	2.46634	0	3.81807	3.77376	3.60755	2.26079	1.75909	4.61119	1.96832	1.59079	2.67743	4.31147	3.57216	3.5034	2.50542	2.24694	3.26988	3.42441	3.88771	3.22584	2.24694	3.36784	3.47947	3.66489	3.11231
hsa-miR-888-3p	0	0	0	0	0	0	0	0	0	0	0	0	0	0	0	0	0	0	0	0	0	0	0	0	0	0	0	0	0	0	0	0	0	0	0	0	0	0	0	0	0	0	0	0	0	0	0	0	0
hsa-miR-888-5p	0	0	0	0	0	0	0	0	0	0	0	0	0	0	0	0	0	0	0	0	0	0	0	0	0	0	0	0	0	0	0	0	0	0	0	0	0	0	0	0	0	0	0	0	0	0	0	0	0
hsa-miR-889-3p	0	0	0	0	0	0	0	0	0	0	0	0	0	0	0	0	0	0	0	0	0	0	0	0	0	0	0	0	0	0	0	0	0	0	0	0	0	0	0	0	0	0	0	0	0	0	0	0	0
hsa-miR-890	0	0	0	0	0	0	0	0	0	0	0	0	0	0	0	0	0	0	0	0	0	0	0	0	0	0	0	0	0	0	0	0	0	0	0	0	0	0	0	0	0	0	0	0	0	0	0	0	0
hsa-miR-891a-5p	0	0	0	0	0	0	0	0	0	0	0	0	0	0	0	0	0	0	0	0	0	0	0	0	0	0	0	0	0	0	0	0	0	0	0	0	0	0	0	0	0	0	0	0	0	0	0	0	0
hsa-miR-891b	0	0	0	0	0	0	0	0	0	0	0	0	0	0	0	0	0	0	0	0	0	0	0	0	0	0	0	0	0	0	0	0	0	0	0	0	0	0	0	0	0	0	0	0	0	0	0	0	0
hsa-miR-892a	0	0	0	0	0	0	0	0	0	0	0	0	0	0	0	0	0	0	0	0	0	0	0	0	0	0	0	0	0	0	0	0	0	0	0	0	0	0	0	0	0	0	0	0	0	0	0	0	0
hsa-miR-892b	2.40569	2.38609	2.497	1.53097	2.75783	2.37374	3.379	3.88771	1.14636	0	3.20381	3.15851	0	0	0	2.95601	0	0	0	0	0	0	0	0	0	0	0	0	0	0	1.61433	1.42363	2.36162	2.71714	2.96521	2.86086	3.25782	1.68674	0	3.6859	2.16861	2.68813	3.61936	0.709626	3.17128	2.94519	3.90734	0	0
hsa-miR-892c-3p	0	0	0	0	0	0	0	0	0	0	0	0	0	0	0	0	0	0	0	0	0	0	0	0	0	0	0	0	0	0	0	0	0	0	0	0	0	0	0	0	0	0	0	0	0	0	0	0	0
hsa-miR-892c-5p	0	0	0	0	0	0	0	0	0	0	0	0	0	0	0	0	0	0	0	0	0	0	0	0	0	0	0	0	0	0	0	0	0	0	0	0	0	0	0	0	0	0	0	0	0	0	0	0	0
hsa-miR-920	0	0	0	0	0	0	0	0	0	0	0	0	0	0	0	0	0	0	0	0	0	0	0	0	0	0	0	0	0	0	0	0	0	0	0	0	0	0	0	0	0	0	0	0	0	0	0	0	0
hsa-miR-921	0	0	0	0	0	0	0	0	0	0	0	0	0	0	0	0	0.52352	0	0	0	0	0	0	0	0	0	0	0	0	0	0	0	0	0	0	0	0	0	0	0	0	0	0	0	0	0	0	0	0
hsa-miR-922	0	0	0	0	0	0	0	0	0	0	0	0	0	0	0	0	0	0	0	0	0	0	0	0	0	0	0	0	0	0	0	0	0	0	0	0	0	0	0	0	0	0	0	0	0	0	0	0	0
hsa-miR-924	0	0	0	0	0	0	0	0	0	0	0	0	0	0	0	0	0	0	0	0	0	0	0	0	0	0	0	0	0	0	0	0	0	0	0	0	0	0	0	0	0	0	0	0	0	0	0	0	0
hsa-miR-92a-1-5p	0	0	0	0	0	0	0	0	0	0	0	0	0	0	0	0	0	0	0	0	0	0	0	0	0	0	0	0	0	0	0	0	0	0	0	0	0	0	0	0	0	0	0	0	0	0	0	0	0
hsa-miR-92a-2-5p	0	0	0	0	0	0	0	0	0	0	0	0	0	0	0	0	0	0	0	0	0	0	0	0	0	0	0	0	0	0	0	0	0	0	0	0	0	0	0	0	0	0	0	0	0	0	0	0	0
hsa-miR-92a-3p	7.02653	6.62454	6.51422	8.06565	7.13608	6.2297	6.87776	8.125	6.98317	7.0056	8.09502	6.83651	5.8793	7.13608	6.42136	7.28644	6.7208	7.15557	6.32414	7.78015	6.93928	6.89686	7.26611	7.08923	7.06775	6.93928	7.24038	7.06775	6.62454	7.46979	7.06775	6.8156	6.70038	6.30758	6.00355	7.04428	6.66358	6.62454	6.95868	6.79148	7.39603	7.60038	8.78053	6.42136	7.84886	6.7208	7.06775	7.38002	6.79148
hsa-miR-92b-3p	0	0	0	0	0	0	0	0	0	0	0	0	0	0	0	0	0	0	2.74824	0	0	0	0	0	0	0	0	0	0	0	0	0	0	0	0	0	0	0	0	0	0	0	0	0	0	0	0	0	0
hsa-miR-92b-5p	0	0	0	0	0	0	0	0	0	0	0	0	0	0	0	0	0	0	0	0	0	0	0	0	0	0	0	0	0	0	0	0	0	0	0	0	0	0	0	0	0	0	0	0	0	0	0	0	0
hsa-miR-933	0	2.4308	1.11253	0	0	0.884606	0	0	0	0	0	0	0	0	0	0	0.589913	0	0	0	0	0	0	0	0	0	0	0	0	0	0	0	0	0	0	0	0	0	0	0	0	0	0	0.761311	0	0	0	0	0
hsa-miR-93-3p	0	0	0	0	0	0	0	0	0	0	0	0	0	0	0	0	0	0	0	0	0	0	0	0	0	0	0	0	0	0	0	0	0	0	0	0	0	0	0	0	0	0	2.4829	0	0	0	0	0	0
hsa-miR-934	0	0	1.15262	0	0	0	0	0	0	0	0	0	0	0	1.54232	0	0	0	0	0	0	0	0	0	0	0	0	0	0	0	0	0	0	0	0	0	0	1.29274	0	0	0	0	0	0	0	0	0	0	0
hsa-miR-935	0	0	0	0	0	0	0	0	0	0	0	0	0	0	0	0	0	0	0	0	0	0	0	0	0	0	0	0	0	0	0	0	0	0	0	0	0	0	0	0	0	0	0	0	0	0	0	0	0
hsa-miR-93-5p	9.00792	8.38232	7.15557	7.62266	8.32195	6.85499	6.8156	8.23394	6.95868	8.55523	8.68829	6.89686	7.92394	9.33353	7.28644	8.43886	8.06565	7.71174	7.62266	8.38232	8.87042	7.80331	8.18112	7.80331	7.21799	7.80331	7.89638	8.23394	7.08923	7.60038	7.60038	7.46979	7.41982	7.52539	7.60038	7.84886	6.87776	8.15264	8.23394	7.80331	7.92394	8.38232	8.60656	7.84886	6.76762	7.68681	7.73163	8.68829	7.80331
hsa-miR-936	0	0	1.69514	2.08015	0	3.30612	0	0	1.99043	0	0	0	1.35535	0	2.08015	0	2.4562	2.497	0	0	0	0	3.6859	0	0	0	0	0	0	0	0	3.32718	0	2.01453	0	2.00268	1.65023	2.9331	0	0	2.65633	3.88771	0	3.53865	3.51497	0	0	0	2.95601
hsa-miR-937-3p	0	0	0	0	0	0	0	0	0	0	0	0	0	0	0	0	0	0	0	0	0	0	0	0	0	0	0	0	0	0	0	0	0	0	0	0	0	0	0	0	0	0	0	0	0	0	0	0	0
hsa-miR-937-5p	6.25006	5.79238	6.28648	6.95868	6.62454	6.06777	6.40361	6.55574	6.44244	6.25006	5.08504	5.76231	6.98317	5.66062	6.34516	6.25006	6.47918	6.06777	5.99119	6.40361	6.58005	6.28648	6.32414	6.03174	5.83641	6.14836	5.96014	6.79148	6.13139	6.08549	6.28648	6.1831	6.08549	5.8793	6.53586	6.20104	6.25006	6.21358	6.01889	5.99119	6.44244	6.36451	6.0496	6.76762	5.8793	5.6177	6.03174	6.2297	6.38303
hsa-miR-938	0	0	0	0	0	0	0	0	0	0	0	0	0	0	0	0	0	0	0	0	0	0	0	0	0	0	0	0	0	0	0	0	0	0	0	0	0	0	0	0	0	0	0	0	0	0	0	0	0
hsa-miR-939-3p	0	0	0	0	0	0	0	0	0	0	0	0	0	0	0	0	0	0	0	0	0	0	0	0	0	0	0	0	0	0	0	0	0	0	0	0	0	0	0	0	0	0	0	0	0	0	0	0	0
hsa-miR-939-5p	7.46979	7.64393	8.20646	9.7824	7.62266	8.26368	7.66766	7.75437	8.04158	8.95089	7.80331	7.52539	9.13224	7.62266	8.125	7.73163	7.96776	7.31075	7.49934	7.60038	7.13608	7.62266	8.06565	7.13608	6.98317	7.49934	6.89686	7.0056	7.38002	7.73163	7.35956	7.44579	7.71174	8.55523	7.75437	8.15264	7.62266	8.20646	8.26368	8.01798	7.64393	7.80331	7.75437	8.3505	7.06775	7.54971	7.64393	8.15264	8.125
hsa-miR-9-3p	0	0	1.28369	0	0	0	0	0	0	0	5.90977	0	0	0	0	0	0	0	0	0	0	0	0	0	0	0	0	0	0	0	0	0	0	0	0	0	0	0	0	0	0	3.80625	0	0	3.64277	0	0	0	0
hsa-miR-940	6.46089	5.99119	6.53586	6.08549	6.42136	6.98317	5.83641	6.16788	6.03174	5.57909	4.94321	6.08549	5.7766	5.47098	6.40361	5.6177	5.92443	5.35762	5.53957	5.40002	6.2297	5.96014	6.34516	6.1831	5.7766	6.30758	5.99119	6.42136	6.20104	5.8793	4.80516	5.53957	5.8645	6.21358	6.58005	5.99119	6.26891	5.94103	5.8793	6.2297	6.46089	6.08549	5.55391	6.8156	6.42136	5.66062	6.2297	6.47918	6.51422
hsa-miR-941	0	0	0	0	0	0	0	0	0	0	0	0	0	0	0	0	0	0	0	0	0	0	0	0	0	0	0	0	0	0	0	0	0	0	0	0	0	0	0	0	0	0	0	0	0	0	0	0	0
hsa-miR-942-5p	0	0	0	0	0	0	0	0	0	0	0	0	0	0	0	0	0	0	0	0	0	0	0	0	0	0	0	0	0	0	0	0	0	0	0	0	0	0	0	0	0	0	0	0	0	0	0	0	0
hsa-miR-943	0	0	0	0	0	0	0	0	0	0	0	0	0	0	0	0	0	0	0	0	0	0	0	0	0	0	0	0	0	0	0	0	0	0	0	0	0	0	0	0	0	0	0	0	0	0	0	0	0
hsa-miR-944	0	0	0	0	0	0	0	0	0	0	0	0	0	0	0	0	0	0	0	0	0	0	0	0	0	0	0	0	0	0	0	0	0	0	0	0	0	0	0	0	0	0	0	0	0	0	0	0	0
hsa-miR-95-3p	0	0	4.47414	0	0	1.97911	2.82657	0	3.6538	0	5.03388	2.65633	1.89769	3.24753	3.17128	2.42082	3.17128	2.71714	4.87625	3.11231	3.4137	0	2.33236	0	0	0	4.57452	0	3.90734	0	2.75783	3.87301	2.72676	3.4137	3.83992	0	3.1243	2.84955	0	0	3.03096	0	4.66423	1.59079	3.54941	3.59609	4.22963	0	0
hsa-miR-9-5p	0	0	2.08015	0	0	0	0	0	0	0	6.51422	0	0	0	0	0	0	0	0	0	0	0	0	0	0	0	0	0	0	0	0	0	0	0	0	0	0	0	0	0	0	5.19525	3.28264	0	1.48858	0	0	0	0
[truncated: 8 more rows]
[truncated: 52 more columns]

## Sheet: Supplementary Table S4
Supplementary Table S4: Significantly dysregulated miRNAs in luminal breast carcinomas stratified by grade
Note: UP=upregulated, DOWN=downregulated with adjusted p-value < 0.05 and fold change > 1.5 in grade 2 or 3 (N = 74) versus grade 1 (N = 23)
miRNA	Fold change	praw	padj	Change
hsa-miR-4455	2.20098	0.000456316	0.00563877	UP
hsa-miR-494-3p	1.83604	0.000114606	0.00246235	UP
hsa-miR-1973	1.68153	0.00195244	0.0182579	UP
hsa-miR-4485-3p	1.59004	0.00245784	0.0206451	UP
hsa-miR-135a-3p	1.57515	0.000138502	0.00252219	UP
hsa-miR-4428	1.56063	0.000319539	0.00442242	UP
hsa-miR-574-3p	-1.52034	2.92552e-05	0.00125566	DOWN
hsa-let-7c-5p	-1.52954	0.000370109	0.00492529	DOWN
hsa-miR-30e-3p	-1.54318	0.00230832	0.019967	DOWN
hsa-miR-196b-5p	-1.63298	0.00309931	0.0232792	DOWN
hsa-miR-132-3p	-1.64437	0.000437673	0.0117162	DOWN
hsa-miR-199a-3p	-1.6527	0.000132304	0.00252219	DOWN
hsa-miR-497-5p	-1.6602	5.46461e-05	0.00168794	DOWN
hsa-miR-143-3p	-1.66096	9.75892e-05	0.00241185	DOWN
hsa-miR-195-5p	-1.67792	3.15564e-05	0.00125566	DOWN
hsa-miR-145-5p	-1.68522	0.000120983	0.00246235	DOWN
hsa-miR-455-3p	-1.7533	0.000574366	0.00647143	DOWN
hsa-miR-125b-5p	-1.81082	3.62908e-05	0.00125566	DOWN
hsa-miR-100-5p	-1.81823	2.78568e-05	0.00125566	DOWN
hsa-miR-199a-5p	-1.92562	2.02304e-05	0.00125566	DOWN
hsa-miR-199b-5p	-1.9374	1.38585e-05	0.00125566	DOWN
hsa-miR-214-3p	-1.93874	2.65877e-05	0.00125566	DOWN
hsa-miR-4324	-2.0058	0.000199348	0.00320892	DOWN
hsa-miR-376c-3p	-2.04063	0.000213309	0.00320892	DOWN
hsa-miR-335-5p	-2.06533	0.00010906	0.00246235	DOWN
hsa-miR-127-3p	-2.12957	1.16591e-05	0.00125566	DOWN
hsa-miR-218-5p	-2.14139	0.00105204	0.0104002	DOWN
hsa-miR-377-3p	-2.17434	0.000899815	0.00972925	DOWN
hsa-miR-376a-3p	-2.23602	6.34198e-05	0.00168794	DOWN
hsa-miR-99a-5p	-2.24823	8.34277e-06	0.00125566	DOWN
hsa-miR-30a-3p	-2.50615	0.00225357	0.019967	DOWN

## Sheet: Supplementary Table S5
Supplementary Table S5: Significantly dysregulated miRNAs in luminal breast carcinomas stratified by Ki-67 expression status
Note: UP=upregulated, DOWN=downregulated with adjusted p-value < 0.05 and fold change > 1.5 in Ki-67 high (≥ 14 %) (N = 54) versus low expression (N = 36)
miRNA	Fold change	praw	padj	Change
hsa-miR-4455	1.76287	0.00321044	0.0168305	UP
hsa-miR-425-5p	1.54411	0.000970919	0.00699871	UP
hsa-miR-4465	1.53909	3.06369e-06	7.57168e-05	UP
hsa-miR-126-5p	-1.51156	0.00245586	0.0141621	DOWN
hsa-miR-140-5p	-1.53791	2.33794e-07	4.04464e-05	DOWN
hsa-miR-132-3p	-1.55966	0.000318481	0.00297823	DOWN
hsa-let-7c-5p	-1.57072	1.52746e-05	0.000229783	DOWN
hsa-miR-152-3p	-1.57325	0.000150526	0.00157824	DOWN
hsa-miR-30c-5p	-1.58896	4.37649e-06	8.90745e-05	DOWN
hsa-miR-196b-5p	-1.5896	0.002032	0.0126	DOWN
hsa-miR-145-5p	-1.59429	0.00014403	0.00157451	DOWN
hsa-miR-221-3p	-1.61439	2.32745e-05	0.000322119	DOWN
hsa-miR-199a-3p	-1.65077	2.65237e-05	0.000339896	DOWN
hsa-miR-143-3p	-1.67485	1.11596e-05	0.00017551	DOWN
hsa-miR-497-5p	-1.70166	2.04105e-06	5.43234e-05	DOWN
hsa-miR-195-5p	-1.73083	1.03514e-06	4.58208e-05	DOWN
hsa-miR-181d-5p	-1.74483	0.00130988	0.00906435	DOWN
hsa-miR-148a-3p	-1.75214	0.000397302	0.00344684	DOWN
hsa-miR-335-5p	-1.75608	0.00122791	0.00867056	DOWN
hsa-miR-455-3p	-1.76178	7.80099e-05	0.000930738	DOWN
hsa-miR-100-5p	-1.81999	3.98681e-06	8.7337e-05	DOWN
hsa-miR-125b-5p	-1.83364	1.56586e-06	4.62243e-05	DOWN
hsa-miR-30e-3p	-1.87008	1.61896e-07	4.04464e-05	DOWN
hsa-miR-214-3p	-1.87501	8.99973e-06	0.000150661	DOWN
hsa-miR-181c-5p	-1.9024	0.000422502	0.0035655	DOWN
hsa-miR-199b-5p	-1.95239	9.34827e-07	4.58208e-05	DOWN
hsa-miR-199a-5p	-1.95565	1.60315e-06	4.62243e-05	DOWN
hsa-miR-127-3p	-2.1119	1.3243e-06	4.58208e-05	DOWN
hsa-miR-376c-3p	-2.15996	9.14417e-06	0.000150661	DOWN
hsa-miR-205-5p	-2.17917	0.00225815	0.0136635	DOWN
hsa-miR-4324	-2.19854	4.38668e-07	4.58208e-05	DOWN
hsa-miR-30a-5p	-2.25894	1.21514e-06	4.58208e-05	DOWN
hsa-miR-99a-5p	-2.26068	5.55421e-07	4.58208e-05	DOWN
hsa-miR-376a-3p	-2.28562	5.88721e-06	0.000107209	DOWN
hsa-miR-218-5p	-2.62019	4.03871e-06	8.7337e-05	DOWN
hsa-miR-377-3p	-2.65357	1.09155e-06	4.58208e-05	DOWN
hsa-miR-30a-3p	-3.56229	1.01452e-06	4.58208e-05	DOWN

## Sheet: Supplementary Table S6
Supplementary Table S6: Significantly dysregulated miRNAs in luminal breast carcinomas stratified by HER2 status
Note: UP=upregulated, DOWN=downregulated with adjusted p-value < 0.05 and fold change > 1.5 in HER2 positive (N = 25) versus negative overexpression/amplification (N = 76)
miRNA	Fold change	praw	padj	Change
hsa-miR-195-5p	-1.65262	2.12307e-05	0.00668152	DOWN
hsa-miR-497-5p	-1.63275	3.86215e-05	0.00668152	DOWN
hsa-miR-132-3p	-1.6093	0.000187926	0.0216741	DOWN

## Sheet: Supplementary Table S7
Supplementary Table S7: Significantly dysregulated miRNAs in luminal B versus luminal A breast carcinomas
Note: UP=upregulated, DOWN=downregulated with adjusted p-value < 0.05 and fold change > 1.5 in luminal B (N = 69) versus luminal A breast carcinomas (N = 23)
Note 2: Genes also significantly associated with grade and Ki-67 expression are highlighted in bold
miRNA	Fold change	praw	padj	Change
hsa-miR-1290	1.7728	0.00142642	0.0259758	UP
hsa-miR-1246	1.59937	0.00548403	0.0456892	UP
hsa-miR-425-5p	1.57424	0.00266476	0.0320386	UP
hsa-miR-4465	1.51333	7.57833e-05	0.00327763	UP
hsa-miR-100-5p	-1.53852	0.00404198	0.0368364	DOWN
hsa-let-7b-5p	-1.56776	0.000297162	0.0102818	DOWN
hsa-let-7c-5p	-1.57875	0.000135466	0.00520791	DOWN
hsa-miR-125b-5p	-1.58189	0.00181848	0.029607	DOWN
hsa-miR-214-3p	-1.62132	0.00314095	0.0328486	DOWN
hsa-miR-30c-5p	-1.62983	2.64912e-05	0.00200031	DOWN
hsa-miR-199a-5p	-1.63719	0.00231551	0.0313523	DOWN
hsa-miR-455-3p	-1.6414	0.00229427	0.0313523	DOWN
hsa-miR-195-5p	-1.66624	5.91525e-05	0.00292382	DOWN
hsa-miR-497-5p	-1.69309	2.89062e-05	0.00200031	DOWN
hsa-miR-199b-5p	-1.71763	0.000637139	0.0162506	DOWN
hsa-miR-376c-3p	-1.83036	0.00235595	0.0313523	DOWN
hsa-miR-127-3p	-1.83117	0.000657538	0.0162506	DOWN
hsa-miR-99a-5p	-1.87256	0.000868184	0.0166884	DOWN
hsa-miR-30e-3p	-1.89297	3.80949e-06	0.000659041	DOWN
hsa-miR-376a-3p	-1.91738	0.00183313	0.029607	DOWN
hsa-miR-181c-5p	-1.92001	0.00248271	0.0318155	DOWN
hsa-miR-4324	-1.93649	0.000548675	0.0158201	DOWN
hsa-miR-218-5p	-2.10398	0.00188253	0.029607	DOWN
hsa-miR-377-3p	-2.22514	0.000843202	0.0166884	DOWN
hsa-miR-30a-5p	-2.44289	3.30631e-06	0.000659041	DOWN
hsa-miR-30a-3p	-3.60922	1.58134e-05	0.00182382	DOWN

## Sheet: Supplementary Table S8
Supplementary Table S8: The list of potential target genes of 25 miRNAs associated with grade and Ki-67 expression in luminal breast carcinomas
Note: The genes were predicted simultaneously by DIANA micro-T, mirMap, and miRWalk databases (N = 2058 targets)
SYMBOL	ENTREZ_ID	ENSEMBL_ID
AADAT	51166	ENSG00000109576
ABCA1	19	ENSG00000165029
ABCB5	340273	ENSG00000004846
ABCC1	4363	ENSG00000103222
ABCG4	64137	ENSG00000172350
ABHD2	11057	ENSG00000140526
ABHD5	51099	ENSG00000011198
ABHD6	57406	ENSG00000163686
ABI2	10152	ENSG00000138443
ABI3BP	25890	ENSG00000154175
ABL2	27	ENSG00000143322
ABLIM3	22885	ENSG00000173210
ACACB	32	ENSG00000076555
ACOX1	51	ENSG00000161533
ACSBG1	23205	ENSG00000103740
ACSL3	2181	ENSG00000123983
ACSL4	2182	ENSG00000068366
ACSL6	23305	ENSG00000164398
ACTR1A	10121	ENSG00000138107
ACTR2	10097	ENSG00000138071
ACVR2A	92	ENSG00000121989
ADAM10	102	ENSG00000137845
ADAM28	10863	ENSG00000042980
ADAMTS12	81792	ENSG00000151388
ADAMTS5	11096	ENSG00000154736
ADAMTS6	11174	ENSG00000049192
ADAMTSL3	57188	ENSG00000156218
ADAT2	134637	ENSG00000189007
ADCY1	107	ENSG00000164742
ADCY5	111	ENSG00000173175
ADD2	119	ENSG00000075340
ADRB1	153	ENSG00000043591
AFF1	4299	ENSG00000172493
AFF2	2334	ENSG00000155966
AFF4	27125	ENSG00000072364
AGAP1	116987	ENSG00000157985
AGGF1	55109	ENSG00000164252
AGMAT	79814	ENSG00000116771
AGPAT3	56894	ENSG00000160216
AGPAT4	56895	ENSG00000026652
AGPS	8540	ENSG00000018510
AHCYL1	10768	ENSG00000168710
AHCYL2	23382	ENSG00000158467
AIF1L	83543	ENSG00000126878
AIPL1	23746	ENSG00000129221
AJUBA	84962	ENSG00000129474
AK4	205	ENSG00000162433
AKAP11	11215	ENSG00000023516
AKAP12	9590	ENSG00000131016
AKAP6	9472	ENSG00000151320
AKAP7	9465	ENSG00000118507
AKIRIN1	79647	ENSG00000174574
AKT2	208	ENSG00000105221
AKT3	10000	ENSG00000117020
ALDH1L2	160428	ENSG00000136010
ALG1	56052	ENSG00000033011
ALKBH8	91801	ENSG00000137760
ALPK3	57538	ENSG00000136383
ALS2	57679	ENSG00000003393
AMIGO1	57463	ENSG00000181754
AMMECR1	9949	ENSG00000101935
AMOT	154796	ENSG00000126016
AMOTL2	51421	ENSG00000114019
ANGEL1	23357	ENSG00000013523
ANGPT2	285	ENSG00000091879
ANK2	287	ENSG00000145362
ANK3	288	ENSG00000151150
ANKIB1	54467	ENSG00000001629
ANKRD13C	81573	ENSG00000118454
ANKRD28	23243	ENSG00000206560
ANKRD29	147463	ENSG00000154065
ANKRD34A	284615	ENSG00000272031
ANKRD34C	390616	ENSG00000235711
ANKRD50	57182	ENSG00000151458
ANKRD6	22881	ENSG00000135299
ANKS1A	23294	ENSG00000064999
ANKS6	203286	ENSG00000165138
ANO3	63982	ENSG00000134343
ANO5	203859	ENSG00000171714
ANXA11	311	ENSG00000122359
AP1AR	55435	ENSG00000138660
AP2B1	163	ENSG00000006125
AP3M1	26985	ENSG00000185009
AP5S1	55317	ENSG00000125843
APBB1	322	ENSG00000166313
APH1A	51107	ENSG00000117362
APLN	8862	ENSG00000171388
APLP2	334	ENSG00000084234
APPL1	26060	ENSG00000157500
AQR	9716	ENSG00000021776
AR	367	ENSG00000169083
ARAP2	116984	ENSG00000047365
ARFGAP2	84364	ENSG00000149182
ARFGEF2	10564	ENSG00000124198
ARHGAP18	93663	ENSG00000146376
ARHGAP21	57584	ENSG00000107863
ARHGAP26	23092	ENSG00000145819
ARHGAP29	9411	ENSG00000137962
ARHGAP32	9743	ENSG00000134909
ARHGAP35	2909	ENSG00000160007
ARHGDIA	396	ENSG00000141522
ARHGEF10	9639	ENSG00000104728
ARHGEF12	23365	ENSG00000196914
ARHGEF15	22899	ENSG00000198844
ARHGEF3	50650	ENSG00000163947
ARID2	196528	ENSG00000189079
ARID3A	1820	ENSG00000116017
ARIH1	25820	ENSG00000166233
ARL10	285598	ENSG00000175414
ARL15	54622	ENSG00000185305
ARL2	402	ENSG00000213465
ARL3	403	ENSG00000138175
ARL5A	26225	ENSG00000162980
ARL5B	221079	ENSG00000165997
ARL6IP6	151188	ENSG00000177917
ARL8B	55207	ENSG00000134108
ARMC7	79637	ENSG00000125449
ARMC8	25852	ENSG00000114098
ARNT	405	ENSG00000143437
ARPC5L	81873	ENSG00000136950
ARPP19	10776	ENSG00000128989
ARPP21	10777	ENSG00000172995
ARRDC4	91947	ENSG00000140450
ART4	420	ENSG00000111339
ASAP1	50807	ENSG00000153317
ASAP3	55616	ENSG00000088280
ASB1	51665	ENSG00000065802
ASXL2	55252	ENSG00000143970
ATCAY	85300	ENSG00000167654
ATF6	22926	ENSG00000118217
ATG12	9140	ENSG00000145782
ATG9A	79065	ENSG00000198925
ATL2	64225	ENSG00000119787
ATL3	25923	ENSG00000184743
ATM	472	ENSG00000149311
ATP10B	23120	ENSG00000118322
ATP11A	23250	ENSG00000068650
ATP11B	23200	ENSG00000058063
ATP11C	286410	ENSG00000101974
ATP13A3	79572	ENSG00000133657
ATP1A2	477	ENSG00000018625
ATP2B2	491	ENSG00000157087
ATP2B4	493	ENSG00000058668
ATP6V0A1	535	ENSG00000033627
ATP6V1A	523	ENSG00000114573
ATP7A	538	ENSG00000165240
ATP8A1	10396	ENSG00000124406
ATP8B4	79895	ENSG00000104043
ATRNL1	26033	ENSG00000107518
ATRX	546	ENSG00000085224
ATXN1	6310	ENSG00000124788
ATXN1L	342371	ENSG00000224470
ATXN3	4287	ENSG00000066427
ATXN7	6314	ENSG00000163635
ATXN7L1	222255	ENSG00000146776
ATXN7L3	56970	ENSG00000087152
ATXN7L3B	552889	ENSG00000253719
AUNIP	79000	ENSG00000127423
AUTS2	26053	ENSG00000158321
AVL9	23080	ENSG00000105778
AXIN2	8313	ENSG00000168646
AZIN1	51582	ENSG00000155096
B3GALT1	8708	ENSG00000172318
B4GALT1	2683	ENSG00000086062
B4GALT6	9331	ENSG00000118276
BAAT	570	ENSG00000136881
BACE1	23621	ENSG00000186318
BAG4	9530	ENSG00000156735
BAG5	9529	ENSG00000166170
BACH1	571	ENSG00000156273
BAZ2A	11176	ENSG00000076108
BCAT1	586	ENSG00000060982
BCL11A	53335	ENSG00000119866
BCL11B	64919	ENSG00000127152
BCL2	596	ENSG00000171791
BCL2L10	10017	ENSG00000137875
BCL2L11	10018	ENSG00000153094
BCL2L13	23786	ENSG00000099968
BCL2L14	79370	ENSG00000121380
BCL2L2	599	ENSG00000129473
BCL7A	605	ENSG00000110987
BCL9L	283149	ENSG00000186174
BCLAF1	9774	ENSG00000029363
BDNF	627	ENSG00000176697
BDP1	55814	ENSG00000145734
BEND3	57673	ENSG00000178409
BEND4	389206	ENSG00000188848
BEND6	221336	ENSG00000151917
BHLHE41	79365	ENSG00000123095
BMPR1A	657	ENSG00000107779
BMPR1B	658	ENSG00000138696
BNC2	54796	ENSG00000173068
BNIP2	663	ENSG00000140299
BOLL	66037	ENSG00000152430
BRCC3	79184	ENSG00000185515
BRWD1	54014	ENSG00000185658
BRWD3	254065	ENSG00000165288
BTAF1	9044	ENSG00000095564
BTBD3	22903	ENSG00000132640
BTBD7	55727	ENSG00000011114
BTBD9	114781	ENSG00000183826
BTC	685	ENSG00000174808
BTG2	7832	ENSG00000159388
BTLA	151888	ENSG00000186265
BTN1A1	696	ENSG00000124557
BTN2A1	11120	ENSG00000112763
BTN2A2	10385	ENSG00000124508
BTRC	8945	ENSG00000166167
C10orf105	414152	ENSG00000214688
C10orf67	256815	ENSG00000179133
C12orf29	91298	ENSG00000133641
C14orf180	400258	ENSG00000184601
C15orf39	56905	ENSG00000167173
C18orf25	147339	ENSG00000152242
C19orf38	255809	ENSG00000214212
C1D	10438	ENSG00000197223
C1GALT1	56913	ENSG00000106392
C1orf21	81563	ENSG00000116667
C1QL3	389941	ENSG00000165985
C21orf91	54149	ENSG00000154642
C2CD2	25966	ENSG00000157617
C2CD4A	145741	ENSG00000198535
C2orf69	205327	ENSG00000178074
C3orf70	285382	ENSG00000187068
C4orf33	132321	ENSG00000151470
C4orf46	201725	ENSG00000205208
C5orf22	55322	ENSG00000082213
C5orf24	134553	ENSG00000181904
C5orf63	401207	ENSG00000164241
C6orf132	647024	ENSG00000188112
C6orf47	57827	ENSG00000204439
C9orf72	203228	ENSG00000147894
CA12	771	ENSG00000074410
CA8	767	ENSG00000178538
CAB39L	81617	ENSG00000102547
CABLES1	91768	ENSG00000134508
CACNB1	782	ENSG00000067191
CACNB2	783	ENSG00000165995
CACNB4	785	ENSG00000182389
CACUL1	143384	ENSG00000151893
CADM1	23705	ENSG00000182985
CALCRL	10203	ENSG00000064989
CALM1	801	ENSG00000198668
CALN1	83698	ENSG00000183166
CALU	813	ENSG00000128595
CAMK2G	818	ENSG00000148660
CAMSAP1	157922	ENSG00000130559
CAMTA1	23261	ENSG00000171735
CAND1	55832	ENSG00000111530
CAPRIN1	4076	ENSG00000135387
CAPZA2	830	ENSG00000198898
CASR	846	ENSG00000036828
CBFA2T2	9139	ENSG00000078699
CBFB	865	ENSG00000067955
CBL	867	ENSG00000110395
CBLB	868	ENSG00000114423
CBLL1	79872	ENSG00000105879
CBX5	23468	ENSG00000094916
CBX6	23466	ENSG00000183741
CC2D1B	200014	ENSG00000154222
CCBE1	147372	ENSG00000183287
CCDC113	29070	ENSG00000103021
CCDC6	8030	ENSG00000108091
CCDC71L	168455	ENSG00000253276
CCDC85C	317762	ENSG00000205476
[truncated: 1,793 more rows]

## Sheet: Supplementary Table 9
Supplementary Table S9: Significantly enriched pathways (N = 109) revealed by the KEGG pathway's enrichment analysis predicted targets of 25 miRNAs associated with grade and Ki-67 expression in luminal breast carcinomas
[truncated: 110 more rows]

[truncated: 5 more sheets: Supplementary Table 10, Supplementary Table 11, Supplementary Table 12, Supplementary Table 13, Supplementary Table 14]
